# Supplementary material for: Machine learning based CRISPR gRNA design for therapeutic exon skipping
Source: PLoS Comput Biol. 2021 Jan 8;17(1):e1008605. doi: 10.1371/journal.pcbi.1008605 (PMC7819613; doi:10.1371/journal.pcbi.1008605)
Supplement: S1 Text — (TXT) [file pcbi.1008605.s011.txt]

The main portion of lib-SA consists of the concatenation of EXON_A, INTRON, EXON_B, and EXON_C in that order defined below:

EXON_A:
CAAGATCCGCCACAACATCGAG

INTRON (N’s denote intron portion of intron-exon target library):
GTAAGTTATCACCTTCGTGGCTACAGAGTTTCCTTATTTGTCTCTGTTGCCGGCTTATATGGACAAGCATATCACAGCCATTTATCGGAGCGCCTCCGTACACGCTATTATCGGACGCCTCGCGAGATCAATACGATTACCAGCTGCCCTCGTCGACNNNNNNNNNNNNNNNNNNNNNNNNNNNNNNNNNNNAG

EXON_B (N’s denote exon portion of intron-exon target library):
NNNNNNNNNNNNNNNNNNNNNNNNTGATTACACATATAGACACGCGAGCAGCCATCTTTTATAGAATGGGTAGAACCCGTCCTAAGGACTCAGATTGAGCATCGTTTGCTTCTCGAGTACTACCTGGTACAGATGTCTCTTCAAACAG

EXON_C (N’s denote barcode):
GACGGCAGCGTGCAGCTCGCCNNNNNNNNNNNNNNNGACCACTACCAGCAGAACACCCC
