# Supplementary material for: Machine learning based CRISPR gRNA design for therapeutic exon skipping
Source: PLoS Comput Biol. 2021 Jan 8;17(1):e1008605. doi: 10.1371/journal.pcbi.1008605 (PMC7819613; doi:10.1371/journal.pcbi.1008605)
Supplement: S2 Text — (TXT) [file pcbi.1008605.s012.txt]

Azimuth and the 0.2 threshold:
We desire to identify gRNAs that will efficiently cut and induce non-wild-type repair outcomes (i.e. high on-target activity). The most relevant published method is Azimuth (Doench, 2016), which uses the DNA sequence surrounding the gRNA, as well as the position of the cutsite in the protein, to predict the gRNA’s ability to knock out the protein as observed in gRNA enrichment screens of cell-essential genes, where a higher score indicates higher gRNA cutting efficacy. However, Azimuth does not directly predict the frequency of non-wild-type repair frequency. We reason that the frequency of protein knockdown (as predicted by Azimuth) depends on the rate of non-wild-type repair, and the rate of frameshift repair out of all non-wild-type repair outcomes. We reason that the frequency of protein knockdown as predicted by Azimuth depends on the rate of non-wild-type repair, and the rate of frameshift repair out of all non-wild-type repair outcomes. That is, even if Azimuth predicts a given gRNA has low efficiency in knocking out a protein, it may be because the gRNA would induce high rates of non-wild-type repair outcomes that do not impair the reading frame. Due to this concern, we used a minimum threshold Azimuth score (we picked 0.2) to first filter out gRNAs predicted to very likely have low on-target activity. We then developed a different tool for the primary prediction of high on-target gRNAs, described below.

BOTM and the 0.65 threshold:
To more directly address the question of on-target efficiency, we developed an algorithm called the Basic On-Target Model (BOTM) which directly predicts the frequency of non-wild-type observations from DNA sequence features. BOTM uses DNA sequence as input and outputs a predicted frequency of non-wild-type repair, where non-wild-type repair is defined as the sum frequency of CRISPR-associated deletions and insertions (defined as reads aligning to the reference with exactly one gap which resides within 1-bp of the cutsite, using alignment scores +1 match, -1 mismatch, -5 gap open, -0 gap extend), over the denominator of sum frequency of non-noise outcomes consisting of CRISPR-associated indels, wildtype repair, and reads with multiple indels with at least one occurring near the cutsite, and reads with exactly one indel occurring anywhere outside the cutsite). BOTM is implemented as an ensemble of 100 gradient boosted regression trees, each with maximum depth 3, that are fitted in consecutive stages on the negative gradient of the least squares loss function. BOTM uses the following input features: one-hot encoded nucleotides at positions -7 to 0 (such that “NGG” occupies positions 0 to 2), the GC fraction of the 40-bp window around the cutsite, and the following features from inDelphi: log phi score (microhomology score), precision score (ranging from 0 to 1, with 1 being more precise), expected value of the indel length distribution, the frequency of 1-bp insertions, microhomology deletions, and microhomology-less deletions, the highest frequency of any single 1-bp insertion outcome, the highest frequency of any single deletion outcome, and the highest frequency of any single outcome. Trained on deep sequencing data at 3,600 target sites from our genome-integrated library construct in mES also used to train inDelphi, BOTM achieves a Pearson correlation of 0.42 at predicting the observed frequency of non-wild-type repair on 400 held-out target sites from our genome-integrated library construct in mES.  On held-out data, we manually determined a BOTM predicted frequency of 0.65 or greater for gRNAs that have a high frequency of non-wildtype repair.
