# Supplementary material for: Machine learning based CRISPR gRNA design for therapeutic exon skipping
Source: PLoS Comput Biol. 2021 Jan 8;17(1):e1008605. doi: 10.1371/journal.pcbi.1008605 (PMC7819613; doi:10.1371/journal.pcbi.1008605)
Supplement: S4 Text — The regular expressions used together with Python’s regex package to extract barcodes and sequences from sequencing reads. (TXT) [file pcbi.1008605.s014.txt]

The regular expressions used together with Python's regex package to extract barcode and sequences from sequencing reads are summarized below.

GDNA Read 1: GACGAAACACCG(gRNA seq: N*20 or N*19)GTTTAAGAGCTA
GDNA Read 1 regex: GACGAAACACCG.{19,20}GTTTAAGAGCTA{s<=5}
GDNA Read 2: GTGCAGCTCGCC(rev comp BC seq: N*15)GACCACTACCAG
GDNA Read 2 regex: GTGCAGCTCGCC.{15}GACCACTACCAG{s<=5}

Unspliced Read 1: GCCCTCGTCGAC(target seq: N*61)
Unspliced Read 1 regex (truncate match to 61 after): GCCCTCGTCGAC{s<=3}
Unspliced Read 2: CTGGTAGTGGTC(BC seq: N*15)GGCGAGCTGCAC
Unspliced Read 2 regex: CTGGTAGTGGTC.{15}GGCGAGCTGCAC{s<=5}

Spliced Read 1 (not skipped): CACAACATCGAG(Exon B portion of target seq)TGATTACACATA 
Splice Read 1 regex (not skipped): CACAACATCGAG.+TGATTACACATA{s<=5}
Splice Read 1 (skipped): CACAACATCGAG|GACGGCAGCGTGCAG
Splice Read 1 regex (skipped): CACAACATCGAGGACGGCAGCGTGCAG{s<=3}
Splice Read 2: CTGGTAGTGGTC(BC seq: N*15)GGCGAGCTGCAC
Splice Read 2 regex: CTGGTAGTGGTC.{15}GGCGAGCTGCAC{s<=5}
