# Supplementary material for: Machine learning based CRISPR gRNA design for therapeutic exon skipping
Source: PLoS Comput Biol. 2021 Jan 8;17(1):e1008605. doi: 10.1371/journal.pcbi.1008605 (PMC7819613; doi:10.1371/journal.pcbi.1008605)
Supplement: S1 Table — The Designed 61-bp target site (37i-24e, AG) column contains the designed target sequences. The Designed gRNA (NGG orientation, 19 and 20) column contains the gRNA sequences. The exon_start column contains positions relative to the Genome Reference Consortium Human Build 37 (GRCh37) [52]. (CSV) [file pcbi.1008605.s015.csv]

Identifier number	Azimuth score	Cas type	Cutsite within sequence	Designed 61-bp target site (37i-24e, AG)	Designed 61-bp target site (37i-24e, CT reverse-complement)	Designed gRNA (NGG orientation, 19 and 20)	Has AG	MaxEntScan AG disruption frequency in MH dels and insertions genomic_context	MaxEntScan AG disruption frequency in MH dels and insertions library_context	Ontarget score	PAM	Sequence	Sequence position of AG (0-index)	chromosome	exon_start	gRNA	gRNA location within sequence	gRNA orientation	gene_symbol	hgmd_indel_count	hgmd_snv_count	inDelphi AG disruption frequency in MH dels and insertions genomic_context	inDelphi AG disruption frequency in MH dels and insertions library_context	inDelphi Precision genomic_context	inDelphi Precision library_context	inDelphi expected indel length genomic_context	inDelphi expected indel length library_context	inDelphi highest outcome frequency genomic_context	inDelphi highest outcome frequency library_context	inDelphi logphi genomic_context	inDelphi logphi library_context	strand	total_vars	Designed gRNA (NGG orientation)
9251	0.5312507998	SpCas9	70	GGGTGCCTACTTGCCACCCATCGCGGCTCCCCTCCAGAAGGGGAACATTTACCTGGCCGAC	GTCGGCCAGGTAAATGTTCCCCTTCTGGAGGGGAGCCGCGATGGGTGGCAAGTAGGCACCC	CATCGCGGCTCCCCTCCAGA	yes	1	1	0.8472170919	AGG	GTGCACCTGCGGCGCGGGTCACGGGCTTCCCGTGTGGGTGCCTACTTGCCACCCATCGCGGCTCCCCTCCAGAAGGGGAACATTTACCTGGCCGACTACCGCATCATGGAGGGCATCCCCACCGTGGAGCTCAGCGGCCGGA	70	17	7982857	CCATCGCGGCTCCCCTCCAGA	52	+	ALOX12B	2	2	0.7417796676	1	0.4402737821	0.4408983722	7.392320944	7.339600038	15.07262241	15.11166056	-3.432078356	-3.434332676	-	4	CCATCGCGGCTCCCCTCCAGA
603	0.5200317521	SpCas9	70	CGGGGCTAATGGAGTTCCCTCTTCCTTCTCTCTTCAGGGGGCCCCTGGCCTGGCTGGCAAG	CTTGCCAGCCAGGCCAGGGGCCCCCTGAAGAGAGAAGGAAGAGGGAACTCCATTAGCCCCG	CTCTTCCTTCTCTCTTCAGG	yes	1	1	0.8494477084	GGG	GAGCCCCTCCTTCCTGCTGCTCAGGGCAGAAGGACCGGGGCTAATGGAGTTCCCTCTTCCTTCTCTCTTCAGGGGGCCCCTGGCCTGGCTGGCAAGAACGGGACCGATGGACAGAAGGTAGAGGGAGCCTCGGGCTCACAGC	70	21	47536684	CCTCTTCCTTCTCTCTTCAGG	52	+	COL6A2	1	0	0.8222804644	1	0.3835255435	0.3989305839	8.197610139	8.202576586	12.9153718	12.91193897	-3.269434679	-3.269113015	+	1	CCTCTTCCTTCTCTCTTCAGG
611	0.557756576	SpCas9	70	TGATTACTTGACCAATATATCTGTGTGTGTGTGACAGATGGATTTTGAGAGTGGACAAGTG	CACTTGTCCACTCTCAAAATCCATCTGTCACACACACACAGATATATTGGTCAAGTAATCA	ATCTGTGTGTGTGTGACAGA	yes	1	1	0.8162320413	TGG	TATACATGTGGAATAAAGTTATTACCATTCAATTATGATTACTTGACCAATATATCTGTGTGTGTGTGACAGATGGATTTTGAGAGTGGACAAGTGGATCCACTGGCATCTGTAATTTTGCCTCCAAACTTACTTGAGAATT	70	6	142726825	TATCTGTGTGTGTGTGACAGA	52	+	GPR126	1	0	0.7974510573	1	0.4182989796	0.4085739165	7.104914813	7.320997827	14.93664939	14.74099413	-2.624898782	-2.61395978	+	1	TATCTGTGTGTGTGTGACAGA
6590	0.3934540809	SpCas9	68	ATAAGACCCACTAATTGAACGATTCCATGTTTTCTAGGGGGGGCTGTCGGGGGGCTGTTAG	CTAACAGCCCCCCGACAGCCCCCCCTAGAAAACATGGAATCGTTCAATTAGTGGGTCTTAT	AACGATTCCATGTTTTCTA	yes	1	1	0.8484535347	GGG	CTCAGTGGGAACTTAAGTAAGGCCATCGCTTATGAATAAGACCCACTAATTGAACGATTCCATGTTTTCTAGGGGGGGCTGTCGGGGGGCTGTTAGGTGCCTGGATGACAAGTGGACAGTTTAAGCCGGTTCCTCAGATCCT	70	19	30193884	TGAACGATTCCATGTTTTCTA	50	+	C19orf12	6	7	0.2575466185	1	0.4024051511	0.4050798683	5.736084676	5.740917622	10.24347775	10.22231361	-3.11927705	-3.118753521	-	13	TGAACGATTCCATGTTTTCTA
6591	0.5115140317	SpCas9	69	ATAAGACCCACTAATTGAACGATTCCATGTTTTCTAGGGGGGGCTGTCGGGGGGCTGTTAG	CTAACAGCCCCCCGACAGCCCCCCCTAGAAAACATGGAATCGTTCAATTAGTGGGTCTTAT	AACGATTCCATGTTTTCTAG	yes	1	1	0.8520783987	GGG	CTCAGTGGGAACTTAAGTAAGGCCATCGCTTATGAATAAGACCCACTAATTGAACGATTCCATGTTTTCTAGGGGGGGCTGTCGGGGGGCTGTTAGGTGCCTGGATGACAAGTGGACAGTTTAAGCCGGTTCCTCAGATCCT	70	19	30193884	GAACGATTCCATGTTTTCTAG	51	+	C19orf12	6	7	0.3799404374	1	0.3999315353	0.4019998146	6.216709842	6.227866408	11.40843978	11.40394785	-3.131688403	-3.131265083	-	13	GAACGATTCCATGTTTTCTAG
5172	0.4169518141	SpCas9	68	TCAGAGGTCACAGCCTGGTCCCATCTGTTGCACATAGGGGCGGCCAGGGCCTGCCGGTCCT	AGGACCGGCAGGCCCTGGCCGCCCCTATGTGCAACAGATGGGACCAGGCTGTGACCTCTGA	GTCCCATCTGTTGCACATA	yes	1	1	0.8186291157	GGG	GTCAGAGATCGGGGTGACTTCTGTTGTCCCTGAGGTCAGAGGTCACAGCCTGGTCCCATCTGTTGCACATAGGGGCGGCCAGGGCCTGCCGGTCCTCGAGGCGAGAAGGGAGAAGCTGCACTGACGGTGAGTGTGGGCCTGG	70	3	48603996	TGGTCCCATCTGTTGCACATA	50	+	COL7A1	1	4	0.3696554232	1	0.4274778613	0.4280310988	5.988600367	5.994620217	19.3792131	19.37406054	-3.000055612	-2.999754324	-	5	TGGTCCCATCTGTTGCACATA
5156	0.5909021846	SpCas9	69	ACTCACCTCTGACCTTGGTTTTTTTCCCCTGTTTCAGAGGCGTAGAGGCTCCGGTGTTTTT	AAAAACACCGGAGCCTCTACGCCTCTGAAACAGGGGAAAAAAACCAAGGTCAGAGGTGAGT	TTTTTTTCCCCTGTTTCAG	yes	1	1	0.8039561961	AGG	CTGGGTTGATTTGGTCTAACTCCACTGATCATGTGACTCACCTCTGACCTTGGTTTTTTTCCCCTGTTTCAGAGGCGTAGAGGCTCCGGTGTTTTTTGTGCCAATTGCCTGACCACAAAGACCTCTCTCTGGCGAAAGAATG	70	8	116430680	GGTTTTTTTCCCCTGTTTCAG	51	+	TRPS1	1	17	0.5821478085	1	0.4109855585	0.4127572143	7.050574614	7.03491446	12.46554268	12.47613576	-3.249978338	-3.250613613	-	18	GGTTTTTTTCCCCTGTTTCAG
5136	0.40461477	SpCas9	68	ACTTCCGCCTGACAGTTTGTCCCTTTCTCTCTTCTAGGGACCCCAAGGCCCCCGTGGTGAC	GTCACCACGGGGGCCTTGGGGTCCCTAGAAGAGAGAAAGGGACAAACTGTCAGGCGGAAGT	TTGTCCCTTTCTCTCTTCTA	yes	1	1	0.8541916899	GGG	CAGATGCAGACAGTGCCCCACTCGATGCCAATGGAACTTCCGCCTGACAGTTTGTCCCTTTCTCTCTTCTAGGGACCCCAAGGCCCCCGTGGTGACAAGGGTGAGACAGGCGAACAGGGCGACAGAGGCATAAAGGGTCACC	70	17	48265344	TTTGTCCCTTTCTCTCTTCTA	50	+	COL1A1	3	11	0.1247273393	1	0.4707991609	0.4812937259	5.470021547	5.486229047	19.52140837	19.50839192	-2.679479099	-2.678774608	-	14	TTTGTCCCTTTCTCTCTTCTA
10326	0.6880638517	SpCas9	68	TTGCTAAGTGGGACCATCACCTCTTTCTCTCCCACAGGGCTACGGCATGGCATACACTGTC	GACAGTGTATGCCATGCCGTAGCCCTGTGGGAGAGAAAGAGGTGATGGTCCCACTTAGCAA	TCACCTCTTTCTCTCCCACA	yes	1	1	0.8575631481	GGG	GCAAAGGATGGGTTTTCCTAAGAACTTCTTTGTCCTTGCTAAGTGGGACCATCACCTCTTTCTCTCCCACAGGGCTACGGCATGGCATACACTGTCCACAAGTGGTCAGAGCTCAGCTGGGCCAGTCACTGGGTCACTTTTG	70	X	48378763	ATCACCTCTTTCTCTCCCACA	50	+	PORCN	3	7	0.3039812495	1	0.4217829197	0.4273969287	5.772462678	5.758516308	15.35928276	15.35236965	-3.031789207	-3.032677846	+	10	ATCACCTCTTTCTCTCCCACA
5046	0.5818339997	SpCas9	68	CGGGGCTGCCCCAACCTTGACCTGTTTTGTGTTCCAGGGAGAACGAGGCAAGCCGGGGCTC	GAGCCCCGGCTTGCCTCGTTCTCCCTGGAACACAAAACAGGTCAAGGTTGGGGCAGCCCCG	TTGACCTGTTTTGTGTTCCA	yes	1	1	0.8364054335	GGG	AAACCTGTTTCGTGAGCCAGCTTTTTAGAAAGAAACGGGGCTGCCCCAACCTTGACCTGTTTTGTGTTCCAGGGAGAACGAGGCAAGCCGGGGCTCCCAGGAGAGAAGGGAGAAGCCGGAGATCCTGTGAGTGCCTGACTGT	70	21	47408998	CTTGACCTGTTTTGTGTTCCA	50	+	COL6A1	1	13	0.3914396519	1	0.4366182342	0.4413456627	5.878931669	5.906116055	15.3158595	15.3225614	-3.325989246	-3.324659863	+	14	CTTGACCTGTTTTGTGTTCCA
602	0.5182768976	SpCas9	69	CGGGGCTAATGGAGTTCCCTCTTCCTTCTCTCTTCAGGGGGCCCCTGGCCTGGCTGGCAAG	CTTGCCAGCCAGGCCAGGGGCCCCCTGAAGAGAGAAGGAAGAGGGAACTCCATTAGCCCCG	CCTCTTCCTTCTCTCTTCAG	yes	1	1	0.8437494953	GGG	GAGCCCCTCCTTCCTGCTGCTCAGGGCAGAAGGACCGGGGCTAATGGAGTTCCCTCTTCCTTCTCTCTTCAGGGGGCCCCTGGCCTGGCTGGCAAGAACGGGACCGATGGACAGAAGGTAGAGGGAGCCTCGGGCTCACAGC	70	21	47536684	CCCTCTTCCTTCTCTCTTCAG	51	+	COL6A2	1	0	0.4727181826	1	0.3874414042	0.4029057825	7.546206368	7.54878846	11.47550534	11.47173333	-3.17655412	-3.176254745	+	1	CCCTCTTCCTTCTCTCTTCAG
5173	0.5471242314	SpCas9	69	TCAGAGGTCACAGCCTGGTCCCATCTGTTGCACATAGGGGCGGCCAGGGCCTGCCGGTCCT	AGGACCGGCAGGCCCTGGCCGCCCCTATGTGCAACAGATGGGACCAGGCTGTGACCTCTGA	TCCCATCTGTTGCACATAG	yes	1	1	0.8324635946	GGG	GTCAGAGATCGGGGTGACTTCTGTTGTCCCTGAGGTCAGAGGTCACAGCCTGGTCCCATCTGTTGCACATAGGGGCGGCCAGGGCCTGCCGGTCCTCGAGGCGAGAAGGGAGAAGCTGCACTGACGGTGAGTGTGGGCCTGG	70	3	48603996	GGTCCCATCTGTTGCACATAG	51	+	COL7A1	1	4	0.5297991754	1	0.3979388253	0.3971731679	6.943093345	6.964720068	9.332022206	9.28944944	-3.000623637	-2.999877049	-	5	GGTCCCATCTGTTGCACATAG
601	0.3252835602	SpCas9	68	CGGGGCTAATGGAGTTCCCTCTTCCTTCTCTCTTCAGGGGGCCCCTGGCCTGGCTGGCAAG	CTTGCCAGCCAGGCCAGGGGCCCCCTGAAGAGAGAAGGAAGAGGGAACTCCATTAGCCCCG	CCCTCTTCCTTCTCTCTTCA	yes	1	1	0.8718765961	GGG	GAGCCCCTCCTTCCTGCTGCTCAGGGCAGAAGGACCGGGGCTAATGGAGTTCCCTCTTCCTTCTCTCTTCAGGGGGCCCCTGGCCTGGCTGGCAAGAACGGGACCGATGGACAGAAGGTAGAGGGAGCCTCGGGCTCACAGC	70	21	47536684	TCCCTCTTCCTTCTCTCTTCA	50	+	COL6A2	1	0	0.16416126	1	0.4655349485	0.478763844	6.247562302	6.244774076	19.27481316	19.27531715	-2.606066058	-2.606089523	+	1	TCCCTCTTCCTTCTCTCTTCA
6622	0.5687855921	SpCas9	70	GCTCCCAAAACCAGTCTCATCTGTTCTTTGTCCCTAGGAGGCAGCCTGGAAGGTGACAGAT	ATCTGTCACCTTCCAGGCTGCCTCCTAGGGACAAAGAACAGATGAGACTGGTTTTGGGAGC	ATCTGTTCTTTGTCCCTAGG	yes	1	0.9999871915	0.8279447262	AGG	AGGCATGCTGGGAGGGAGTCCAGTTTGGGTGCTCAGCTCCCAAAACCAGTCTCATCTGTTCTTTGTCCCTAGGAGGCAGCCTGGAAGGTGACAGATGAATGCATCCAAATCATGGGGGGTATGGGCTTCATGAAGGTACAGG	70	17	7127132	CATCTGTTCTTTGTCCCTAGG	52	+	ACADVL	2	9	0.6894026948	1	0.4564227803	0.4616956636	6.789728367	6.788556703	13.16543517	13.16168455	-3.220643963	-3.220520405	+	11	CATCTGTTCTTTGTCCCTAGG
5029	0.5028722629	SpCas9	68	GCACAGCCCCTCCCATCGCTGCCGTCCGTCCCCCCAGGGCGCCGAGACCAGGAAGCGCTCG	CGAGCGCTTCCTGGTCTCGGCGCCCTGGGGGGACGGACGGCAGCGATGGGAGGGGCTGTGC	CGCTGCCGTCCGTCCCCCCA	yes	1	1	0.8420952356	GGG	CTACTGGGCGGCTCCTGGGACACTGGATGGGGCAGGCACAGCCCCTCCCATCGCTGCCGTCCGTCCCCCCAGGGCGCCGAGACCAGGAAGCGCTCGCCCACACTTAGCAGCCAGTTCAAGCGGTCACTGGAGCTGCTGATGC	70	11	76883794	TCGCTGCCGTCCGTCCCCCCA	50	+	MYO7A	2	8	0.2171905158	1	0.4859140992	0.4822999538	5.775064119	5.733571589	20.62219316	20.65085201	-2.022089531	-2.023701074	+	10	TCGCTGCCGTCCGTCCCCCCA
5017	0.221442831	SpCas9	68	TGATGGCCTTGGCTGCTTCCTTCTTTCTTCCTTTCAGGGCCCAGTGGGTTTTCCTGGAGAT	ATCTCCAGGAAAACCCACTGGGCCCTGAAAGGAAGAAAGAAGGAAGCAGCCAAGGCCATCA	TTCCTTCTTTCTTCCTTTCA	yes	1	1	0.8526363638	GGG	ACATGATTGGCCGTGTGTGGTCTCAGTCAGGTTGCTGATGGCCTTGGCTGCTTCCTTCTTTCTTCCTTTCAGGGCCCAGTGGGTTTTCCTGGAGATCCTGGCCCCCCCGGAGAGCCTGGCCCCGCGGTAGGTGCTCAAGAGG	70	9	137707422	CTTCCTTCTTTCTTCCTTTCA	50	+	COL5A1	1	1	0.2508776232	1	0.4361674757	0.440472273	6.649336475	6.610047928	12.89405315	12.90756444	-2.72553869	-2.726971329	+	2	CTTCCTTCTTTCTTCCTTTCA
8756	0.4763376098	SpCas9	68	AAACCAATCCTGAATATAAATTCTCTTTCTTGGCTAGGGAGATCTTGTGCGAAAACTCAAA	TTTGAGTTTTCGCACAAGATCTCCCTAGCCAAGAAAGAGAATTTATATTCAGGATTGGTTT	TAAATTCTCTTTCTTGGCTA	yes	1	1	0.8509469605	GGG	CTTAAAAACACATTCCTAACATTTCTTAACTTCTGAAACCAATCCTGAATATAAATTCTCTTTCTTGGCTAGGGAGATCTTGTGCGAAAACTCAAAGAAGATAAAGCACCCCAAGTAGACGTAGACAAAGCAGTGGCTGAGC	70	7	30638412	ATAAATTCTCTTTCTTGGCTA	50	+	GARS	1	1	0.6678667557	1	0.4672267745	0.4702815427	7.493068538	7.498082476	13.98788856	13.98513924	-2.457641254	-2.457447158	+	2	ATAAATTCTCTTTCTTGGCTA
596	0.7106934421	SpCas9	69	TCTGAGGGGCAGGAGCCTGAACATGTGTCTCCCCCAGGGGACCCTGTGAAGCCCACATCCC	GGGATGTGGGCTTCACAGGGTCCCCTGGGGGAGACACATGTTCAGGCTCCTGCCCCTCAGA	TGAACATGTGTCTCCCCCAG	yes	1	1	0.8612562603	GGG	TCCTTATCTCCCAACCTGCTAATCCTCCTAGTGGCTCTGAGGGGCAGGAGCCTGAACATGTGTCTCCCCCAGGGGACCCTGTGAAGCCCACATCCCTGGAAACCCCCTCGGCCCCTCTGCTGAGCCGCTGCGTCTCCATGCC	70	19	7606870	CTGAACATGTGTCTCCCCCAG	51	+	PNPLA6	2	0	0.6238140928	1	0.4375180465	0.4415098563	8.586112938	8.543392453	15.18411901	15.20569768	-2.471481891	-2.472972532	+	2	CTGAACATGTGTCTCCCCCAG
595	0.6420640172	SpCas9	68	TCTGAGGGGCAGGAGCCTGAACATGTGTCTCCCCCAGGGGACCCTGTGAAGCCCACATCCC	GGGATGTGGGCTTCACAGGGTCCCCTGGGGGAGACACATGTTCAGGCTCCTGCCCCTCAGA	CTGAACATGTGTCTCCCCCA	yes	1	1	0.8579319397	GGG	TCCTTATCTCCCAACCTGCTAATCCTCCTAGTGGCTCTGAGGGGCAGGAGCCTGAACATGTGTCTCCCCCAGGGGACCCTGTGAAGCCCACATCCCTGGAAACCCCCTCGGCCCCTCTGCTGAGCCGCTGCGTCTCCATGCC	70	19	7606870	CCTGAACATGTGTCTCCCCCA	50	+	PNPLA6	2	0	0.2457244251	1	0.5035996525	0.5063473237	5.712734092	5.701486718	24.36351653	24.37281113	-2.203583837	-2.203974523	+	2	CCTGAACATGTGTCTCCCCCA
10259	0.2809048372	SpCas9	69	TTCTATGCTTTTTTTTCTCTTTTTTTCATTAATTTAGTGGCATTTTCAACACTGGACTTAA	TTAAGTCCAGTGTTGAAAATGCCACTAAATTAATGAAAAAAAGAGAAAAAAAAGCATAGAA	TCTTTTTTTCATTAATTTAG	yes	1	0.9999753421	0.7569946531	TGG	ATTCTCCTTCCTATGTGTTGATTTTTTTACCTAAATTCTATGCTTTTTTTTCTCTTTTTTTCATTAATTTAGTGGCATTTTCAACACTGGACTTAAAATGTTCCCTGACCTGACCAAAGTTTATTCCACTGATATATTCTTT	70	14	81557413	CTCTTTTTTTCATTAATTTAG	51	+	TSHR	1	2	0.5109051119	1	0.413200663	0.4085656007	7.991713446	8.012876167	11.66126701	11.6485184	-2.590222078	-2.589175996	+	3	CTCTTTTTTTCATTAATTTAG
10349	0.7103302431	SpCas9	69	TCTCACCATCCCTCACTCACTTCCCTACTTCCCACAGTGGCATTGGGCCTCTACTTCTCGA	TCGAGAAGTAGAGGCCCAATGCCACTGTGGGAAGTAGGGAAGTGAGTGAGGGATGGTGAGA	CACTTCCCTACTTCCCACAG	yes	1	0.9999946271	0.8487515777	TGG	GATTTTTTTTTTTTTTGTCCTTGAAGAAGCCTTATTCTCACCATCCCTCACTCACTTCCCTACTTCCCACAGTGGCATTGGGCCTCTACTTCTCGAGGGATGCTTACTGGGAGAAGCTGTATGTGGACCAGGCAGCCGGCAC	70	10	43595907	TCACTTCCCTACTTCCCACAG	51	+	RET	1	10	0.2809390713	1	0.4915841076	0.5001964895	6.034475484	6.040540976	32.20573189	32.19709362	-2.6853515	-2.685111108	+	11	TCACTTCCCTACTTCCCACAG
5180	0.4323440871	SpCas9	68	TCACTGCAGCCTGCTGCTATCTGGGGTTTACTTCCAGGGCCCTGTGGTAGGAGGCTGGTAC	GTACCAGCCTCCTACCACAGGGCCCTGGAAGTAAACCCCAGATAGCAGCAGGCTGCAGTGA	CTATCTGGGGTTTACTTCCA	yes	1	1	0.8598656195	GGG	CAGGGAGCTTAGTGAGGTAGAGGCCTAGGGCTCCCTCACTGCAGCCTGCTGCTATCTGGGGTTTACTTCCAGGGCCCTGTGGTAGGAGGCTGGTACAAGGTTTTGGATCGGTTCATCCCTGGCACCACCAAAGTGGATGCAC	70	2	27535639	GCTATCTGGGGTTTACTTCCA	50	+	MPV17	3	5	0.5456943622	1	0.4211955266	0.4206116351	7.635742218	7.631979893	12.81387407	12.81471254	-2.897336123	-2.897123567	-	8	GCTATCTGGGGTTTACTTCCA
1500	0.4356909366	SpCas9	70	AAATTAAATTCACTAGGCATCTGGTGTTTTTCTTTAGGTGGGAGTAACATCTCAGAAGACT	AGTCTTCTGAGATGTTACTCCCACCTAAAGAAAAACACCAGATGCCTAGTGAATTTAATTT	ATCTGGTGTTTTTCTTTAGG	yes	1	1	0.8431649957	TGG	TCACTATAACTTATTTTAATCTCTGTAATAACTTCAAATTAAATTCACTAGGCATCTGGTGTTTTTCTTTAGGTGGGAGTAACATCTCAGAAGACTATGAAGCTAATTCCTGCCTCAAGACACAGAGCTACACAAAAGGTAC	70	4	122789201	CATCTGGTGTTTTTCTTTAGG	52	+	BBS7	1	0	0.7476585353	1	0.4407354975	0.4387462923	8.011467886	8.029072307	17.62146155	17.53026197	-2.975211745	-2.97295348	-	1	CATCTGGTGTTTTTCTTTAGG
5408	0.580158642	SpCas9	69	CACCGATACCAGTGTCCCCTCATGCTTTCTCCTGCAGGGGTGACAACTTCACAGTGTGCAT	ATGCACACTGTGAAGTTGTCACCCCTGCAGGAGAAAGCATGAGGGGACACTGGTATCGGTG	CCTCATGCTTTCTCCTGCAG	yes	1	1	0.7043182777	GGG	GGGGAGCACTAATGGGCTAACCTGTAGGAAGAGCACACCGATACCAGTGTCCCCTCATGCTTTCTCCTGCAGGGGTGACAACTTCACAGTGTGCATGGAAACCATCACAGCTTGCCTGTGGGGACCACTCAGCCTGTGGGTG	70	X	48385543	CCCTCATGCTTTCTCCTGCAG	51	+	EBP	2	7	0.4251360327	1	0.4109526991	0.4135547477	5.3457442	5.333770243	8.650211313	8.671477232	-2.957418841	-2.95775753	+	9	CCCTCATGCTTTCTCCTGCAG
8115	0.608592898	SpCas9	68	ACATTCTTCTCTGAGCCTGAGACCTCTCTCCTGACAGGGTGATCGTGGTGAGACTGGTGCT	AGCACCAGTCTCACCACGATCACCCTGTCAGGAGAGAGGTCTCAGGCTCAGAGAAGAATGT	CTGAGACCTCTCTCCTGACA	yes	1	1	0.8044835169	GGG	GCCTAGAAGGACCTTCTGTTCCTGTCTCTTCTGGAACATTCTTCTCTGAGCCTGAGACCTCTCTCCTGACAGGGTGATCGTGGTGAGACTGGTGCTGTGGGAGCTCCTGGAGCCCCTGGGCCCCCTGGCTCCCCTGGCCCCG	70	12	48371210	CCTGAGACCTCTCTCCTGACA	50	+	COL2A1	3	6	0.6268426461	1	0.3871741341	0.3939974501	7.482534781	7.426853364	10.09039387	10.11281574	-2.97808221	-2.980168508	-	9	CCTGAGACCTCTCTCCTGACA
1336	0.5331592668	SpCas9	68	TTCTTTAATTCTCTCTATTTCATGTACTTTCTTGCAGGGTAGTCCTGGTTCTCGTGGTCTT	AAGACCACGAGAACCAGGACTACCCTGCAAGAAAGTACATGAAATAGAGAGAATTAAAGAA	ATTTCATGTACTTTCTTGCA	yes	1	1	0.8355308532	GGG	TTTTTACAAACTCTACCTTATCAAAGCCAAGAGATTTCTTTAATTCTCTCTATTTCATGTACTTTCTTGCAGGGTAGTCCTGGTTCTCGTGGTCTTCCTGGAGCTGATGGCAGAGCTGGCGTCATGGTAAGCTGTCTATCAC	70	7	94040201	TATTTCATGTACTTTCTTGCA	50	+	COL1A2	1	3	0.2872055742	1	0.4936487065	0.4974242566	5.446905764	5.459031634	33.77300937	33.74114168	-3.163201868	-3.16259346	+	4	TATTTCATGTACTTTCTTGCA
6473	0.5267722288	SpCas9	68	AGGGCAGTCTGCTCTGCCACCCTCATTCTCGTTGCAGGGCCCGAGCCTGAGTGCCCCACAT	ATGTGGGGCACTCAGGCTCGGGCCCTGCAACGAGAATGAGGGTGGCAGAGCAGACTGCCCT	CCACCCTCATTCTCGTTGCA	yes	1	1	0.8289744537	GGG	CGTCTTCAGTGCCCTGGAAAATTCCAGCTTGGAAGAGGGCAGTCTGCTCTGCCACCCTCATTCTCGTTGCAGGGCCCGAGCCTGAGTGCCCCACATGTGCTGGGGTTGGCTGCCCTGGCCGTGCACCTGGGTGAGTCCAGGT	70	16	89836432	GCCACCCTCATTCTCGTTGCA	50	+	FANCA	1	3	0.2972543565	1	0.4528132705	0.4549714816	6.029736591	6.102268173	25.11452518	25.06830708	-3.074903675	-3.07122158	-	4	GCCACCCTCATTCTCGTTGCA
1347	0.399477067	SpCas9	68	CTCCTCCTCTATCTGTTTTTTTTTTTTTTTTGAATAGGGCCCTCCTGGTAGTCGTGGTGCA	TGCACCACGACTACCAGGAGGGCCCTATTCAAAAAAAAAAAAAAAACAGATAGAGGAGGAG	TTTTTTTTTTTTTTTGAATA	yes	1	1	0.8558533251	GGG	CTTCTGGTGGTGGGTGTGTCATTAGCTTTAGCATCCTCCTCCTCTATCTGTTTTTTTTTTTTTTTTGAATAGGGCCCTCCTGGTAGTCGTGGTGCAAGTGGCCCTGCTGGAGTCCGAGGACCTAATGGAGATGCTGGTCGCC	70	7	94040368	TTTTTTTTTTTTTTTTGAATA	50	+	COL1A2	1	10	0.2225388116	1	0.4379012921	0.4385583848	5.28654067	5.308405694	17.09473547	17.07308492	-3.068737115	-3.067801044	+	11	TTTTTTTTTTTTTTTTGAATA
1348	0.5941175555	SpCas9	68	ACCTCCCTAATGGACCACACTGCATTTTCCTTCACAGGGCCTTCCCGGCGTTGCTGGGGCT	AGCCCCAGCAACGCCGGGAAGGCCCTGTGAAGGAAAATGCAGTGTGGTCCATTAGGGAGGT	ACACTGCATTTTCCTTCACA	yes	1	1	0.8717381925	GGG	AAGGCATTTAATGTGTGCTGCCTCTACAGCCCATCACCTCCCTAATGGACCACACTGCATTTTCCTTCACAGGGCCTTCCCGGCGTTGCTGGGGCTCCCGGCCTCCCTGGACCCCGCGGTATTCCTGGCCCTGTTGGTGCTG	70	7	94039035	CACACTGCATTTTCCTTCACA	50	+	COL1A2	3	19	0.7249354174	1	0.5327366628	0.5301980361	8.79031815	8.782212904	39.72300798	39.73734905	-2.414368317	-2.41469676	+	22	CACACTGCATTTTCCTTCACA
631	0.489336267	SpCas9	68	AGGCTGCCCCCATTGCTGACGCCCCTCTTCCTTGCAGGGTGGAGGTGAGGCTAGGCTGGGC	GCCCAGCCTAGCCTCACCTCCACCCTGCAAGGAAGAGGGGCGTCAGCAATGGGGGCAGCCT	TGACGCCCCTCTTCCTTGCA	yes	1	1	0.8363985978	GGG	GCCTGGTGCCACAGCCATGTGCACCCTCGCTGCTGAGGCTGCCCCCATTGCTGACGCCCCTCTTCCTTGCAGGGTGGAGGTGAGGCTAGGCTGGGCCAGCAGGGCAGCGTTCCCGCCCCTCTGGCCCTCCCCAGTGACCCCC	70	21	45709871	CTGACGCCCCTCTTCCTTGCA	50	+	AIRE	1	0	0.126401703	1	0.5067353254	0.5050915723	4.641983113	4.643379061	32.47299955	32.46985968	-3.292574354	-3.292138074	+	1	CTGACGCCCCTCTTCCTTGCA
5433	0.5460655858	SpCas9	68	TGGCTTTGTCCTTTCCTCTTCTCTGTTGCTTTCACAGGGAAGAAGCTGATTGATGAGAAGC	GCTTCTCATCAATCAGCTTCTTCCCTGTGAAAGCAACAGAGAAGAGGAAAGGACAAAGCCA	TCTTCTCTGTTGCTTTCACA	yes	1	1	0.8559624197	GGG	CGGAGTGGCTCTTGGTCCTTGGAGATCATGACTTTTGGCTTTGTCCTTTCCTCTTCTCTGTTGCTTTCACAGGGAAGAAGCTGATTGATGAGAAGCTCGAAGATATGGAGGCCCAACTGCAGGCAGCAGGGCCAGATGGCAT	70	2	219677647	CTCTTCTCTGTTGCTTTCACA	50	+	CYP27A1	1	1	0.4448346172	1	0.4323573585	0.4390680394	6.314387035	6.3197897	13.64460159	13.6425664	-3.312715754	-3.312563136	+	2	CTCTTCTCTGTTGCTTTCACA
6495	0.5318000921	SpCas9	70	TGCCTCAGAAAGTCATGGTTGTCTTTGTCCTTTACAGATGGCCATCACAGCAGTGACCCTT	AAGGGTCACTGCTGTGATGGCCATCTGTAAAGGACAAAGACAACCATGACTTTCTGAGGCA	TTGTCTTTGTCCTTTACAGA	yes	1	1	0.8364515901	TGG	TATGAAAAAACCCTATTCTATAAGGCAAGGCTGAATGCCTCAGAAAGTCATGGTTGTCTTTGTCCTTTACAGATGGCCATCACAGCAGTGACCCTTGGAGCTCCTCCAGTGGGATGAATCAGCCTGGCTATGCAGGAATGTT	70	18	52942983	GTTGTCTTTGTCCTTTACAGA	52	+	TCF4	1	1	0.5354446723	1	0.4078633437	0.4085338617	6.31240383	6.395025413	12.71754075	12.78744515	-3.105826561	-3.101043793	-	2	GTTGTCTTTGTCCTTTACAGA
5407	0.4425997425	SpCas9	68	CACCGATACCAGTGTCCCCTCATGCTTTCTCCTGCAGGGGTGACAACTTCACAGTGTGCAT	ATGCACACTGTGAAGTTGTCACCCCTGCAGGAGAAAGCATGAGGGGACACTGGTATCGGTG	CCCTCATGCTTTCTCCTGCA	yes	1	1	0.8423097588	GGG	GGGGAGCACTAATGGGCTAACCTGTAGGAAGAGCACACCGATACCAGTGTCCCCTCATGCTTTCTCCTGCAGGGGTGACAACTTCACAGTGTGCATGGAAACCATCACAGCTTGCCTGTGGGGACCACTCAGCCTGTGGGTG	70	X	48385543	CCCCTCATGCTTTCTCCTGCA	50	+	EBP	2	7	0.1477928824	1	0.5370806161	0.5386983297	4.860932327	4.851765293	38.63407323	38.64358816	-3.156927489	-3.157301776	+	9	CCCCTCATGCTTTCTCCTGCA
5204	0.504787495	SpCas9	68	AAGCCTTCACTCTCACACATCTTTCTTTGTTCTCCAGGGTGTTCCCGGTGAAGCTGGAGCC	GGCTCCAGCTTCACCGGGAACACCCTGGAGAACAAAGAAAGATGTGTGAGAGTGAAGGCTT	ACATCTTTCTTTGTTCTCCA	yes	1	1	0.8742203777	GGG	CTGCTGTGGAGAATTGTTCAGGGGTCTGTGATATGAAGCCTTCACTCTCACACATCTTTCTTTGTTCTCCAGGGTGTTCCCGGTGAAGCTGGAGCCCCTGGCCTCGTGGGTCCCAGGGTGAGTATCCTGTTGGCCAATGCGG	70	12	48376920	CACATCTTTCTTTGTTCTCCA	50	+	COL2A1	1	6	0.6264181877	1	0.5005278561	0.5005740727	7.615500062	7.61813879	28.36668081	28.3614014	-2.693638385	-2.693445432	-	7	CACATCTTTCTTTGTTCTCCA
5385	0.4690143072	SpCas9	68	AAACCCACACTTCATCTTTCTTCCTTCTTTCCTACAGGGATCCTTCCTACTTGGCCTCCCA	TGGGAGGCCAAGTAGGAAGGATCCCTGTAGGAAAGAAGGAAGAAAGATGAAGTGTGGGTTT	TTTCTTCCTTCTTTCCTACA	yes	1	1	0.8667642609	GGG	TTCTACATTTGAGCTTAAAGTGGGGCAGAGTTAATAAACCCACACTTCATCTTTCTTCCTTCTTTCCTACAGGGATCCTTCCTACTTGGCCTCCCACTGGCGCAGCAACAGAGGAAAGTACAGAAGGCCCTTCTGCAACTGA	70	15	89398083	CTTTCTTCCTTCTTTCCTACA	50	+	ACAN	2	1	0.7773855843	1	0.4724582558	0.4837809791	10.46949482	10.46871937	18.88214364	18.88206822	-2.546450138	-2.546493502	+	3	CTTTCTTCCTTCTTTCCTACA
624	0.6859479084	SpCas9	68	ATGAATTAATAAACCGACTTCTTTTATGTCTTCACAGGGCAGCCCAATGGATCCAATGGTG	CACCATTGGATCCATTGGGCTGCCCTGTGAAGACATAAAAGAAGTCGGTTTATTAATTCAT	ACTTCTTTTATGTCTTCACA	yes	1	1	0.8569970405	GGG	TGACATAACACAAATTTGTGCCTTTGTAATAAAGAATGAATTAATAAACCGACTTCTTTTATGTCTTCACAGGGCAGCCCAATGGATCCAATGGTGATGAAGAGACCTCAGTTGTATGGCATGGGCAGTAACCCTCATTCTC	70	6	157150361	GACTTCTTTTATGTCTTCACA	50	+	ARID1B	1	0	0.4183797806	1	0.4312091243	0.4306913234	6.136576278	6.158752483	12.91280946	12.90192838	-3.250559137	-3.249709218	+	1	GACTTCTTTTATGTCTTCACA
8661	0.5461075848	SpCas9	68	AGCCCAAGCACCACCCTCTGCTCTGTTTCGTCCTCAGGGAGAGCGAGGACCTCGAGGCCCA	TGGGCCTCGAGGTCCTCGCTCTCCCTGAGGACGAAACAGAGCAGAGGGTGGTGCTTGGGCT	TCTGCTCTGTTTCGTCCTCA	yes	1	1	0.8531233198	GGG	GGTGGTGGTGCAGTGCCCACGTTGACATTCGCCTGAGCCCAAGCACCACCCTCTGCTCTGTTTCGTCCTCAGGGAGAGCGAGGACCTCGAGGCCCAAAGGGGGAGCCGGTAGGTGAAGGGGGAAGGGAGGCGGCCGGGATGT	70	3	48622202	CTCTGCTCTGTTTCGTCCTCA	50	+	COL7A1	1	7	0.1923862338	1	0.4667587201	0.4712719159	5.721679893	5.725555135	23.13490198	23.13070412	-2.756716523	-2.756539355	-	8	CTCTGCTCTGTTTCGTCCTCA
5338	0.5632841885	SpCas9	68	GAAGCCAAATGAAACCCCTTTTCGTAACTACTTCCAGGGCCAGATATTCGAAGCTTACAAC	GTTGTAAGCTTCGAATATCTGGCCCTGGAAGTAGTTACGAAAAGGGGTTTCATTTGGCTTC	CCTTTTCGTAACTACTTCCA	yes	1	1	0.8525558829	GGG	GCAGCAGCTGTTAGAGATGATGAAGCCTGGAGAAAGAAGCCAAATGAAACCCCTTTTCGTAACTACTTCCAGGGCCAGATATTCGAAGCTTACAACATGGCAGCTTTGTGGAAATTACCTTGTATTTTCATCTGTGAGAATA	70	X	19373467	CCCTTTTCGTAACTACTTCCA	50	+	PDHA1	2	21	0.2824122818	1	0.3999747244	0.3995571347	6.586545348	6.619314923	10.68952409	10.66902927	-3.136811145	-3.135241283	+	23	CCCTTTTCGTAACTACTTCCA
5276	0.5541910824	SpCas9	68	CTCCCCAAGTCCCACTCATACCTCTCTGCCTCCCTAGGGTCTGACTGGAAGCCCTGGCAGC	GCTGCCAGGGCTTCCAGTCAGACCCTAGGGAGGCAGAGAGGTATGAGTGGGACTTGGGGAG	CATACCTCTCTGCCTCCCTA	yes	1	1	0.8724475897	GGG	GCCCTCTGGAGTCCTCCCCCACCTCCATCATGCTTCTCCCCAAGTCCCACTCATACCTCTCTGCCTCCCTAGGGTCTGACTGGAAGCCCTGGCAGCCCTGGTCCTGATGGCAAAACTGGCCCCCCTGTAAGTATCACTCCCC	70	17	48271544	TCATACCTCTCTGCCTCCCTA	50	+	COL1A1	1	3	0.3405965388	1	0.4366320604	0.4426589188	7.322861735	7.280557374	14.94351522	14.97020136	-2.555754267	-2.557501406	-	4	TCATACCTCTCTGCCTCCCTA
5275	0.548398371	SpCas9	68	GTGACCACTCTTTCCTCACGACCTCTCTCTCTTGCAGGGTCCTCCTGGCCCCGTCGGTCCC	GGGACCGACGGGGCCAGGAGGACCCTGCAAGAGAGAGAGGTCGTGAGGAAAGAGTGGTCAC	CACGACCTCTCTCTCTTGCA	yes	1	1	0.8134329102	GGG	TACCCAGCCCCAGCGACTCCCCAGCCTTCCCTGTGGTGACCACTCTTTCCTCACGACCTCTCTCTCTTGCAGGGTCCTCCTGGCCCCGTCGGTCCCTCTGGCAAAGATGGTGCTAATGGAATCCCTGGCCCCATTGGGCCTC	70	12	48369853	TCACGACCTCTCTCTCTTGCA	50	+	COL2A1	2	13	0.499339158	1	0.4409241442	0.4486424195	7.5261474	7.450895363	22.94574461	23.11542921	-2.844753225	-2.847926156	-	15	TCACGACCTCTCTCTCTTGCA
5246	0.486823912	SpCas9	68	TTTGCTCACTGTCTGTTCCTCTCTCCCTCCCCCTCAGGGTGTTCCTGGAGACCTTGGCGCC	GGCGCCAAGGTCTCCAGGAACACCCTGAGGGGGAGGGAGAGAGGAACAGACAGTGAGCAAA	TCCTCTCTCCCTCCCCCTCA	yes	1	1	0.8441800551	GGG	GACCGTGCTTTCCAGCAGAGTGGCCCCAGGTGGGTTTTGCTCACTGTCTGTTCCTCTCTCCCTCCCCCTCAGGGTGTTCCTGGAGACCTTGGCGCCCCTGGCCCCTCTGGAGCAAGAGTAAGTAGGCCTCTCTCGCTGCATC	70	17	48269385	TTCCTCTCTCCCTCCCCCTCA	50	+	COL1A1	1	2	0.377781383	1	0.3947501968	0.408701329	8.609866247	8.343947456	10.51361941	10.66515712	-2.702191456	-2.714397292	-	3	TTCCTCTCTCCCTCCCCCTCA
5217	0.6507285908	SpCas9	69	CTCCACAGAGCCCAGGCTGACACCATTCCCCCCGCAGAGGTACAGCCCCGTGGTGGAGGCC	GGCCTCCACCACGGGGCTGTACCTCTGCGGGGGGAATGGTGTCAGCCTGGGCTCTGTGGAG	TGACACCATTCCCCCCGCAG	yes	1	1	0.8315065208	AGG	GTGTGTCCAGGAGGCGACAGGCTAAGGGCAGAGTCCTCCACAGAGCCCAGGCTGACACCATTCCCCCCGCAGAGGTACAGCCCCGTGGTGGAGGCCGGCTCGGACATGGTCTTCCGGTGGACCATCAACGACAAGCAGTCCC	70	16	2163293	CTGACACCATTCCCCCCGCAG	51	+	PKD1	4	12	0.732643894	1	0.4421061617	0.4413991753	10.76567476	10.73581438	22.67779199	22.71324406	-2.351408186	-2.352962884	-	16	CTGACACCATTCCCCCCGCAG
5005	0.6352412309	SpCas9	68	CTCACCGCTGCCATAACCACATGCACTGTCTCCCTAGGGCGAGCCTGGCGAAGCAGGTGAG	CTCACCTGCTTCGCCAGGCTCGCCCTAGGGAGACAGTGCATGTGGTTATGGCAGCGGTGAG	CCACATGCACTGTCTCCCTA	yes	1	1	0.8777681178	GGG	ATGCTTGAAACCGTAGCACTGCGTTCATCGCGGTGCTCACCGCTGCCATAACCACATGCACTGTCTCCCTAGGGCGAGCCTGGCGAAGCAGGTGAGCCTGGCCTTCCGGGAGAAGGCGGCCCCCCGGTGAGTGAGCGGGCGC	70	9	137705829	ACCACATGCACTGTCTCCCTA	50	+	COL5A1	1	3	0.2551042804	1	0.4569261597	0.4537482769	6.138490169	6.116165326	17.98031076	17.99983938	-2.741596392	-2.742492179	+	4	ACCACATGCACTGTCTCCCTA
4947	0.3655317765	SpCas9	68	AATTATATGACATATGCTTTGACATATCGTTTTTCAGGGTCAATGGTGCAATTAGTAACTT	AAGTTACTAATTGCACCATTGACCCTGAAAAACGATATGTCAAAGCATATGTCATATAATT	CTTTGACATATCGTTTTTCA	yes	1	1	0.8553327967	GGG	GCTACAGTTTTATACAGAACCTGTTGATGTGCAAGAATTATATGACATATGCTTTGACATATCGTTTTTCAGGGTCAATGGTGCAATTAGTAACTTTGAAGAATTCCAGAAAGCTTTTAACTGTCCACCCAATTCCACGATG	70	X	22265968	GCTTTGACATATCGTTTTTCA	50	+	PHEX	4	4	0.2755352677	1	0.4305525607	0.4244900713	6.047928866	6.058538814	14.34216794	14.33401223	-2.868685804	-2.868253584	+	8	GCTTTGACATATCGTTTTTCA
8621	0.5865021691	SpCas9	69	CTCTCTGCTTCTCTTCTTCTCTCTGCTGTGGCCACAGAGGCTGGCTGAGCAGCAGCGGGCA	TGCCCGCTGCTGCTCAGCCAGCCTCTGTGGCCACAGCAGAGAGAAGAAGAGAAGCAGAGAG	TCTCTCTGCTGTGGCCACAG	yes	1	0.999996807	0.8299300496	AGG	TGCGTGCCCCGTCAGCGCCTGCCCGTGTTCACACTCTCTCTGCTTCTCTTCTTCTCTCTGCTGTGGCCACAGAGGCTGGCTGAGCAGCAGCGGGCAGAGGAGCGCGAGCGGCTGGCCGAGGTGGAGGCCGCGCTGGAGAAGC	70	8	145000052	TTCTCTCTGCTGTGGCCACAG	51	+	PLEC	8	26	0.6105140451	1	0.490628022	0.4985770185	7.792748458	7.789212026	21.44108174	21.44357339	-2.259820022	-2.259933112	-	34	TTCTCTCTGCTGTGGCCACAG
1659	0.5910092566	SpCas9	68	GCTTAGCTGACTCTATCTTTGCCTTCTCTCTCATCAGGGAAAAGTTGGCACTCAGAAACAA	TTGTTTCTGAGTGCCAACTTTTCCCTGATGAGAGAGAAGGCAAAGATAGAGTCAGCTAAGC	CTTTGCCTTCTCTCTCATCA	yes	1	1	0.863024063	GGG	AGGAGAAAGGGGAGGCGGTCATTCATGAGACACATGCTTAGCTGACTCTATCTTTGCCTTCTCTCTCATCAGGGAAAAGTTGGCACTCAGAAACAAAGAACTCCTTGATGCAGGATAGGGATGCTGCATCTGCTCGGGCCTG	70	X	154213078	TCTTTGCCTTCTCTCTCATCA	50	+	F8	8	38	0.08810128881	1	0.6050432413	0.6102787713	5.131810275	5.122163515	47.86791977	47.87785127	-2.365021732	-2.365306425	-	46	TCTTTGCCTTCTCTCTCATCA
6844	0.425858825	SpCas9	68	CGAGAGTGACCAGTCTGCATCCCCTGGCCCTGCGCAGGGACCAACGAATGCTTGGACAACA	TGTTGTCCAAGCATTCGTTGGTCCCTGCGCAGGGCCAGGGGATGCAGACTGGTCACTCTCG	CATCCCCTGGCCCTGCGCA	yes	1	1	0.8568752357	GGG	AGCCAAGGTTGGCGGCGAAGGGATGGGTAGGGGCCCGAGAGTGACCAGTCTGCATCCCCTGGCCCTGCGCAGGGACCAACGAATGCTTGGACAACAACGGCGGCTGTTCCCACGTCTGCAATGACCTTAAGATCGGCTACGA	70	19	11221328	TGCATCCCCTGGCCCTGCGCA	50	+	LDLR	7	51	0.2437587683	1	0.5049564917	0.50084867	5.394793003	5.378995869	28.34310332	28.36104835	-2.460869617	-2.461458239	+	58	TGCATCCCCTGGCCCTGCGCA
561	0.6455355525	SpCas9	69	GCTAACATTGCTTGCTGTGTGTGCCTTCCTTTCTCAGAGGTCCTTGTTGAATTTACTTAGC	GCTAAGTAAATTCAACAAGGACCTCTGAGAAAGGAAGGCACACACAGCAAGCAATGTTAGC	TGTGTGCCTTCCTTTCTCAG	yes	1	0.9980045131	0.8398626331	AGG	ACTAGATGCCTCTTCTTCCTGATAGGAACGTGTCTGCTAACATTGCTTGCTGTGTGTGCCTTCCTTTCTCAGAGGTCCTTGTTGAATTTACTTAGCAGTCAAGAGGAAGATTTTAATAGCAAAGAAGCCCTCCTGCTAGTCA	70	15	89844557	GTGTGTGCCTTCCTTTCTCAG	51	+	FANCI	1	0	0.6001007903	1	0.4664641829	0.468804316	7.886236796	7.897892206	17.6973419	17.68098038	-2.772437903	-2.771714242	+	1	GTGTGTGCCTTCCTTTCTCAG
4428	0.4196721681	SpCas9	68	CAGAGCAGCCTTCACATGCCCTGTCCTTCCCTTCTAGGGCGAGAGAGGTTTCCCTGGCGAG	CTCGCCAGGGAAACCTCTCTCGCCCTAGAAGGGAAGGACAGGGCATGTGAAGGCTGCTCTG	TGCCCTGTCCTTCCCTTCTA	yes	1	1	0.8515814931	GGG	CATCCGTCAAGGTGCGTCGTACTTGGCCCTATCTCCAGAGCAGCCTTCACATGCCCTGTCCTTCCCTTCTAGGGCGAGAGAGGTTTCCCTGGCGAGCGTGGTGTGCAAGGTCCCCCTGGTCCTGCTGGTCCCCGAGGGGCCA	70	17	48269247	ATGCCCTGTCCTTCCCTTCTA	50	+	COL1A1	4	12	0.1755358492	1	0.460160665	0.4614569955	6.057591573	6.054676779	21.73078675	21.73208097	-2.762809963	-2.762864172	-	16	ATGCCCTGTCCTTCCCTTCTA
6855	0.2355089918	SpCas9	68	TAAGGGGAATGTCATTTTATCTTCTCTGCCTGTTTAGGGTGAACCTGGTCCTCTTGGCATT	AATGCCAAGAGGACCAGGTTCACCCTAAACAGGCAGAGAAGATAAAATGACATTCCCCTTA	TTATCTTCTCTGCCTGTTTA	yes	1	1	0.8641357826	GGG	GTTGTTTTGGAGGGGAAGGTTAGCATTCCATCGAATAAGGGGAATGTCATTTTATCTTCTCTGCCTGTTTAGGGTGAACCTGGTCCTCTTGGCATTGCCGGCCCTCCTGGGGCCCGTGGTCCTCCTGGTGCTGTGGGTAGTC	70	7	94054429	TTTATCTTCTCTGCCTGTTTA	50	+	COL1A2	1	8	0.5227985473	1	0.4171362219	0.4181469704	7.753572342	7.71862738	12.60889104	12.62578107	-2.659302955	-2.66062255	+	9	TTTATCTTCTCTGCCTGTTTA
4396	0.4810078986	SpCas9	68	ACATGGTATCCCACTGACTCCCTGTGTACCCTTGTAGGGAGCCCCTGGAGAGCGAGGGCCC	GGGCCCTCGCTCTCCAGGGGCTCCCTACAAGGGTACACAGGGAGTCAGTGGGATACCATGT	ACTCCCTGTGTACCCTTGTA	yes	1	1	0.8593298811	GGG	GAGGGGCTGGGGTCCCTCCCTGCATCGCTGAGGTCACATGGTATCCCACTGACTCCCTGTGTACCCTTGTAGGGAGCCCCTGGAGAGCGAGGGCCCAGTGGTCTTGCTGGCCCCAAGGGAGCCAACGGTGACCCTGGCCGTC	70	12	48379609	GACTCCCTGTGTACCCTTGTA	50	+	COL2A1	3	8	0.3390903586	1	0.5080594313	0.5095865247	6.760471977	6.78789481	26.49865256	26.4887433	-2.626372578	-2.624624096	-	11	GACTCCCTGTGTACCCTTGTA
6878	0.3357946573	SpCas9	68	AGGCACATTAACAGATTCATCTTTGGTCCCATTATAGGGCGAAGCTGGGGCTGCTGGTCCT	AGGACCAGCAGCCCCAGCTTCGCCCTATAATGGGACCAAAGATGAATCTGTTAATGTGCCT	TCATCTTTGGTCCCATTATA	yes	1	1	0.8530408164	GGG	TCTCTCTCCCTCCCAGTTCTTTGAGCATCTATGTCAGGCACATTAACAGATTCATCTTTGGTCCCATTATAGGGCGAAGCTGGGGCTGCTGGTCCTGCTGGTCCTGCTGGTCCTCGGGGAAGCCCTGTAAGTAAGAACCTGG	70	7	94049545	TTCATCTTTGGTCCCATTATA	50	+	COL1A2	1	4	0.2702065393	1	0.4540586483	0.4550169033	5.94794426	5.927200852	20.45062525	20.46073268	-2.94293394	-2.943444365	+	5	TTCATCTTTGGTCCCATTATA
4373	0.6276706445	SpCas9	68	GTGTCACCCAGCAGTATCATGAATTTCTCTCTCCCAGGGTCACTCAGCTGCCGCAAGGAGC	GCTCCTTGCGGCAGCTGAGTGACCCTGGGAGAGAGAAATTCATGATACTGCTGGGTGACAC	TCATGAATTTCTCTCTCCCA	yes	1	1	0.8571749625	GGG	TCCTTTGTGGTCAAACCCAGAGTTCCTGCTAGTCTGTGTCACCCAGCAGTATCATGAATTTCTCTCTCCCAGGGTCACTCAGCTGCCGCAAGGAGCAAGGCAAGTTCTATGACCATCTCCTGAGGGACTGCATCAGCTGTGC	70	17	16852297	ATCATGAATTTCTCTCTCCCA	50	+	TNFRSF13B	3	9	0.46859288	1	0.4149306145	0.4239946409	7.439950596	7.447687826	13.96941235	13.96381531	-2.654818289	-2.654427127	-	12	ATCATGAATTTCTCTCTCCCA
4342	0.583877842	SpCas9	68	CCTCTGACCCTGCTCACTTGGTCCCTGTGTCTGACAGGGTGAGCGAGGTCCCCCCGGAGAG	CTCTCCGGGGGGACCTCGCTCACCCTGTCAGACACAGGGACCAAGTGAGCAGGGTCAGAGG	CTTGGTCCCTGTGTCTGACA	yes	1	1	0.8112293957	GGG	GTGGCCCCCAACCTGCCTGACTCTGATCCCCACTGCCTCTGACCCTGCTCACTTGGTCCCTGTGTCTGACAGGGTGAGCGAGGTCCCCCCGGAGAGAGAGTGGTGGGGGCTCCTGGGGTCCCTGGAGCTCCTGGCGAGAGAG	70	3	48604170	ACTTGGTCCCTGTGTCTGACA	50	+	COL7A1	3	4	0.8375592439	1	0.3996293559	0.4000432505	8.629748862	8.633153074	9.781890411	9.778976108	-2.83001682	-2.829722653	-	7	ACTTGGTCCCTGTGTCTGACA
4323	0.5639318962	SpCas9	70	TGGATCATTACTTCCGTTTTTGCTCTCCTCTATTCAGACGGCACTGAGCCCTCCCACATGC	GCATGTGGGAGGGCTCAGTGCCGTCTGAATAGAGGAGAGCAAAAACGGAAGTAATGATCCA	TTTGCTCTCCTCTATTCAGA	yes	1	0.9999413666	0.8471162817	CGG	GTGGGGAGTGAGATGGTCCTAGGAAGTACCATTCATGGATCATTACTTCCGTTTTTGCTCTCCTCTATTCAGACGGCACTGAGCCCTCCCACATGCATTATGCACTAGATGAGAATTATTTCCGAGGATACGAGTGGTGGTT	70	14	88452946	TTTTGCTCTCCTCTATTCAGA	52	+	GALC	3	11	0.6041796513	1	0.4032613527	0.4037773277	6.698352265	6.704988302	10.71956104	10.71354699	-3.191131614	-3.19088896	-	14	TTTTGCTCTCCTCTATTCAGA
6840	0.4793067141	SpCas9	68	AAGCAATACTGACTTGAATTTCTTTTTTTCCTCACAGGGCTTGCCCAATCACCATTGGAGA	TCTCCAATGGTGATTGGGCAAGCCCTGTGAGGAAAAAAAGAAATTCAAGTCAGTATTGCTT	AATTTCTTTTTTTCCTCACA	yes	1	1	0.8402292883	GGG	AAAAGAGGCCCAAGGCCAAATCCAGAGATGAGGTCAAGCAATACTGACTTGAATTTCTTTTTTTCCTCACAGGGCTTGCCCAATCACCATTGGAGAATAACTTTTATTAATAAGTGCTATGAGCTCTGTGACACTTACCCTG	70	X	149809742	GAATTTCTTTTTTTCCTCACA	50	+	MTM1	8	22	0.3792678274	1	0.424628099	0.4227184565	5.82571047	5.816547217	12.07790518	12.07700364	-3.028367774	-3.028684205	+	30	GAATTTCTTTTTTTCCTCACA
4285	0.416147618	SpCas9	68	CACCAGCTCACATGTACCTGGTGTCTGTCTTCCTTAGGGCCCTGCTGGTCCTTCTGGCCCT	AGGGCCAGAAGGACCAGCAGGGCCCTAAGGAAGACAGACACCAGGTACATGTGAGCTGGTG	CCTGGTGTCTGTCTTCCTTA	yes	1	1	0.8599662569	GGG	AGTGAGCCCCAGGCTGCTGCTCCCTTGGTGGGATTCACCAGCTCACATGTACCTGGTGTCTGTCTTCCTTAGGGCCCTGCTGGTCCTTCTGGCCCTGCTGGAAAAGATGGTCGCACTGGACATCCTGGTACAGTTGGACCTG	70	7	94056500	ACCTGGTGTCTGTCTTCCTTA	50	+	COL1A2	1	7	0.5680982408	1	0.3882568562	0.3914786175	8.220414031	8.21300486	12.94335045	12.94617344	-2.661830734	-2.662029444	+	8	ACCTGGTGTCTGTCTTCCTTA
10100	0.667852583	SpCas9	68	GTCTGCCTCTGCTCCAGCTAACATCCCCTCTCCCCAGGGAACTTTTGGGCGTGAGCCAGCA	TGCTGGCTCACGCCCAAAAGTTCCCTGGGGAGAGGGGATGTTAGCTGGAGCAGAGGCAGAC	CTAACATCCCCTCTCCCCA	yes	1	1	0.8616682133	GGG	AAGGGGTGGCCCCCTCCCTTGTACATGTGTGTGGGGTCTGCCTCTGCTCCAGCTAACATCCCCTCTCCCCAGGGAACTTTTGGGCGTGAGCCAGCAGCTGTCAAGCCTGATGATGACCGATACCTGCGGGCTGCCATCCAGG	70	10	73572525	AGCTAACATCCCCTCTCCCCA	50	+	CDH23	1	4	0.08004446581	1	0.5102159705	0.5144394185	5.345199963	5.329237027	29.88156967	29.90062001	-2.379639205	-2.380186845	+	5	AGCTAACATCCCCTCTCCCCA
4279	0.6660415389	SpCas9	69	CCAAAGCTGAGCTGCCCCACTCCCAATCCATCCGCAGGGGACATGCCATATCCGTGCTTGG	CCAAGCACGGATATGGCATGTCCCCTGCGGATGGATTGGGAGTGGGGCAGCTCAGCTTTGG	CACTCCCAATCCATCCGCAG	yes	1	1	0.8165944715	GGG	CCCCTGGGGTGGGGGAGGGCTTAGGGAGCCCCTTGCCAAAGCTGAGCTGCCCCACTCCCAATCCATCCGCAGGGGACATGCCATATCCGTGCTTGGGGGCCTATGGAACCTCCAAAGCGGCCGTGGCGCTACTCATGGACAC	70	16	67470152	CCACTCCCAATCCATCCGCAG	51	+	HSD11B2	3	8	0.4364210297	1	0.4044860775	0.4058710601	6.915638292	6.904709248	8.795932183	8.805765834	-2.671145209	-2.671531639	+	11	CCACTCCCAATCCATCCGCAG
6945	0.6552739446	SpCas9	69	GTCTCACTTTTTATTCCTCCATTTTCCCTACTCCCAGAGGACACTGGCAAGGATGCAGTGA	TCACTGCATCCTTGCCAGTGTCCTCTGGGAGTAGGGAAAATGGAGGAATAAAAAGTGAGAC	TCCATTTTCCCTACTCCCAG	yes	1	1	0.85195182	AGG	ATAGGGGTTTGGAGTGGTCCCATCTTCCAGTAGTTGTCTCACTTTTTATTCCTCCATTTTCCCTACTCCCAGAGGACACTGGCAAGGATGCAGTGAATTGTACCTATAAGAATGAGGATGACTGTGTCGTCAGATTCCAGTA	70	17	45380087	CTCCATTTTCCCTACTCCCAG	51	+	ITGB3	2	1	0.3230849098	1	0.4400564452	0.4473756326	5.995813453	5.987779473	18.9594575	18.96436619	-2.976769316	-2.977033699	+	3	CTCCATTTTCCCTACTCCCAG
6968	0.6497899515	SpCas9	68	CCATCCTGAACCCAACCTAGATCCTCCACCTCCACAGGGGCGCCCTTTGTGCTACTCATGT	ACATGAGTAGCACAAAGGGCGCCCCTGTGGAGGTGGAGGATCTAGGTTGGGTTCAGGATGG	CTAGATCCTCCACCTCCACA	yes	1	1	0.8633438577	GGG	CTTGGGCTTGGCCGCATGCCCCTGTGCCCCACCAGCCATCCTGAACCCAACCTAGATCCTCCACCTCCACAGGGGCGCCCTTTGTGCTACTCATGTTGCTGGCCAGCCTCAACAGCTGCACCAACCCCTGGATCTATGCATC	70	X	153171977	CCTAGATCCTCCACCTCCACA	50	+	AVPR2	4	29	0.345515472	1	0.4163463108	0.4167140239	7.000788254	6.984712869	10.13114704	10.13723633	-2.751093814	-2.751692126	+	33	CCTAGATCCTCCACCTCCACA
4277	0.603692232	SpCas9	68	CCAAAGCTGAGCTGCCCCACTCCCAATCCATCCGCAGGGGACATGCCATATCCGTGCTTGG	CCAAGCACGGATATGGCATGTCCCCTGCGGATGGATTGGGAGTGGGGCAGCTCAGCTTTGG	CCACTCCCAATCCATCCGCA	yes	1	1	0.8642926914	GGG	CCCCTGGGGTGGGGGAGGGCTTAGGGAGCCCCTTGCCAAAGCTGAGCTGCCCCACTCCCAATCCATCCGCAGGGGACATGCCATATCCGTGCTTGGGGGCCTATGGAACCTCCAAAGCGGCCGTGGCGCTACTCATGGACAC	70	16	67470152	CCCACTCCCAATCCATCCGCA	50	+	HSD11B2	3	8	0.2630347512	1	0.4732588767	0.4743041854	6.309217518	6.298427983	25.23684069	25.25200491	-2.843031105	-2.843439752	+	11	CCCACTCCCAATCCATCCGCA
4263	0.4327559392	SpCas9	68	AATCCTTGCTTTACCGAATGTTCCCTTCTTATTCTAGGGAGAAAAGCCAAATGTGAACCCT	AGGGTTCACATTTGGCTTTTCTCCCTAGAATAAGAAGGGAACATTCGGTAAAGCAAGGATT	AATGTTCCCTTCTTATTCTA	yes	1	1	0.850858556	GGG	CATCCATGGGTATTAGGTATCTTGAATCTATAACCAATCCTTGCTTTACCGAATGTTCCCTTCTTATTCTAGGGAGAAAAGCCAAATGTGAACCCTCCCAATTCCAGTGCACAAATGGTCGCTGTATTACGCTGTTGTGGAA	70	9	2635453	GAATGTTCCCTTCTTATTCTA	50	+	VLDLR	1	1	0.1007221371	1	0.461602949	0.4593945311	5.75199814	5.774545672	12.85761101	12.83551285	-2.933474471	-2.932326205	+	2	GAATGTTCCCTTCTTATTCTA
6146	0.5394601695	SpCas9	68	AGGTCTCTTCTGACTGCCCCTGTCCTGTTCCCAACAGGGTCAGGCCAACAAGGTGAAGAAA	TTTCTTCACCTTGTTGGCCTGACCCTGTTGGGAACAGGACAGGGGCAGTCAGAAGAGACCT	CCCCTGTCCTGTTCCCAACA	yes	1	1	0.8649619887	GGG	CCTTGACGCTCCCCTTCGTGCCCCCTACCTGTGGAAGGTCTCTTCTGACTGCCCCTGTCCTGTTCCCAACAGGGTCAGGCCAACAAGGTGAAGAAACTCTCCATCGTTGTCTCCCTGGGGACAGGGAGGTCCCCACAAGTGC	70	22	38509661	GCCCCTGTCCTGTTCCCAACA	50	+	PLA2G6	1	5	0.3015347119	1	0.4783210414	0.476271994	5.801080383	5.809946209	19.69769947	19.69024756	-2.702175417	-2.701775214	-	6	GCCCCTGTCCTGTTCCCAACA
563	0.4417965102	SpCas9	68	ACTGTTTTGCTCAACTACTTTAACTTCCTCTTTCTAGGGCAATGTGTCAGTATTCCCTGAA	TTCAGGGAATACTGACACATTGCCCTAGAAAGAGGAAGTTAAAGTAGTTGAGCAAAACAGT	ACTTTAACTTCCTCTTTCTA	yes	1	1	0.8548669312	GGG	ATACAATGTTATTGAGTACTTATTGTATGCCAACCACTGTTTTGCTCAACTACTTTAACTTCCTCTTTCTAGGGCAATGTGTCAGTATTCCCTGAAGCCCCCTTCAACTCGTAAAATCTACTCTGAGTAAGATCTTTTTTAA	70	14	88897516	TACTTTAACTTCCTCTTTCTA	50	+	SPATA7	1	0	0.1315889894	1	0.4554131895	0.4568069498	5.856997125	5.846253812	17.49417071	17.50007005	-2.787175314	-2.787481102	+	1	TACTTTAACTTCCTCTTTCTA
1614	0.6478673548	SpCas9	68	CTCTTCCTTCTCGCTGACATCTCCATTTCATTCACAGGGTCCCACCGGCCCCGCTGGTCCT	AGGACCAGCGGGGCCGGTGGGACCCTGTGAATGAAATGGAGATGTCAGCGAGAAGGAAGAG	ACATCTCCATTTCATTCACA	yes	1	1	0.7677285533	GGG	TTCCTCTGTCCCAGGGTGTGACTTGCAGCTGCCATCTCTTCCTTCTCGCTGACATCTCCATTTCATTCACAGGGTCCCACCGGCCCCGCTGGTCCTCCTGGCTTCCCTGGTGCTGTTGGTGCTAAGGTGAGACCCCCCACTC	70	17	48273337	GACATCTCCATTTCATTCACA	50	+	COL1A1	1	6	0.3153679457	1	0.4358723577	0.4347737822	6.246793902	6.239772872	10.44998751	10.45281211	-2.881194392	-2.881502924	-	7	GACATCTCCATTTCATTCACA
1508	0.6676698723	SpCas9	70	TGTGTCATGTATACTAACACTGTGCTTGCCTCTCCAGGTGGCTGGGTGGCCTGGTCATCTG	CAGATGACCAGGCCACCCAGCCACCTGGAGAGGCAAGCACAGTGTTAGTATACATGACACA	ACTGTGCTTGCCTCTCCAGG	yes	1	1	0.855671824	TGG	TAGTCCAGCAGCTTTTGTGTTAGGGTGGCGTCACCTGTGTCATGTATACTAACACTGTGCTTGCCTCTCCAGGTGGCTGGGTGGCCTGGTCATCTGCTCTCTGCTGACCCTCATCGTGATTTTTTACTACCTGGGCTTACTG	70	4	16008313	CACTGTGCTTGCCTCTCCAGG	52	+	PROM1	4	0	0.5399867696	1	0.4448912743	0.4490628257	7.041716496	6.896731161	24.51863517	24.65790204	-3.020595314	-3.028556408	-	4	CACTGTGCTTGCCTCTCCAGG
4757	0.6843582317	SpCas9	70	GTCCCAGCCTCGTTCCCACGTACCATCTTTCCCCCAGGTGGTCAAGTACCCCCTGCACGCC	GGCGTGCAGGGGGTACTTGACCACCTGGGGGAAAGATGGTACGTGGGAACGAGGCTGGGAC	CGTACCATCTTTCCCCCAGG	yes	1	1	0.8606272422	TGG	AGAGGGAGGCGTGAGATGGGAGCAGTGGGGGTCCTGTCCCAGCCTCGTTCCCACGTACCATCTTTCCCCCAGGTGGTCAAGTACCCCCTGCACGCCATCATGGAGATCAAGGAGTACCTGATTGACATGGCCTCCAGGGCAG	70	4	6302384	ACGTACCATCTTTCCCCCAGG	52	+	WFS1	14	20	0.8151395509	1	0.4586775559	0.4655525705	11.1010295	11.077455	18.28721945	18.30722822	-2.744038417	-2.745119574	+	34	ACGTACCATCTTTCCCCCAGG
4925	0.5763835907	SpCas9	70	TCTCCCAGATCTGTGACCCCACATTCTCTCTCCATAGGTGGAAAAGAGGCTGCTTCAGGCA	TGCCTGAAGCAGCCTCTTTTCCACCTATGGAGAGAGAATGTGGGGTCACAGATCTGGGAGA	CCACATTCTCTCTCCATAGG	yes	1	1	0.8346376828	TGG	TTCGCTCTTAGGTACCATAAGATCTGTCCCCCAACTCTCCCAGATCTGTGACCCCACATTCTCTCTCCATAGGTGGAAAAGAGGCTGCTTCAGGCACCACACCTCAGAAGTCCCGGAAGCCCAAGAAAGGGGCTGGGAACCC	70	5	149775845	CCCACATTCTCTCTCCATAGG	52	+	TCOF1	18	6	0.4681264676	1	0.4536360781	0.4537248103	5.517406441	5.478722586	12.94020929	12.9236292	-3.344615162	-3.345409075	+	24	CCCACATTCTCTCTCCATAGG
8805	0.4385887719	SpCas9	68	CTGCTAATTTTTTTTCTAAGTAGTTTGCTGTATCTAGGGATCATAAAGCTGTTGGAAGACG	CGTCTTCCAACAGCTTTATGATCCCTAGATACAGCAAACTACTTAGAAAAAAAATTAGCAG	TAAGTAGTTTGCTGTATCTA	yes	1	1	0.8474650066	GGG	TACAAGTTAAAGAAATGTGTAGTGCTAAATGTGAACTGCTAATTTTTTTTCTAAGTAGTTTGCTGTATCTAGGGATCATAAAGCTGTTGGAAGACGACCTTTTGATAAGATGGCAACACTTCTTGCATACCTGGGTCCTCCA	70	17	29588729	CTAAGTAGTTTGCTGTATCTA	50	+	NF1	10	10	0.2956509621	1	0.449528116	0.4458300001	6.444814243	6.450243005	14.92482812	14.92374303	-2.717875673	-2.717546216	+	20	CTAAGTAGTTTGCTGTATCTA
4862	0.5242218339	SpCas9	68	GCCTTTATAGCCACTGTTTGCCTCCCCTGTACTCCAGGGTTTTGTTCCTGAGTCGATGTTT	AAACATCGACTCAGGAACAAAACCCTGGAGTACAGGGGAGGCAAACAGTGGCTATAAAGGC	TTTGCCTCCCCTGTACTCCA	yes	1	1	0.8611317247	GGG	CAGAGGCTCACATTGAGATCAAGTTGTCTTCGACAGCCTTTATAGCCACTGTTTGCCTCCCCTGTACTCCAGGGTTTTGTTCCTGAGTCGATGTTTGACCGCCTTCTCACTGGGCCTGTAGTGCGGGGAGAGGGAGCGAGCA	70	8	61777575	GTTTGCCTCCCCTGTACTCCA	50	+	CHD7	9	8	0.2914012531	1	0.4272301061	0.4283330031	6.985638222	6.97149707	17.56239873	17.55577982	-2.704739586	-2.705292218	+	17	GTTTGCCTCCCCTGTACTCCA
4822	0.4840437341	SpCas9	70	GCAGAAGTCAGACTCCCTGGTTTCTTTGGGCTCATAGGTGGAAGAAGCAAAGAGGATCAAA	TTTGATCCTCTTTGCTTCTTCCACCTATGAGCCCAAAGAAACCAGGGAGTCTGACTTCTGC	GTTTCTTTGGGCTCATAGG	yes	1	1	0.8093329537	TGG	CCAGGTCCTAACAAGGCTGGTGTGGTAACTGGTAAGCAGAAGTCAGACTCCCTGGTTTCTTTGGGCTCATAGGTGGAAGAAGCAAAGAGGATCAAACAAAAAGCGGATTCACTCTCAAGCCTGGTAACCAGGCATATGGATG	70	1	183206487	TGGTTTCTTTGGGCTCATAGG	52	+	LAMC2	1	1	0.7507403905	1	0.4335932893	0.4321664179	7.129381797	7.128448833	10.05018039	10.07661149	-2.838260447	-2.8380387	+	2	TGGTTTCTTTGGGCTCATAGG
1539	0.5777565143	SpCas9	68	TGGTTCCTGTAGCTCACGGTCACCTTCTCTCACACAGGGGCCCCCTGGCAGCAGGGGAGAG	CTCTCCCCTGCTGCCAGGGGGCCCCTGTGTGAGAGAAGGTGACCGTGAGCTACAGGAACCA	CGGTCACCTTCTCTCACACA	yes	1	1	0.8512675325	GGG	TCCTCCCCCTGATCCTCCTCCGTCCTCCACTGCCCTGGTTCCTGTAGCTCACGGTCACCTTCTCTCACACAGGGGCCCCCTGGCAGCAGGGGAGAGCGTGGGGAGAAGGTAGGAACGTGGGGAAGGTCCTGGCATGAGTGGG	70	3	48607348	ACGGTCACCTTCTCTCACACA	50	+	COL7A1	2	0	0.1925840297	1	0.4991008161	0.5073684781	5.667927226	5.660848661	31.02762214	31.03269361	-2.6188419	-2.619008205	-	2	ACGGTCACCTTCTCTCACACA
8055	0.5250469624	SpCas9	69	CTGCCCTTCAAACCTCCTTCATCTGCTCCTTTTTCAGTGGCCCTTCTCCCGGTTCCTGTTC	GAACAGGAACCGGGAGAAGGGCCACTGAAAAAGGAGCAGATGAAGGAGGTTTGAAGGGCAG	TTCATCTGCTCCTTTTTCAG	yes	1	0.9999944364	0.827324767	TGG	TCAAGAATAGGTGGACTGGGCCAGTTGAGGGTTGCCTGCCCTTCAAACCTCCTTCATCTGCTCCTTTTTCAGTGGCCCTTCTCCCGGTTCCTGTTCTTTCAAGAGCCGGCATCGGCCGTGGCCTCGTTTCTCAATGGCCTGG	70	17	37841002	CTTCATCTGCTCCTTTTTCAG	51	+	PGAP3	1	2	0.5934486052	1	0.4023886459	0.4070540594	8.001874445	7.973466993	15.4585739	15.44619071	-2.815704123	-2.817549365	-	3	CTTCATCTGCTCCTTTTTCAG
1540	0.7177418308	SpCas9	69	TGGTTCCTGTAGCTCACGGTCACCTTCTCTCACACAGGGGCCCCCTGGCAGCAGGGGAGAG	CTCTCCCCTGCTGCCAGGGGGCCCCTGTGTGAGAGAAGGTGACCGTGAGCTACAGGAACCA	GTCACCTTCTCTCACACAG	yes	1	1	0.8651496286	GGG	TCCTCCCCCTGATCCTCCTCCGTCCTCCACTGCCCTGGTTCCTGTAGCTCACGGTCACCTTCTCTCACACAGGGGCCCCCTGGCAGCAGGGGAGAGCGTGGGGAGAAGGTAGGAACGTGGGGAAGGTCCTGGCATGAGTGGG	70	3	48607348	CGGTCACCTTCTCTCACACAG	51	+	COL7A1	2	0	0.1938408176	1	0.5045857792	0.5116896513	5.37110008	5.372644188	29.71031361	29.70665549	-2.631193861	-2.631054117	-	2	CGGTCACCTTCTCTCACACAG
6706	0.5956339011	SpCas9	68	ATTAAACTGCTAACTCGACCTCCCTTGTTTTGAACAGGGACAGAAATTCTTGGCAAGTCAG	CTGACTTGCCAAGAATTTCTGTCCCTGTTCAAAACAAGGGAGGTCGAGTTAGCAGTTTAAT	ACCTCCCTTGTTTTGAACA	yes	1	1	0.8594251591	GGG	AGATACCATAAAAAATTAATAAGGAAGGAACCCAAATTAAACTGCTAACTCGACCTCCCTTGTTTTGAACAGGGACAGAAATTCTTGGCAAGTCAGTTCGTATAATATTCTCTACGTTAGGAGTGTGCATATTTTATGCATT	70	5	131721020	CGACCTCCCTTGTTTTGAACA	50	+	SLC22A5	1	1	0.4250354062	1	0.4600419957	0.4516593752	5.928876706	5.937577249	15.60945734	15.60498589	-3.005852714	-3.005395934	+	2	CGACCTCCCTTGTTTTGAACA
10157	0.4489042919	SpCas9	70	AGTTATAGTCAACTGACATTGTCTTTTTACTTTATAGCTGGATCATCATTGAACTAAAACA	TGTTTTAGTTCAATGATGATCCAGCTATAAAGTAAAAAGACAATGTCAGTTGACTATAACT	TTGTCTTTTTACTTTATAGC	yes	1	0.9998809337	0.7956979947	TGG	GGATTAGCTTATTAGGAAAATAGTATGGAAGACTGAGTTATAGTCAACTGACATTGTCTTTTTACTTTATAGCTGGATCATCATTGAACTAAAACACAAAGCAAGAGAAAAACCTTATGATAGTAAAAGTTTGCGGACGTAA	70	2	47602373	ATTGTCTTTTTACTTTATAGC	52	+	EPCAM	1	1	0.6478579613	1	0.4189882674	0.4177055977	6.586180514	6.619651318	12.39148323	12.40197161	-2.994393947	-2.992804493	+	2	ATTGTCTTTTTACTTTATAGC
7995	0.4301348335	SpCas9	68	GTCTTCTAACCTGTGAGTTTGCCTGTTTTCTCTCTAGGGCAACCCCGTGGAACTGATAACA	TGTTATCAGTTCCACGGGGTTGCCCTAGAGAGAAAACAGGCAAACTCACAGGTTAGAAGAC	TTTGCCTGTTTTCTCTCTA	yes	1	1	0.8597009726	GGG	AGACTATGGGGGACACACCAGCCCTGTTTCTGTATGTCTTCTAACCTGTGAGTTTGCCTGTTTTCTCTCTAGGGCAACCCCGTGGAACTGATAACAAAAGCTCGTCTTTTTCTGCTGCAGTTAATACCTCGGTGCCCGAAAA	70	16	89805382	AGTTTGCCTGTTTTCTCTCTA	50	+	FANCA	1	3	0.09727505316	1	0.5532262166	0.5560417888	4.362432638	4.357335833	27.09112102	27.11741828	-2.674931496	-2.675175827	-	4	AGTTTGCCTGTTTTCTCTCTA
4522	0.4702672876	SpCas9	68	AAGCCTTCCTCTTCCTCTTCTTCCGCTGGGTGTGTAGGGAGAAAAAGGGAGCCGTGGGGAG	CTCCCCACGGCTCCCTTTTTCTCCCTACACACCCAGCGGAAGAAGAGGAAGAGGAAGGCTT	CTTCTTCCGCTGGGTGTGTA	yes	1	1	0.845996965	GGG	GCCCGGTGGTGCCCTCAGCCTTGCACAGCACTAACAAGCCTTCCTCTTCCTCTTCTTCCGCTGGGTGTGTAGGGAGAAAAAGGGAGCCGTGGGGAGAAGGTGAGTGAGGCTCGACCTCGGAGCTGGTCTCTCCAGGCGCAGA	70	21	47409666	TCTTCTTCCGCTGGGTGTGTA	50	+	COL6A1	1	2	0.3616067804	1	0.5175923698	0.5196870729	5.137536544	5.133527821	20.63038436	20.62940209	-2.307371002	-2.307422713	+	3	TCTTCTTCCGCTGGGTGTGTA
1592	0.3235765247	SpCas9	68	ACAGCAAAGATTGATAGTTTCTCTGTATGCCTTTCAGGGTCAGTGTGGTTCCTGTTGGGCT	AGCCCAACAGGAACCACACTGACCCTGAAAGGCATACAGAGAAACTATCAATCTTTGCTGT	TTTCTCTGTATGCCTTTCA	yes	1	1	0.8397778263	GGG	TTCAGGCAGGTAGAGAGAAGATATAGAAAATGTAAACAGCAAAGATTGATAGTTTCTCTGTATGCCTTTCAGGGTCAGTGTGGTTCCTGTTGGGCTTTTAGCTCTGTGGGTGCCCTGGAGGGCCAACTCAAGAAGAAAACTG	70	1	150776715	AGTTTCTCTGTATGCCTTTCA	50	+	CTSK	1	9	0.3318211613	1	0.3909705247	0.3908937804	6.924193608	6.910888712	15.89132904	15.89770888	-2.917735499	-2.918196265	-	10	AGTTTCTCTGTATGCCTTTCA
4458	0.493708548	SpCas9	68	AGACCTGAGCACAGTTCCTCTCTTTCAATCCCTCCAGGGTTCCAACAAAGTGAATGAAGCT	AGCTTCATTCACTTTGTTGGAACCCTGGAGGGATTGAAAGAGAGGAACTGTGCTCAGGTCT	CCTCTCTTTCAATCCCTCCA	yes	1	1	0.8645851901	GGG	TTTCCTACATGACCAGTTGATTTTTGAGTCCTCAGAGACCTGAGCACAGTTCCTCTCTTTCAATCCCTCCAGGGTTCCAACAAAGTGAATGAAGCTCTTCTGCAAAGAATAAACAGTGCCAAAAAAATCCACTTGGTTCCAT	70	7	50531129	TCCTCTCTTTCAATCCCTCCA	50	+	DDC	1	4	0.2155664343	1	0.4931578326	0.5009325069	5.59292891	5.576900618	18.33728983	18.35147845	-2.397327817	-2.398005842	-	5	TCCTCTCTTTCAATCCCTCCA
1598	0.3804946595	SpCas9	68	TGAGTCGGCTGTCCTTGGTCCTGGTGCTGGCTCCCAGGGCCCAGAGGCTTCAGCCTTCCAA	TTGGAAGGCTGAAGCCTCTGGGCCCTGGGAGCCAGCACCAGGACCAAGGACAGCCGACTCA	GTCCTGGTGCTGGCTCCCA	yes	1	1	0.827301855	GGG	CTAGGCTCAGAGGAATCACAACTTCTGATCCCTGGTGAGTCGGCTGTCCTTGGTCCTGGTGCTGGCTCCCAGGGCCCAGAGGCTTCAGCCTTCCAAGAAGTCAGCATCCGTGTGGGGAGCCCCCAGCCCAGCAGCAGTGGAG	70	8	145741797	TGGTCCTGGTGCTGGCTCCCA	50	+	RECQL4	2	4	0.596293063	1	0.4396421165	0.441558883	7.701413507	7.698256319	19.25136204	19.2527991	-2.475646519	-2.475736875	-	6	TGGTCCTGGTGCTGGCTCCCA
8019	0.4559089272	SpCas9	68	GGATCCTCTGGCTTCAGGACTCCCCTCTTGCCTGCAGGGCCGGTATTACCGCACCAACCAC	GTGGTTGGTGCGGTAATACCGGCCCTGCAGGCAAGAGGGGAGTCCTGAAGCCAGAGGATCC	GACTCCCCTCTTGCCTGCA	yes	1	1	0.8310667452	GGG	TACATCAAAACACAGCTATACACAGGGATGGCCCAGGATCCTCTGGCTTCAGGACTCCCCTCTTGCCTGCAGGGCCGGTATTACCGCACCAACCACACTGTGATGACCATGGGCTCGGACTTCCAATATGAGAATGCCAACA	70	19	12772190	AGGACTCCCCTCTTGCCTGCA	50	+	MAN2B1	2	1	0.379748678	1	0.5199716693	0.5227276483	6.158404561	6.142292447	20.99624097	21.00327114	-2.591355518	-2.591938075	-	3	AGGACTCCCCTCTTGCCTGCA
571	0.551679491	SpCas9	68	GCTCCGCCCTCAGCCCCACTTCCACCTACTCTCCCAGGGCTCCTTCACCGTCATGGGAGTC	GACTCCCATGACGGTGAAGGAGCCCTGGGAGAGTAGGTGGAAGTGGGGCTGAGGGCGGAGC	CACTTCCACCTACTCTCCCA	yes	1	1	0.856633315	GGG	CCAGCGGGTAAACTGAGGCCCAGAGCGGTGGGAGGGCTCCGCCCTCAGCCCCACTTCCACCTACTCTCCCAGGGCTCCTTCACCGTCATGGGAGTCATCAGCGGCCCCCTGCTGGGAGCCTTCATCTTGGGAATGTTCCTGC	70	19	17994490	CCACTTCCACCTACTCTCCCA	50	+	SLC5A5	1	0	0.4618232698	1	0.4160611648	0.4190630604	8.531158724	8.425921517	13.29137962	13.34300392	-2.379991372	-2.383629566	+	1	CCACTTCCACCTACTCTCCCA
10132	0.5185513653	SpCas9	69	TAAGTGGTGGTCACCAGTCCTCTGCCCTCTTCTTCAGGGGGCCATGGTCTTCGAGTTGGCG	CGCCAACTCGAAGACCATGGCCCCCTGAAGAAGAGGGCAGAGGACTGGTGACCACCACTTA	TCCTCTGCCCTCTTCTTCAG	yes	1	1	0.8466679411	GGG	AGCATTCAGCTTGAGGCTGGTGGTTTTGCATCAGGTAAGTGGTGGTCACCAGTCCTCTGCCCTCTTCTTCAGGGGGCCATGGTCTTCGAGTTGGCGCCCTGGACGTGCCGGCCTCCCAGTTCCTGGGCAGTGCCACTTCTCC	70	16	2130166	GTCCTCTGCCCTCTTCTTCAG	51	+	TSC2	5	15	0.4707956662	1	0.4139635928	0.4145139682	8.002086405	7.93434302	10.50757543	10.50401623	-3.078763969	-3.081516491	+	20	GTCCTCTGCCCTCTTCTTCAG
10131	0.3476616155	SpCas9	68	TAAGTGGTGGTCACCAGTCCTCTGCCCTCTTCTTCAGGGGGCCATGGTCTTCGAGTTGGCG	CGCCAACTCGAAGACCATGGCCCCCTGAAGAAGAGGGCAGAGGACTGGTGACCACCACTTA	TCCTCTGCCCTCTTCTTCA	yes	1	1	0.8748612647	GGG	AGCATTCAGCTTGAGGCTGGTGGTTTTGCATCAGGTAAGTGGTGGTCACCAGTCCTCTGCCCTCTTCTTCAGGGGGCCATGGTCTTCGAGTTGGCGCCCTGGACGTGCCGGCCTCCCAGTTCCTGGGCAGTGCCACTTCTCC	70	16	2130166	AGTCCTCTGCCCTCTTCTTCA	50	+	TSC2	5	15	0.2047647766	1	0.4748355097	0.4746172329	6.574385016	6.516453226	19.71919213	19.77179403	-2.654987246	-2.65719752	+	20	AGTCCTCTGCCCTCTTCTTCA
1329	0.555345365	SpCas9	70	ACCTTTTTCAAACCTTTGTTTTATTTTTTTTTACCAGGTGGATTTAGTTTTGGAGAAGGAG	CTCCTTCTCCAAAACTAAATCCACCTGGTAAAAAAAAATAAAACAAAGGTTTGAAAAAGGT	TTTTATTTTTTTTTACCAGG	yes	1	1	0.7637551477	TGG	GAGCTGGTATGTTTGCCCTGGAATTTACACTTATAACCTTTTTCAAACCTTTGTTTTATTTTTTTTTACCAGGTGGATTTAGTTTTGGAGAAGGAGGTGGCTGGCCTCTGGATCAAGATCCCATGCACAGACTACATTGGCA	70	5	150646292	GTTTTATTTTTTTTTACCAGG	52	+	GM2A	2	1	0.5658360243	1	0.4251286477	0.4187102141	7.857110961	7.875580634	20.76327294	20.76834045	-2.924391219	-2.923360684	+	3	GTTTTATTTTTTTTTACCAGG
5520	0.6484359231	SpCas9	70	TGTATCTCATTTAACCATATTTTTATATGTGTACTAGGTGGCTGTAGAAGTCTTTGGCCTT	AAGGCCAAAGACTTCTACAGCCACCTAGTACACATATAAAAATATGGTTAAATGAGATACA	ATTTTTATATGTGTACTAGG	yes	1	1	0.8205451853	TGG	TTATTGTAATGCATAATTTTAGAACCACTTTCACGTGTATCTCATTTAACCATATTTTTATATGTGTACTAGGTGGCTGTAGAAGTCTTTGGCCTTGTCCAACAATTGCTTCCGTCAGTTGCCATTTTGAATCAGAAGTATG	70	13	77742781	TATTTTTATATGTGTACTAGG	52	+	MYCBP2	1	0	0.771422082	1	0.4680582982	0.4629867048	7.325589101	7.32735291	15.84377808	15.84411205	-2.651186183	-2.651233131	-	1	TATTTTTATATGTGTACTAGG
509	0.5132715444	SpCas9	68	GTTAAGAACTTTTTCCCCCCTCTGTCTTCCTCTCCAGGGTCCTGCTGCGTGTCCGCATGCT	AGCATGCGGACACGCAGCAGGACCCTGGAGAGGAAGACAGAGGGGGGAAAAAGTTCTTAAC	CCCCTCTGTCTTCCTCTCCA	yes	1	1	0.8790189707	GGG	GCTGCCAAAAGCCACTGTTGGCAAACAGTCCTGAAGTTAAGAACTTTTTCCCCCCTCTGTCTTCCTCTCCAGGGTCCTGCTGCGTGTCCGCATGCTGTACTACCTAAGACAAGAAGTGATAGGAGACCAGGCGGATAAGATC	70	8	61761074	CCCCCTCTGTCTTCCTCTCCA	50	+	CHD7	1	6	0.3725356999	1	0.4668568194	0.4744094272	6.741494145	6.732060559	21.90323467	21.89624031	-2.485174879	-2.485566418	+	7	CCCCCTCTGTCTTCCTCTCCA
10662	0.5297058483	SpCas9	69	TATAAAGACACTGAACAGTTGTTTTCTTTTCATGCAGGGGCCTGAATTAATGAATAAATAT	ATATTTATTCATTAATTCAGGCCCCTGCATGAAAAGAAAACAACTGTTCAGTGTCTTTATA	TTGTTTTCTTTTCATGCAG	yes	1	1	0.8457487939	GGG	TCTACTTCATTGGAAGAAATATACATGATTGCATTTATAAAGACACTGAACAGTTGTTTTCTTTTCATGCAGGGGCCTGAATTAATGAATAAATATGTTGGTGAATCTGAAAGAGCAGTTAGAGAGGTAAGAAATTGTGCCT	70	4	123977542	AGTTGTTTTCTTTTCATGCAG	51	+	SPATA5	1	1	0.4114739839	1	0.4476295752	0.4475349151	5.61556167	5.624700061	17.80862339	17.90648372	-2.88573076	-2.886453786	+	2	AGTTGTTTTCTTTTCATGCAG
10681	0.2179237801	SpCas9	68	AATTACCTAAATAAGATTTAAATTCTTCCTCCTTTAGGGTTATGAGCCGGATGCTAGTGTA	TACACTAGCATCCGGCTCATAACCCTAAAGGAGGAAGAATTTAAATCTTATTTAGGTAATT	TTTAAATTCTTCCTCCTTTA	yes	1	1	0.8685444437	GGG	AAAATAATATATATTTAAGAAAACATGTATAATAAAATTACCTAAATAAGATTTAAATTCTTCCTCCTTTAGGGTTATGAGCCGGATGCTAGTGTAACCAAGTTGGCAGAGCAGTATGCCAAAGAGGTATGCTCTTTACATG	70	X	38267995	ATTTAAATTCTTCCTCCTTTA	50	+	OTC	1	11	0.1964890182	1	0.4255452107	0.4315354147	6.227666455	6.219360887	16.12729205	16.13238939	-2.968257011	-2.968599326	+	12	ATTTAAATTCTTCCTCCTTTA
6248	0.5306775278	SpCas9	68	CCACTTGCACTCATCATCCTTGTCTCTGTCCCTCCAGGGTGAGCCCGGCAAGCAGGGTGCT	AGCACCCTGCTTGCCGGGCTCACCCTGGAGGGACAGAGACAAGGATGATGAGTGCAAGTGG	TCCTTGTCTCTGTCCCTCCA	yes	1	1	0.8615614518	GGG	CTGAAGGGTCAGTGGGCCCTGGGCAGGGGTGCTTACCACTTGCACTCATCATCCTTGTCTCTGTCCCTCCAGGGTGAGCCCGGCAAGCAGGGTGCTCCTGGAGCATCTGGAGACAGAGGTCCTCCTGGCCCCGTGGGTCCTC	70	12	48371900	ATCCTTGTCTCTGTCCCTCCA	50	+	COL2A1	5	3	0.2269632691	1	0.4915929899	0.4999173137	5.601850227	5.567787789	21.3514126	21.38078807	-2.463223115	-2.464555901	-	8	ATCCTTGTCTCTGTCCCTCCA
6252	0.6293735552	SpCas9	68	TGCCCTCTTAACTGTTCCACTCTGTTCCCCGCCACAGGGACCTGCAGCAGCTGGATGACAC	GTGTCATCCAGCTGCTGCAGGTCCCTGTGGCGGGGAACAGAGTGGAACAGTTAAGAGGGCA	CCACTCTGTTCCCCGCCACA	yes	1	1	0.8399436341	GGG	GAGCTAGGCTTCAGGCCCAGGCCGAGCCCTGAGCCTGCCCTCTTAACTGTTCCACTCTGTTCCCCGCCACAGGGACCTGCAGCAGCTGGATGACACCACCCAGCTTCCACTTCTCTCACACTTTGCCGAAACCGTAGAAGGA	70	11	17424300	TCCACTCTGTTCCCCGCCACA	50	+	ABCC8	3	6	0.4671900471	1	0.4073088383	0.40465479	6.601449446	6.539284923	12.89696474	12.9530991	-2.828749181	-2.831262667	-	9	TCCACTCTGTTCCCCGCCACA
1030	0.3279813207	SpCas9	68	GTTAAAATAATTTTAATGGGGCTTAATGTTCTTCTAGGGGTGCTGCCAGTAAACGTTACTG	CAGTAACGTTTACTGGCAGCACCCCTAGAAGAACATTAAGCCCCATTAAAATTATTTTAAC	TGGGGCTTAATGTTCTTCTA	yes	1	1	0.8511042753	GGG	TATTGTCAGATTAAGTACTGATGAAAGATACCATAGTTAAAATAATTTTAATGGGGCTTAATGTTCTTCTAGGGGTGCTGCCAGTAAACGTTACTGATTACTGCCAGTTGGTCCGCTATCTCTGTCAAAATGGACGCTGCAT	70	15	48807724	ATGGGGCTTAATGTTCTTCTA	50	+	FBN1	8	24	0.3331092977	1	0.439514152	0.4381186146	6.748500441	6.748437604	19.2466934	19.24666475	-2.680161968	-2.680158175	-	32	ATGGGGCTTAATGTTCTTCTA
1031	0.4909635558	SpCas9	69	GTTAAAATAATTTTAATGGGGCTTAATGTTCTTCTAGGGGTGCTGCCAGTAAACGTTACTG	CAGTAACGTTTACTGGCAGCACCCCTAGAAGAACATTAAGCCCCATTAAAATTATTTTAAC	GGGCTTAATGTTCTTCTAG	yes	1	1	0.8119652626	GGG	TATTGTCAGATTAAGTACTGATGAAAGATACCATAGTTAAAATAATTTTAATGGGGCTTAATGTTCTTCTAGGGGTGCTGCCAGTAAACGTTACTGATTACTGCCAGTTGGTCCGCTATCTCTGTCAAAATGGACGCTGCAT	70	15	48807724	TGGGGCTTAATGTTCTTCTAG	51	+	FBN1	8	24	0.5708352705	1	0.3836222601	0.381719647	8.338009771	8.335590654	8.941822468	8.942346508	-2.894147337	-2.894225455	-	32	TGGGGCTTAATGTTCTTCTAG
1038	0.4392974244	SpCas9	68	CCAGTTTGGGCGGGACTCACACTCTTTTGCCCAATAGGGTGATGTTGGGAGTGCAGGACTA	TAGTCCTGCACTCCCAACATCACCCTATTGGGCAAAAGAGTGTGAGTCCCGCCCAAACTGG	TCACACTCTTTTGCCCAATA	yes	1	1	0.8596931769	GGG	CTTGTATGATATTAGAATTCAGGTGCGGGGCCTCCCCAGTTTGGGCGGGACTCACACTCTTTTGCCCAATAGGGTGATGTTGGGAGTGCAGGACTAAAGGGTGACAAGGTGAGTGTGGGCATGGGGAGGGCAGGGCAGGGGC	70	3	48607193	CTCACACTCTTTTGCCCAATA	50	+	COL7A1	2	1	0.3109546868	1	0.443192361	0.4444982702	6.251264154	6.255595863	19.29703258	19.29115106	-3.153905087	-3.153707286	-	3	CTCACACTCTTTTGCCCAATA
8356	0.459326497	SpCas9	68	TTTTGGGGTTTGTTTGTTTGTTTTTCTTTCTCCCTAGGGGGGTTTGCTTTCCTGCCTTTTC	GAAAAGGCAGGAAAGCAAACCCCCCTAGGGAGAAAGAAAAACAAACAAACAAACCCCAAAA	TTTGTTTTTCTTTCTCCCTA	yes	1	1	0.8754106421	GGG	TGGGAGTTGGAGAAGATCTTCATTGCCTTATGAGGTTTTGGGGTTTGTTTGTTTGTTTTTCTTTCTCCCTAGGGGGGTTTGCTTTCCTGCCTTTTCTCTGGTTGGTCAACATCTTCTGGTTCTTCCGAGAGGCCTTCCTTGT	70	19	36237320	GTTTGTTTTTCTTTCTCCCTA	50	+	PSENEN	2	1	0.2849903935	1	0.4458506113	0.4454384237	8.033402903	7.950156952	17.37265658	17.43758923	-2.699708549	-2.703292442	+	3	GTTTGTTTTTCTTTCTCCCTA
8357	0.5925763517	SpCas9	69	TTTTGGGGTTTGTTTGTTTGTTTTTCTTTCTCCCTAGGGGGGTTTGCTTTCCTGCCTTTTC	GAAAAGGCAGGAAAGCAAACCCCCCTAGGGAGAAAGAAAAACAAACAAACAAACCCCAAAA	TTGTTTTTCTTTCTCCCTAG	yes	1	1	0.8531131206	GGG	TGGGAGTTGGAGAAGATCTTCATTGCCTTATGAGGTTTTGGGGTTTGTTTGTTTGTTTTTCTTTCTCCCTAGGGGGGTTTGCTTTCCTGCCTTTTCTCTGGTTGGTCAACATCTTCTGGTTCTTCCGAGAGGCCTTCCTTGT	70	19	36237320	TTTGTTTTTCTTTCTCCCTAG	51	+	PSENEN	2	1	0.3129732494	1	0.4467649191	0.4467369992	7.055288549	6.937899422	22.17676387	22.43706007	-3.089451891	-3.094962459	+	3	TTTGTTTTTCTTTCTCCCTAG
1058	0.5399256696	SpCas9	68	CCAGAAGTCTGATTGAACATTTTCTCTTGTTCCCTAGGGTTATCCAGGCCTGGACGGTGCT	AGCACCGTCCAGGCCTGGATAACCCTAGGGAACAAGAGAAAATGTTCAATCAGACTTCTGG	ACATTTTCTCTTGTTCCCTA	yes	1	1	0.8714992067	GGG	TTTGGGGTGCGTGCATTTCTTCCAACTTGGGTTTCCCAGAAGTCTGATTGAACATTTTCTCTTGTTCCCTAGGGTTATCCAGGCCTGGACGGTGCTAAGGGAGAGGCGGGTGCTCCTGGTGTGAAGGTGAGAGGCCAGAAAG	70	12	48387645	AACATTTTCTCTTGTTCCCTA	50	+	COL2A1	2	3	0.4303996561	1	0.4381127392	0.4420960632	7.141543267	7.161287761	14.70769071	14.69508861	-2.706776102	-2.705948927	-	5	AACATTTTCTCTTGTTCCCTA
6007	0.6080360553	SpCas9	70	CATCTCGGGCATCTGCTTACTCCTTGCTCCTGCCCAGGTGGCCGACATGAAAAAGAAGATG	CATCTTCTTTTTCATGTCGGCCACCTGGGCAGGAGCAAGGAGTAAGCAGATGCCCGAGATG	ACTCCTTGCTCCTGCCCAGG	yes	1	1	0.8279207881	TGG	TGCCCCAGGGACGGGTGTGCCACCTGAGCAGGTGCCATCTCGGGCATCTGCTTACTCCTTGCTCCTGCCCAGGTGGCCGACATGAAAAAGAAGATGGAGGACAGTGTGGGGTGCCTGGAAACTGCTGAGGAGGTGAAGAGGA	70	22	36688280	TACTCCTTGCTCCTGCCCAGG	52	+	MYH9	1	11	0.8574962782	1	0.4719278075	0.478223693	7.184333793	7.175991521	23.71385901	23.71889299	-2.739340445	-2.739564222	-	12	TACTCCTTGCTCCTGCCCAGG
10661	0.5036350924	SpCas9	68	TATAAAGACACTGAACAGTTGTTTTCTTTTCATGCAGGGGCCTGAATTAATGAATAAATAT	ATATTTATTCATTAATTCAGGCCCCTGCATGAAAAGAAAACAACTGTTCAGTGTCTTTATA	AGTTGTTTTCTTTTCATGCA	yes	1	1	0.825454716	GGG	TCTACTTCATTGGAAGAAATATACATGATTGCATTTATAAAGACACTGAACAGTTGTTTTCTTTTCATGCAGGGGCCTGAATTAATGAATAAATATGTTGGTGAATCTGAAAGAGCAGTTAGAGAGGTAAGAAATTGTGCCT	70	4	123977542	CAGTTGTTTTCTTTTCATGCA	50	+	SPATA5	1	1	0.1698381217	1	0.5329928021	0.5330641837	5.123640419	5.129557706	26.68828121	26.68473616	-3.108101405	-3.107754864	+	2	CAGTTGTTTTCTTTTCATGCA
10655	0.4752286731	SpCas9	68	GCCCACCCCAGCACCCCTCCTTTGCCTGTCCTCGCAGGGCCCGCCTGGAGCCTGCTGGCGC	GCGCCAGCAGGCTCCAGGCGGGCCCTGCGAGGACAGGCAAAGGAGGGGTGCTGGGGTGGGC	CTCCTTTGCCTGTCCTCGCA	yes	1	1	0.8493837173	GGG	GCCGGGGCGCTCCGTATGCATCCATGTTCGGCCGGGCCCACCCCAGCACCCCTCCTTTGCCTGTCCTCGCAGGGCCCGCCTGGAGCCTGCTGGCGCGCGTGGCTGGCAGGCGGCGCTTGGCAGCCGGAGGCCCGTGGGCCCG	70	19	39993455	CCTCCTTTGCCTGTCCTCGCA	50	+	DLL3	2	1	0.3149324583	1	0.4850156749	0.484370714	5.99520678	5.97732543	30.09352465	29.97969521	-2.62761386	-2.629700341	+	3	CCTCCTTTGCCTGTCCTCGCA
845	0.3132796496	SpCas9	68	ATTAATGCTTAATAATAATTCAGAGTTGTTCTTATAGGGTCGAGTGATAAAGGGGTCCTAT	ATAGGACCCCTTTATCACTCGACCCTATAAGAACAACTCTGAATTATTATTAAGCATTAAT	AATTCAGAGTTGTTCTTATA	yes	1	1	0.8398867875	GGG	GCTATTTATTCATCCTTAAAGTTATTTATGTAACCATTAATGCTTAATAATAATTCAGAGTTGTTCTTATAGGGTCGAGTGATAAAGGGGTCCTATAAGTTTCATGCCATCATCACTACATTTGAGATGATTTTGACTGATT	70	8	61736399	TAATTCAGAGTTGTTCTTATA	50	+	CHD7	4	6	0.3839294897	1	0.3973846308	0.3954937062	6.923045871	6.927106776	10.76358266	10.75692664	-2.938472799	-2.938221886	+	10	TAATTCAGAGTTGTTCTTATA
8358	0.5523023457	SpCas9	70	TTTTGGGGTTTGTTTGTTTGTTTTTCTTTCTCCCTAGGGGGGTTTGCTTTCCTGCCTTTTC	GAAAAGGCAGGAAAGCAAACCCCCCTAGGGAGAAAGAAAAACAAACAAACAAACCCCAAAA	TGTTTTTCTTTCTCCCTAGG	yes	1	0.9999883396	0.8430076334	GGG	TGGGAGTTGGAGAAGATCTTCATTGCCTTATGAGGTTTTGGGGTTTGTTTGTTTGTTTTTCTTTCTCCCTAGGGGGGTTTGCTTTCCTGCCTTTTCTCTGGTTGGTCAACATCTTCTGGTTCTTCCGAGAGGCCTTCCTTGT	70	19	36237320	TTGTTTTTCTTTCTCCCTAGG	52	+	PSENEN	2	1	0.7834561184	1	0.4000711616	0.4008674832	10.2752404	10.06407762	10.80947387	10.76157363	-3.135009973	-3.141168099	+	3	TTGTTTTTCTTTCTCCCTAGG
5926	0.3382439156	SpCas9	68	TGTTTTTAATGTTCTCTCTCTCTCTCTCTCTTTAAAGGGATCCTCATCCCCGAAATTCCTG	CAGGAATTTCGGGGATGAGGATCCCTTTAAAGAGAGAGAGAGAGAGAGAACATTAAAAACA	TCTCTCTCTCTCTCTTTAAA	yes	1	0.9999876134	0.8581446801	GGG	ACACACACACACACACACACATATATATATATATATGTTTTTAATGTTCTCTCTCTCTCTCTCTCTTTAAAGGGATCCTCATCCCCGAAATTCCTGTGGAGTACAATGTCTTACTCAATGATGGAAGTGTAACACCTCTGGC	70	1	215916677	CTCTCTCTCTCTCTCTTTAAA	50	+	USH2A	1	3	0.6983263168	1	0.4251828721	0.4272357735	8.061414487	8.064915701	11.09678961	11.09560819	-3.204823632	-3.20463386	-	4	CTCTCTCTCTCTCTCTTTAAA
5902	0.485980222	SpCas9	68	AAAAAAACAACAACTTAACCTGTTAATTTTCTTACAGGGAACAAGCCATCAAGCCCACCTG	CAGGTGGGCTTGATGGCTTGTTCCCTGTAAGAAAATTAACAGGTTAAGTTGTTGTTTTTTT	AACCTGTTAATTTTCTTACA	yes	1	1	0.8466604577	GGG	GAATGACTTTCCAGCAATATTGTCAGTTTCAAAAAAAAAAAACAACAACTTAACCTGTTAATTTTCTTACAGGGAACAAGCCATCAAGCCCACCTGTACGGGTTAGAACCATTCACAACATATCGCATTGGTGTTGTGGCTG	70	1	215853718	TAACCTGTTAATTTTCTTACA	50	+	USH2A	4	10	0.2690409335	1	0.4436242699	0.4455197081	6.373901689	6.387237601	13.56353611	13.55544283	-3.389565399	-3.388969215	-	14	TAACCTGTTAATTTTCTTACA
8231	0.5872012144	SpCas9	70	AAGCTCTAACACCCTGTGGCTCTCCGCCCATTTGCAGGTGGTCTTTCGGGGTGCTCCTGTG	CACAGGAGCACCCCGAAAGACCACCTGCAAATGGGCGGAGAGCCACAGGGTGTTAGAGCTT	CTCTCCGCCCATTTGCAGG	yes	1	1	0.83825087	TGG	GGTAGAGGATTTGTGCTGGGGGAGGGGAGGCGGAGAAGCTCTAACACCCTGTGGCTCTCCGCCCATTTGCAGGTGGTCTTTCGGGGTGCTCCTGTGGGAGATCTTCACTCTGGGCGGCTCCCCATACCCCGGTGTGCCTGTG	70	8	38271807	GGCTCTCCGCCCATTTGCAGG	52	+	FGFR1	1	15	0.6738375396	1	0.4179090051	0.412849156	6.571814353	6.560293895	14.16782892	14.17207056	-2.887411285	-2.887619805	-	16	GGCTCTCCGCCCATTTGCAGG
824	0.6663767295	SpCas9	68	CTGATATGGGCCTAATCATATAATGCCAATCTCCCAGGGTCCAAAGGGTGATGCCGGTGCA	TGCACCGGCATCACCCTTTGGACCCTGGGAGATTGGCATTATATGATTAGGCCCATATCAG	CATATAATGCCAATCTCCCA	yes	1	1	0.8499380084	GGG	TTTACATATTTGCTTATATTTACATAAAATGCACTCTGATATGGGCCTAATCATATAATGCCAATCTCCCAGGGTCCAAAGGGTGATGCCGGTGCACCTGGAGCTCCAGGAGGCAAGGTAGTATTTCAATTTATTCTCTACC	70	2	189863400	TCATATAATGCCAATCTCCCA	50	+	COL3A1	1	7	0.2969895566	1	0.4669364232	0.4732454976	6.965111327	6.966666793	20.43468117	20.43458481	-2.580766039	-2.580761605	+	8	TCATATAATGCCAATCTCCCA
10684	0.5491314728	SpCas9	68	GGTATTCCACCGTGCACCTGTTCTGTTTCACCTGCAGGGTAAAGAAAAAGTACTGGAAGAT	ATCTTCCAGTACTTTTTCTTTACCCTGCAGGTGAAACAGAACAGGTGCACGGTGGAATACC	CCTGTTCTGTTTCACCTGCA	yes	1	1	0.8408837667	GGG	ATTAACACCAGACAGGTGCGACTCCTGGTGAGCCAGGTATTCCACCGTGCACCTGTTCTGTTTCACCTGCAGGGTAAAGAAAAAGTACTGGAAGATTGTCAGCTGCCGAAGGTCGATCTCGTAGCTCAGGTGAAACAGCTTC	70	21	47835983	ACCTGTTCTGTTTCACCTGCA	50	+	PCNT	4	2	0.1541158786	1	0.5052061917	0.5019645555	5.064492747	5.038787268	25.83430751	25.82438662	-3.115903906	-3.117091841	+	6	ACCTGTTCTGTTTCACCTGCA
1015	0.6427800337	SpCas9	68	TCTGGCAGCCTTTCTCAAACCATTTCCCCCACTCCAGGGTCCCCCTGGCTCTGCTGGTGCT	AGCACCAGCAGAGCCAGGGGGACCCTGGAGTGGGGGAAATGGTTTGAGAAAGGCTGCCAGA	AAACCATTTCCCCCACTCCA	yes	1	1	0.8414406815	GGG	TGGGCCTCTCCTCCAGAGCTGGGGTTGTTCGGGCTTCTGGCAGCCTTTCTCAAACCATTTCCCCCACTCCAGGGTCCCCCTGGCTCTGCTGGTGCTCCTGGCAAAGATGGACTCAACGGTCTCCCTGGCCCCATTGGGCCCC	70	17	48264483	CAAACCATTTCCCCCACTCCA	50	+	COL1A1	1	14	0.4884514913	1	0.5181874581	0.5226577524	9.142506487	9.137794321	21.9065728	21.91134251	-1.709389797	-1.709616329	-	15	CAAACCATTTCCCCCACTCCA
814	0.401525221	SpCas9	68	GTGTCAGCTGAGAGATTGCTGTTGTTGTTGCATGTAGGGACAGAATGGTGAACCTGGTGGT	ACCACCAGGTTCACCATTCTGTCCCTACATGCAACAACAACAGCAATCTCTCAGCTGACAC	TGCTGTTGTTGTTGCATGTA	yes	1	1	0.820882193	GGG	AGAGAAATAATAATAAGCCAATTGTATCATAAAGAGTGTCAGCTGAGAGATTGCTGTTGTTGTTGCATGTAGGGACAGAATGGTGAACCTGGTGGTAAAGGAGAAAGAGGGGCTCCGGGTGAGAAAGGTGAAGGAGGCCCTC	70	2	189867681	TTGCTGTTGTTGTTGCATGTA	50	+	COL3A1	1	8	0.2418750585	1	0.4602697887	0.4536971288	5.631095234	5.672564661	24.73915747	24.72477684	-2.885429407	-2.88343869	+	9	TTGCTGTTGTTGTTGCATGTA
6172	0.6116853946	SpCas9	69	ATTTTCACAGATGTTTCAGTTGATTTTTTTTTCACAGAGGACGATAGAGAGCTATGTGGAT	ATCCACATAGCTCTCTATCGTCCTCTGTGAAAAAAAAATCAACTGAAACATCTGTGAAAAT	AGTTGATTTTTTTTTCACAG	yes	1	0.9999925511	0.8073331285	AGG	TGTTTTTTAAAATAATTGACCAGGTTTTAGGGGATATTTTCACAGATGTTTCAGTTGATTTTTTTTTCACAGAGGACGATAGAGAGCTATGTGGATAAACGAATGGGTACAACATATGGCCCTCCTGCGGGAAAGAAGATGA	70	5	13794167	CAGTTGATTTTTTTTTCACAG	51	+	DNAH5	2	2	0.1988324144	1	0.5665895541	0.5603920963	4.85620587	4.898055208	40.58429875	40.48548577	-2.92903165	-2.927388835	-	4	CAGTTGATTTTTTTTTCACAG
8280	0.392931929	SpCas9	68	GAGATGAGTCCTCACTTCCCGCATTTTCTCCTTCTAGGGCAACCCTGGACCCCCTGGTCCC	GGGACCAGGGGGTCCAGGGTTGCCCTAGAAGGAGAAAATGCGGGAAGTGAGGACTCATCTC	TCCCGCATTTTCTCCTTCTA	yes	1	1	0.8516898653	GGG	CCACAGTGACTTTGGCAGCCTGGATGAGGAAGGGTGAGATGAGTCCTCACTTCCCGCATTTTCTCCTTCTAGGGCAACCCTGGACCCCCTGGTCCCCCTGGTCCTTCTGGAAAAGATGGTCCCAAAGGTGCTCGAGGAGACA	70	12	48372541	TTCCCGCATTTTCTCCTTCTA	50	+	COL2A1	2	12	0.2162513884	1	0.458702196	0.464183452	5.81999225	5.793281486	18.93268734	18.94909701	-2.687463479	-2.688399851	-	14	TTCCCGCATTTTCTCCTTCTA
928	0.5090025899	SpCas9	68	TCAGACTCTTGAGGGTCAATTCCCCGTTGTCTCCTAGGGCGTGCTGGAGGTACTGTCAGAG	CTCTGACAGTACCTCCAGCACGCCCTAGGAGACAACGGGGAATTGACCCTCAAGAGTCTGA	CAATTCCCCGTTGTCTCCTA	yes	1	1	0.8540038742	GGG	ACATGGCCTGCCAGTGACCTCCTGGCTCATGGTGCTCAGACTCTTGAGGGTCAATTCCCCGTTGTCTCCTAGGGCGTGCTGGAGGTACTGTCAGAGGTTGAATGCCATCTGCGAGTGTCTTTCTTTGATGTCACCTACCGGC	70	1	6038473	TCAATTCCCCGTTGTCTCCTA	50	+	NPHP4	1	2	0.3052460406	1	0.4519682984	0.4527377548	6.454498612	6.435383549	22.49132397	22.50261612	-2.718487476	-2.719050449	-	3	TCAATTCCCCGTTGTCTCCTA
6124	0.3561139924	SpCas9	68	CAGTGACTTTTATTATTTTTCTATTATATTTTCTTAGGGTCTGCCAGGCCCACCTGGTGAA	TTCACCAGGTGGGCCTGGCAGACCCTAAGAAAATATAATAGAAAAATAATAAAAGTCACTG	TTTTCTATTATATTTTCTTA	yes	1	1	0.84917238	GGG	TTAGAAATTGACCAAACTTTTTTTTTTAAAGACATCAGTGACTTTTATTATTTTTCTATTATATTTTCTTAGGGTCTGCCAGGCCCACCTGGTGAAAAAGGTGAAAATGGGGATGTTGGTCCCATGGTAAGTTTTTATTTTT	70	1	103388945	TTTTTCTATTATATTTTCTTA	50	+	COL11A1	1	1	0.1560514563	1	0.4430043029	0.4437246117	5.899585853	5.916938872	13.97164258	13.96324441	-2.507069945	-2.506480858	-	2	TTTTTCTATTATATTTTCTTA
910	0.5954278255	SpCas9	70	CGCCCCAGGAGGCTGAGTGGGCTACGTCTGCCCTCAGGGGGCAGCATTGTTGGGGGACACG	CGTGTCCCCCAACAATGCTGCCCCCTGAGGGCAGACGTAGCCCACTCAGCCTCCTGGGGCG	GGCTACGTCTGCCCTCAGG	yes	1	1	0.8364830265	GGG	CTGCCCTGGAAATATGGGCGCCTGGGGTGGTCAGGCGCCCCAGGAGGCTGAGTGGGCTACGTCTGCCCTCAGGGGGCAGCATTGTTGGGGGACACGAGCCTGGGGAGCCCCGGGGGATTAAAGCTGGCTATGGCACCTGCAA	70	10	43609004	TGGGCTACGTCTGCCCTCAGG	52	+	RET	5	31	0.4870667613	1	0.4237533729	0.4234025089	7.050389324	7.005970823	13.94143363	13.93096284	-3.059538686	-3.061974902	+	36	TGGGCTACGTCTGCCCTCAGG
909	0.5928621479	SpCas9	69	CGCCCCAGGAGGCTGAGTGGGCTACGTCTGCCCTCAGGGGGCAGCATTGTTGGGGGACACG	CGTGTCCCCCAACAATGCTGCCCCCTGAGGGCAGACGTAGCCCACTCAGCCTCCTGGGGCG	TGGGCTACGTCTGCCCTCAG	yes	1	1	0.8494968621	GGG	CTGCCCTGGAAATATGGGCGCCTGGGGTGGTCAGGCGCCCCAGGAGGCTGAGTGGGCTACGTCTGCCCTCAGGGGGCAGCATTGTTGGGGGACACGAGCCTGGGGAGCCCCGGGGGATTAAAGCTGGCTATGGCACCTGCAA	70	10	43609004	GTGGGCTACGTCTGCCCTCAG	51	+	RET	5	31	0.4277118402	1	0.4361823658	0.4369635287	6.992570127	6.944646294	21.15701579	21.14148045	-2.875609788	-2.87778554	+	36	GTGGGCTACGTCTGCCCTCAG
908	0.4469159638	SpCas9	68	CGCCCCAGGAGGCTGAGTGGGCTACGTCTGCCCTCAGGGGGCAGCATTGTTGGGGGACACG	CGTGTCCCCCAACAATGCTGCCCCCTGAGGGCAGACGTAGCCCACTCAGCCTCCTGGGGCG	TGGGCTACGTCTGCCCTCA	yes	1	1	0.7537307907	GGG	CTGCCCTGGAAATATGGGCGCCTGGGGTGGTCAGGCGCCCCAGGAGGCTGAGTGGGCTACGTCTGCCCTCAGGGGGCAGCATTGTTGGGGGACACGAGCCTGGGGAGCCCCGGGGGATTAAAGCTGGCTATGGCACCTGCAA	70	10	43609004	AGTGGGCTACGTCTGCCCTCA	50	+	RET	5	31	0.4881040514	1	0.3926427143	0.3927445334	8.131972637	8.077605349	8.755506641	8.775117668	-2.774748311	-2.77671914	+	36	AGTGGGCTACGTCTGCCCTCA
6160	0.6035381897	SpCas9	68	CTTCCATCAGCTTTGCCGAATCCCCCGTCTCTTCCAGGGATATAAGCAACAACAAGATTTC	GAAATCTTGTTGTTGCTTATATCCCTGGAAGAGACGGGGGATTCGGCAAAGCTGATGGAAG	CGAATCCCCCGTCTCTTCCA	yes	1	1	0.8120916771	GGG	TGGCGGCACCGCCTCTTGCTGCTCAGCTGTGGGGGCTTCCATCAGCTTTGCCGAATCCCCCGTCTCTTCCAGGGATATAAGCAACAACAAGATTTCTACGTTAGAAGAAGGAATATTTGCTAATTTATTTAATTTAAGTGAA	70	16	2169186	CCGAATCCCCCGTCTCTTCCA	50	+	PKD1	4	8	0.1614047101	1	0.4083729803	0.4152863126	6.640279301	6.628639419	8.982239684	8.985160385	-2.938541677	-2.938909464	-	12	CCGAATCCCCCGTCTCTTCCA
8308	0.3729795541	SpCas9	70	TTGGTGATGACTTGGCAATGTCTCCCTTGGTTCCTAGATGGGTGACCACACTGAAGTCTTG	CAAGACTTCAGTGTGGTCACCCATCTAGGAACCAAGGGAGACATTGCCAAGTCATCACCAA	TGTCTCCCTTGGTTCCTAGA	yes	1	1	0.8383749479	TGG	AAAAGGTTTTCTCTAACTGAACTCTCTGTCTGCTCTTGGTGATGACTTGGCAATGTCTCCCTTGGTTCCTAGATGGGTGACCACACTGAAGTCTTGAAGGGCATTCAGAAGTTTCCTGGCATCAACTACCCAGTCCTGACCC	70	1	24143260	ATGTCTCCCTTGGTTCCTAGA	52	+	HMGCL	1	3	0.7720807762	1	0.4413872372	0.4440363888	7.601562382	7.607203251	12.68978574	12.68444016	-2.956261494	-2.955858681	-	4	ATGTCTCCCTTGGTTCCTAGA
940	0.3258235056	SpCas9	68	TGTCACTTTTGTTACTACCTTTATTTCCTTTGTTCAGGGTGCCATGGCAGCTACATATTCT	AGAATATGTAGCTGCCATGGCACCCTGAACAAAGGAAATAAAGGTAGTAACAAAAGTGACA	ACCTTTATTTCCTTTGTTCA	yes	1	1	0.8585199024	GGG	CTTCATTTTGTATTTGTGTACGTGTGACTATCCATTGTCACTTTTGTTACTACCTTTATTTCCTTTGTTCAGGGTGCCATGGCAGCTACATATTCTGCTTTGAACCGTAATCAGTCACCAGTTTTGGAACCAGTAGGCCGCT	70	X	20173638	TACCTTTATTTCCTTTGTTCA	50	+	RPS6KA3	1	6	0.3677702896	1	0.438424806	0.4373760118	5.879961315	5.865548111	13.74544045	13.7543359	-2.828664218	-2.829168514	-	7	TACCTTTATTTCCTTTGTTCA
6021	0.5122219637	SpCas9	70	ATTGTTAACATAACTCTTTAATTTGTATTTCAATTAGGTGGTTCATAGAGACTTGAAACCT	AGGTTTCAAGTCTCTATGAACCACCTAATTGAAATACAAATTAAAGAGTTATGTTAACAAT	TAATTTGTATTTCAATTAGG	yes	1	1	0.8055662184	TGG	GTTTGTGAATAAAGAACTTTCAGTAATGGAAATATATTGTTAACATAACTCTTTAATTTGTATTTCAATTAGGTGGTTCATAGAGACTTGAAACCTAGCAACATTCTTTATGTGGATGAATCTGGTAATCCGGAATCTATTC	70	X	20183178	TTAATTTGTATTTCAATTAGG	52	+	RPS6KA3	2	9	0.6632844701	1	0.4225622175	0.4154400272	7.140237795	7.153002305	11.55020489	11.53909735	-2.909222219	-2.908419898	-	11	TTAATTTGTATTTCAATTAGG
945	0.53790463	SpCas9	70	TCCCTCCATGTCCTTCTCTACCCCTTTTCTTTCACAGGTGGATAAGCACAAGGAGAACCTA	TAGGTTCTCCTTGTGCTTATCCACCTGTGAAAGAAAAGGGGTAGAGAAGGACATGGAGGGA	TACCCCTTTTCTTTCACAGG	yes	1	1	0.8334900432	TGG	AAAGGCGAGGATTTGGCCAAGAAAGAAACATATCCTCCCTCCATGTCCTTCTCTACCCCTTTTCTTTCACAGGTGGATAAGCACAAGGAGAACCTAGCAGCTATCATGATTACATACCCATCCACCAATGGGGTGTTTGAAG	70	9	6556302	CTACCCCTTTTCTTTCACAGG	52	+	GLDC	2	7	0.673287202	1	0.4485550805	0.4424434372	6.467497498	6.477037911	13.15180193	13.14777819	-3.269248512	-3.268941722	-	9	CTACCCCTTTTCTTTCACAGG
6096	0.5422373993	SpCas9	68	GCACTGACTGCCATGTGTCTTTCTGTCCTCTCTCCAGGGAATCCTGAATCCAGCCCAGGGA	TCCCTGGGCTGGATTCAGGATTCCCTGGAGAGAGGACAGAAAGACACATGGCAGTCAGTGC	TCTTTCTGTCCTCTCTCCA	yes	1	1	0.857432715	GGG	CTGTGACAGCCCAGGGCTCTGACTTCTGCTACGCTGCACTGACTGCCATGTGTCTTTCTGTCCTCTCTCCAGGGAATCCTGAATCCAGCCCAGGGATTTCTCTTGTCTTTGGCCTTCTACGGCTGGACAGGATGCAGCCTGG	70	X	9707759	TGTCTTTCTGTCCTCTCTCCA	50	+	GPR143	1	4	0.2903213177	1	0.4616469449	0.44132773	6.365166527	6.775350941	19.1379161	12.30048589	-2.795732072	-2.798151238	-	5	TGTCTTTCTGTCCTCTCTCCA
6078	0.5595013335	SpCas9	68	CCAACTCATGCTTAGGCTGTCCTGGTGTGTGTTCCAGGGTCCTCGTGGCCTGCCTGGTGAA	TTCACCAGGCAGGCCACGAGGACCCTGGAACACACACCAGGACAGCCTAAGCATGAGTTGG	CTGTCCTGGTGTGTGTTCCA	yes	1	1	0.800175829	GGG	TGCAGGTAGAAATGGTCACCCTGAGCACCGTAAAGCCAACTCATGCTTAGGCTGTCCTGGTGTGTGTTCCAGGGTCCTCGTGGCCTGCCTGGTGAAAGAGGACGGACTGGCCCTGCTGGCGCTGCGGTGAGTAATTGACAAA	70	12	48386714	GCTGTCCTGGTGTGTGTTCCA	50	+	COL2A1	1	3	0.6255944059	1	0.4037585541	0.405004762	8.32043919	8.332601263	15.69168294	15.68872533	-2.786817165	-2.786160019	-	4	GCTGTCCTGGTGTGTGTTCCA
900	0.6254437618	SpCas9	68	CCCATGTCACTGCCCACCAGCGCCATCTCCCACACAGGGCCTGGAGAACAGCTGGCGCCAG	CTGGCGCCAGCTGTTCTCCAGGCCCTGTGTGGGAGATGGCGCTGGTGGGCAGTGACATGGG	CCAGCGCCATCTCCCACACA	yes	1	1	0.8537726757	GGG	CGCACCACAGAGGGCGGGGCTTCCTGCCCACCCCACCCATGTCACTGCCCACCAGCGCCATCTCCCACACAGGGCCTGGAGAACAGCTGGCGCCAGCACCGCGAGGCCGCGGCGTATCTGCATGGGCGCCTGCAGGCACTGG	70	2	241816954	ACCAGCGCCATCTCCCACACA	50	+	AGXT	2	7	0.2541809139	1	0.4899459142	0.4890374988	6.297173591	6.263641579	27.62826982	27.65716951	-2.493217585	-2.494436776	+	9	ACCAGCGCCATCTCCCACACA
6063	0.6223202889	SpCas9	68	CTCCTCTCACTCCTAACTGCTTCCTGTCCCTCCACAGGGCAAGCTGGGTGTTCCTGGTCTG	CAGACCAGGAACACCCAGCTTGCCCTGTGGAGGGACAGGAAGCAGTTAGGAGTGAGAGGAG	CTGCTTCCTGTCCCTCCACA	yes	1	1	0.8783346053	GGG	GGTTGAGGTCTCCAGGGGTGGAGTGGCATCTGGGCCTCCTCTCACTCCTAACTGCTTCCTGTCCCTCCACAGGGCAAGCTGGGTGTTCCTGGTCTGCCTGGCTATCCTGGACGTCAGGGACCCAAGGTGATGCCATGCCCCA	70	6	33142357	ACTGCTTCCTGTCCCTCCACA	50	+	COL11A2	1	1	0.316890977	1	0.4132541304	0.4186386635	6.225519916	6.164117474	15.61329773	15.59151412	-3.0488594	-3.051464078	-	2	ACTGCTTCCTGTCCCTCCACA
8260	0.434534746	SpCas9	68	TCCTAACCCTGAGTTCCCCTTTGCTCTCTCCCTGCAGGGTCCTGCTGGCAAAGATGGAGAG	CTCTCCATCTTTGCCAGCAGGACCCTGCAGGGAGAGAGCAAAGGGGAACTCAGGGTTAGGA	CCCTTTGCTCTCTCCCTGCA	yes	1	1	0.8521937794	GGG	GTGCTAGAGGCCACGGTCCTCAGCTGCTCGGGGCCTCCTAACCCTGAGTTCCCCTTTGCTCTCTCCCTGCAGGGTCCTGCTGGCAAAGATGGAGAGGCTGGAGCTCAGGGACCCCCTGGCCCTGCTGTGAGTGTCCCTGATG	70	17	48270211	CCCCTTTGCTCTCTCCCTGCA	50	+	COL1A1	1	3	0.4708507575	1	0.470848273	0.4775558066	6.737945869	6.708618285	23.82037141	23.93750992	-2.730100913	-2.730966858	-	4	CCCCTTTGCTCTCTCCCTGCA
8322	0.6847138934	SpCas9	69	CAGGGGGTCCCCTCTGTGATTCATCTCTGCCTCCCAGTGGCCAAGTGTGAGTTCTTCAACG	CGTTGAAGAACTCACACTTGGCCACTGGGAGGCAGAGATGAATCACAGAGGGGACCCCCTG	ATTCATCTCTGCCTCCCAG	yes	1	1	0.8612657865	TGG	ATGGGGGGGTGAGCAGGAATCAATGGGGGGGTGGTCAGGGGGTCCCCTCTGTGATTCATCTCTGCCTCCCAGTGGCCAAGTGTGAGTTCTTCAACGCGGGCGGGAGCGTGAAGGACCGCATCAGCCTGCGGATGATTGAGGA	70	21	44486487	TGATTCATCTCTGCCTCCCAG	51	+	CBS	1	19	0.543991933	1	0.45041063	0.4514213053	7.040122647	7.032514993	14.65693529	14.66117033	-2.697105204	-2.697440544	-	20	TGATTCATCTCTGCCTCCCAG
6028	0.5423385636	SpCas9	70	ATAAAAATTGTGGTGATCTTTTTTTTTTTCTTTTCAGGTGGCCCATGTGAGCAAGTTTAGT	ACTAAACTTGCTCACATGGGCCACCTGAAAAGAAAAAAAAAAAGATCACCACAATTTTTAT	TTTTTTTTTTTCTTTTCAGG	yes	1	1	0.8243001735	TGG	CATAAAATGTGTGCATGAGTAAAAATAAAAAGAATATAAAAATTGTGGTGATCTTTTTTTTTTTCTTTTCAGGTGGCCCATGTGAGCAAGTTTAGTGAGAACAGTGGATTGGGGATAAGCCTGGAAGCGACAGTGGGACATC	70	9	13193312	CTTTTTTTTTTTCTTTTCAGG	52	+	MPDZ	1	1	0.8331330201	1	0.405567734	0.4059254234	6.879524594	6.943684361	13.38650821	13.35041295	-3.298454177	-3.295715191	-	2	CTTTTTTTTTTTCTTTTCAGG
5880	0.6073003026	SpCas9	70	AAAATAGGTTAAAATAAAGTGTTATTTTAATTGGTAGGTGGATCTGTTGGCACCAATGATT	AATCATTGGTGCCAACAGATCCACCTACCAATTAAAATAACACTTTATTTTAACCTATTTT	TGTTATTTTAATTGGTAGG	yes	1	1	0.806199975	TGG	TAATAATTAGTTTCAGGAGGTAGCACATACATTTAAAAATAGGTTAAAATAAAGTGTTATTTTAATTGGTAGGTGGATCTGTTGGCACCAATGATTATTCACGGCATCAAGACCCAGGGTGCCCGTCAGAAGTTCTCCAGCC	70	X	154124507	AGTGTTATTTTAATTGGTAGG	52	+	F8	11	47	0.8797950591	1	0.548148039	0.5503429799	6.072024375	6.079271534	35.24152491	35.22659176	-2.158813754	-2.158463669	-	58	AGTGTTATTTTAATTGGTAGG
1096	0.4329829567	SpCas9	68	GGAGAGGCACTGAGTTCCTCACGCTGCTCTGCCATAGGGGTCACCAGGTCTGCCTGGCCCT	AGGGCCAGGCAGACCTGGTGACCCCTATGGCAGAGCAGCGTGAGGAACTCAGTGCCTCTCC	CCTCACGCTGCTCTGCCATA	yes	1	1	0.8513172051	GGG	TGAAATATGAGGAGTGGGGCAGCAGGGGTGGTGGTGGAGAGGCACTGAGTTCCTCACGCTGCTCTGCCATAGGGGTCACCAGGTCTGCCTGGCCCTGTCGGACCTAAAGGAGAACCTGGCCCCACGGGGGCCCCTGGACAGG	70	3	48610172	TCCTCACGCTGCTCTGCCATA	50	+	COL7A1	2	9	0.5035520087	1	0.4478458175	0.4519679495	7.601729508	7.566802196	22.54392707	22.58488641	-2.991154626	-2.992721811	-	11	TCCTCACGCTGCTCTGCCATA
5527	0.5890824194	SpCas9	68	ACCCAAATCTCTGAACCCCCAAATTCATCCCTTCCAGGGCCCACGGGGACCTCCTGGAGCT	AGCTCCAGGAGGTCCCCGTGGGCCCTGGAAGGGATGAATTTGGGGGTTCAGAGATTTGGGT	CCCCAAATTCATCCCTTCCA	yes	1	1	0.8482808634	GGG	TCAATCATCAACCACTGCTCCATCCTCATGCCCAAACCCAAATCTCTGAACCCCCAAATTCATCCCTTCCAGGGCCCACGGGGACCTCCTGGAGCTATTGGCCCCAAAGTGAGTACCAGTTGGGGGATTCAGGTGTGAGGGG	70	3	48620861	CCCCCAAATTCATCCCTTCCA	50	+	COL7A1	1	0	0.2460170905	1	0.4711904325	0.477449138	6.100122265	6.092375703	17.56308825	17.5676752	-2.414863542	-2.415007195	-	1	CCCCCAAATTCATCCCTTCCA
8195	0.6345126624	SpCas9	70	TGTGAGAAATGATAAAATTGAACTCACTCTATTTCAGGAGGACTTTCAAGTAGAGGTACTA	TAGTACCTCTACTTGAAAGTCCTCCTGAAATAGAGTGAGTTCAATTTTATCATTTCTCACA	TGAACTCACTCTATTTCAGG	yes	1	1	0.8436315077	AGG	ATGTAGTGGCATAACTTGGAGACACATCTAAGCTCTGTGAGAAATGATAAAATTGAACTCACTCTATTTCAGGAGGACTTTCAAGTAGAGGTACTAGTGGAATATCCTTTACGTTGTCTGGTGTTGGTTGCCCAGGTTGTTG	70	15	43330081	TTGAACTCACTCTATTTCAGG	52	+	UBR1	1	1	0.6094436416	1	0.4509567912	0.450483225	7.268496049	7.295959705	15.85592833	15.82169485	-3.058368538	-3.056668899	-	2	TTGAACTCACTCTATTTCAGG
8556	0.5250054648	SpCas9	72	ATGCCCCAGCCTGACCTCTCCGACCCTCCCATGTTAGGTCCGGAAACAGCAGAAGGAGCAC	GTGCTCCTTCTGCTGTTTCCGGACCTAACATGGGAGGGTCGGAGAGGTCAGGCTGGGGCAT	CGACCCTCCCATGTTAGGTC	yes	1	1	0.8205638998	CGG	CAGAAGGCAGGGAAGAGGGTTGGCATGGGGGGAGCATGCCCCAGCCTGACCTCTCCGACCCTCCCATGTTAGGTCCGGAAACAGCAGAAGGAGCACACTAATCTCATGGCAGAATATCGGAACAAGCAGCAGCAACAACAGC	70	12	49427747	CCGACCCTCCCATGTTAGGTC	54	+	KMT2D	33	75	0.6062794798	1	0.4388721452	0.4347679217	7.202343818	7.207842266	14.34737954	14.34080146	-2.708746582	-2.708381737	-	108	CCGACCCTCCCATGTTAGGTC
1215	0.4725857562	SpCas9	68	TGTCTGTCTCCCACCACTCACCTGCTTTTCTCCCCAGGGTGCCTGCTAGCCGTGTGCTTTC	GAAAGCACACGGCTAGCAGGCACCCTGGGGAGAAAAGCAGGTGAGTGGTGGGAGACAGACA	CTCACCTGCTTTTCTCCCCA	yes	1	1	0.8653312458	GGG	GCTCTCATGGCAGAGAGAGTCCCAGCTTCTGGGTCTGTCTGTCTCCCACCACTCACCTGCTTTTCTCCCCAGGGTGCCTGCTAGCCGTGTGCTTTCCTTTGGACCACAAGAGAACTTCTGGGAGATGGGGGATACTGGCCCT	70	6	44278898	ACTCACCTGCTTTTCTCCCCA	50	+	AARS2	1	0	0.2617018517	1	0.4998579253	0.5029699132	6.69662393	6.682007927	31.68048931	31.69730685	-2.427638936	-2.428200021	-	1	ACTCACCTGCTTTTCTCCCCA
5612	0.4698151533	SpCas9	68	ATCACTGATGTCCTCTGCTCTCCCCTGGCCTTTCCAGGGTGCCTGCGGCAGTTGCTGGACT	AGTCCAGCAACTGCCGCAGGCACCCTGGAAAGGCCAGGGGAGAGCAGAGGACATCAGTGAT	CTCTCCCCTGGCCTTTCCA	yes	1	1	0.8713960689	GGG	GAAGGCAGAAGGCAGGGCTGTCTCACGGCGTCCCCATCACTGATGTCCTCTGCTCTCCCCTGGCCTTTCCAGGGTGCCTGCGGCAGTTGCTGGACTTTCTCCACCACTGGGGCCCTGGAGTCTGCGATCGCCATCGCAACCG	70	15	79224800	TGCTCTCCCCTGGCCTTTCCA	50	+	CTSH	1	0	0.3944683754	1	0.4528000785	0.4523175549	7.347851501	7.324884427	16.37188228	16.34710824	-2.481151563	-2.482460082	-	1	TGCTCTCCCCTGGCCTTTCCA
5598	0.5095249466	SpCas9	69	TTAAAATGTGTATAATTCTGTGATTTCTCTTTTTCAGAGGCTGATAAAATACCAGTAATGC	GCATTACTGGTATTTTATCAGCCTCTGAAAAAGAGAAATCACAGAATTATACACATTTTAA	CTGTGATTTCTCTTTTTCAG	yes	1	1	0.838644388	AGG	TGTAGATACTGTGTCTCTTTTGGGGAAGTTGAATCTTAAAATGTGTATAATTCTGTGATTTCTCTTTTTCAGAGGCTGATAAAATACCAGTAATGCGTGGACAGTGGTTTATTGACGGCACTTGGCAGCCTCTAGAAGAGGA	70	14	53570574	TCTGTGATTTCTCTTTTTCAG	51	+	DDHD1	1	0	0.438425432	1	0.4435564021	0.4406432608	6.164377462	6.191425464	14.47764307	14.44970706	-3.327895419	-3.326645525	-	1	TCTGTGATTTCTCTTTTTCAG
680	0.3880175344	SpCas9	69	AAATGTTTCCTCTTCTTCCCTCAATTTCTTGCATTAGGGGACTCTGGAAGATCAAATCATC	GATGATTTGATCTTCCAGAGTCCCCTAATGCAAGAAATTGAGGGAAGAAGAGGAAACATTT	CCCTCAATTTCTTGCATTAG	yes	1	1	0.8122485577	GGG	CCTGGGCAACAAGAGTGTAACTCCATCTCAAAAAAAAATGTTTCCTCTTCTTCCCTCAATTTCTTGCATTAGGGGACTCTGGAAGATCAAATCATCAGTGCCAATCCCCTGCTGGAGGCCTTTGGGAACGCCAAGACTGTGA	70	17	10551966	TCCCTCAATTTCTTGCATTAG	51	+	MYH3	1	1	0.3456601257	1	0.4217195362	0.4210336437	6.049936169	6.052524989	16.50701563	16.50770432	-3.035372215	-3.035301115	-	2	TCCCTCAATTTCTTGCATTAG
679	0.3035209726	SpCas9	68	AAATGTTTCCTCTTCTTCCCTCAATTTCTTGCATTAGGGGACTCTGGAAGATCAAATCATC	GATGATTTGATCTTCCAGAGTCCCCTAATGCAAGAAATTGAGGGAAGAAGAGGAAACATTT	TCCCTCAATTTCTTGCATTA	yes	1	1	0.8368020988	GGG	CCTGGGCAACAAGAGTGTAACTCCATCTCAAAAAAAAATGTTTCCTCTTCTTCCCTCAATTTCTTGCATTAGGGGACTCTGGAAGATCAAATCATCAGTGCCAATCCCCTGCTGGAGGCCTTTGGGAACGCCAAGACTGTGA	70	17	10551966	TTCCCTCAATTTCTTGCATTA	50	+	MYH3	1	1	0.2078565755	1	0.4420312406	0.4426208807	5.383477116	5.379986035	20.61281453	20.61766528	-2.861903173	-2.862097173	-	2	TTCCCTCAATTTCTTGCATTA
676	0.5005524763	SpCas9	70	TTGATGCGAAGAAAACGTTTCTTTTTCTTTGTTCTAGGTGGTTCTGGAATGGAGCCGAGAT	ATCTCGGCTCCATTCCAGAACCACCTAGAACAAAGAAAAAGAAACGTTTTCTTCGCATCAA	TTCTTTTTCTTTGTTCTAGG	yes	1	1	0.8562869301	TGG	ATTAAAATGAAATGAAAGTTATATACTCTTAGTCTTTGATGCGAAGAAAACGTTTCTTTTTCTTTGTTCTAGGTGGTTCTGGAATGGAGCCGAGATCAATACCATGTTTTGTTTGATTCCTATAGAGACAATATTGCTGGAA	70	12	102190540	TTTCTTTTTCTTTGTTCTAGG	52	+	GNPTAB	1	2	0.833029621	1	0.5423416232	0.5356506666	7.81499402	7.816923328	36.72907942	36.71253551	-2.440062326	-2.439800016	-	3	TTTCTTTTTCTTTGTTCTAGG
5582	0.3870617151	SpCas9	68	GACTCCTTGACTTTCCTTCCCCTCCCTTGGCCCCTAGGGTTCACAGTGTCCACCGTGGAGG	CCTCCACGGTGGACACTGTGAACCCTAGGGGCCAAGGGAGGGGAAGGAAAGTCAAGGAGTC	TTCCCCTCCCTTGGCCCCTA	yes	1	1	0.8380730179	GGG	CTGGGGAATGTAGTTCTGAGAGGCCTGAGGCACTAGACTCCTTGACTTTCCTTCCCCTCCCTTGGCCCCTAGGGTTCACAGTGTCCACCGTGGAGGAGGAGAGGACTCTGAACCCTCGGCTCACCCTCAGCTGTGAGGAGTT	70	19	44012212	CTTCCCCTCCCTTGGCCCCTA	50	+	ETHE1	2	0	0.4137706785	1	0.41602299	0.4249121912	6.898394915	6.882668355	15.11446494	15.12327474	-2.732057501	-2.732590753	-	2	CTTCCCCTCCCTTGGCCCCTA
1228	0.5423172263	SpCas9	68	CACAGCCCGGCCCTGACCTCCCTCCCTTCCCCCACAGGGTTCCACCTGTCCCACAAGGTCA	TGACCTTGTGGGACAGGTGGAACCCTGTGGGGGAAGGGAGGGAGGTCAGGGCCGGGCTGTG	CCTCCCTCCCTTCCCCCACA	yes	1	1	0.8584693822	GGG	CCTCACAGCCCGGCCCTGACCTCCCTCCCCTCCCTCACAGCCCGGCCCTGACCTCCCTCCCTTCCCCCACAGGGTTCCACCTGTCCCACAAGGTCACCAGCGTGGTTCCCGAGAGCGCCCTGCTCATCGTGCTGGGCCTGGT	70	5	492186	ACCTCCCTCCCTTCCCCCACA	50	+	SLC9A3	1	0	0.5807269425	1	0.3988427202	0.3979281072	8.695449125	8.668370704	11.27711652	11.29286964	-2.591969784	-2.593261997	-	1	ACCTCCCTCCCTTCCCCCACA
10560	0.5307799988	SpCas9	70	CCTGCCCAGTCGGGCTCACAGCACCCTCTGCTCCCAGGTGGGCTGGCAGTGCCCCGGGTGC	GCACCCGGGGCACTGCCAGCCCACCTGGGAGCAGAGGGTGCTGTGAGCCCGACTGGGCAGG	CAGCACCCTCTGCTCCCAGG	yes	1	1	0.8434747961	TGG	TCAGTATCCTCTTCTGTGCCCCTCCCTTGCCTCACCCTGCCCAGTCGGGCTCACAGCACCCTCTGCTCCCAGGTGGGCTGGCAGTGCCCCGGGTGCACCTTCATCAACAAGCCCACGCGGCCTGGCTGTGAGATGTGCTGCC	70	20	400202	ACAGCACCCTCTGCTCCCAGG	52	+	RBCK1	1	1	0.5317500118	1	0.4578301513	0.4590828859	7.200102194	7.179728485	24.31341403	24.322996	-2.97893372	-2.979774374	+	2	ACAGCACCCTCTGCTCCCAGG
5580	0.458316009	SpCas9	68	TATTTTATTTACAGTTACTTTAAACTGTTTTCTGTAGGGTTTCCATGAAATGAGCCATGGT	ACCATGGCTCATTTCATGGAAACCCTACAGAAAACAGTTTAAAGTAACTGTAAATAAAATA	ACTTTAAACTGTTTTCTGTA	yes	1	1	0.8726540556	GGG	GTTGAAAGACATTTAAGTTTTGAGAGAAATAAAAATATTTTATTTACAGTTACTTTAAACTGTTTTCTGTAGGGTTTCCATGAAATGAGCCATGGTTTGCTTCTTATGCTGGAGAACATTGACAGAAGGAAAAATGAAATTG	70	6	152456367	TACTTTAAACTGTTTTCTGTA	50	+	SYNE1	1	0	0.3900749613	1	0.5234963885	0.5223158472	5.997603165	5.980899981	31.18213849	31.14611362	-2.646715691	-2.647798474	-	1	TACTTTAAACTGTTTTCTGTA
10528	0.3187760081	SpCas9	68	TAACAGAAAGGAAATGACCTTGTACATTTGCTCATAGGGTATTTCTGGCCCTCCTGGTCCC	GGGACCAGGAGGGCCAGAAATACCCTATGAGCAAATGTACAAGGTCATTTCCTTTCTGTTA	ACCTTGTACATTTGCTCATA	yes	1	1	0.794530534	GGG	GAATCTTTGCTGCTCTCTTCCAGGCCCTTGGTGATTAACAGAAAGGAAATGACCTTGTACATTTGCTCATAGGGTATTTCTGGCCCTCCTGGTCCCCCTGGTCCTGCTGGGAAAGAAGGGCTTCGTGGTCCTCGTGGTGACC	70	7	94052269	GACCTTGTACATTTGCTCATA	50	+	COL1A2	2	19	0.3703238532	1	0.3967584016	0.4012712605	6.562048727	6.556088731	12.12480452	12.12810478	-2.955257181	-2.955502495	+	21	GACCTTGTACATTTGCTCATA
8599	0.5817491049	SpCas9	68	GAGCTGACCAACCTGAAGGTGTGCATTGAATTAACAGGGCTCCATCCTAAAAAACAACGCC	GGCGTTGTTTTTTAGGATGGAGCCCTGTTAATTCAATGCACACCTTCAGGTTGGTCAGCTC	AGGTGTGCATTGAATTAACA	yes	1	1	0.8685845434	GGG	GTTCCTCTAACCACTTAGAAGACCCACATTATAGTGAGCTGACCAACCTGAAGGTGTGCATTGAATTAACAGGGCTCCATCCTAAAAAACAACGCCACTTGCTGCACCTTAGAGAACGATGGGAGCAGCAGGTGTCGGCAGC	70	X	39923103	AAGGTGTGCATTGAATTAACA	50	+	BCOR	1	1	0.2403668445	1	0.4187046265	0.4176249066	6.25427277	6.273615363	16.52391966	16.51548118	-3.025545451	-3.024795721	-	2	AAGGTGTGCATTGAATTAACA
8608	0.5889151462	SpCas9	70	ACCCCCAGGAACTGAGCCACTTCTCTGTCCACTTGAGGTGGTGGTCAATGCCCTGGTGGGC	GCCCACCAGGGCATTGACCACCACCTCAAGTGGACAGAGAAGTGGCTCAGTTCCTGGGGGT	ACTTCTCTGTCCACTTGAGG	yes	1	0.9999761946	0.814423128	TGG	GGCAGGGGGTCTTGAAAAGGGCATGTGCTCTGGGCACCCCCAGGAACTGAGCCACTTCTCTGTCCACTTGAGGTGGTGGTCAATGCCCTGGTGGGCGCCATCCCGTCCATCATGAACGTCCTCCTCGTCTGCCTCATCTTCT	70	3	38601919	CACTTCTCTGTCCACTTGAGG	52	+	SCN5A	2	42	0.9066345953	1	0.427014355	0.420405129	6.864193791	6.862000783	14.68439267	14.68472935	-2.780673251	-2.780527579	-	44	CACTTCTCTGTCCACTTGAGG
5550	0.258398545	SpCas9	68	ATGTAGAAGTCTTTTTTCTAACCTTGACTTTCTTTAGGGAAAACTTGTTATTGGACACAAT	ATTGTGTCCAATAACAAGTTTTCCCTAAAGAAAGTCAAGGTTAGAAAAAAGACTTCTACAT	TCTAACCTTGACTTTCTTTA	yes	1	1	0.8637013478	GGG	GAACTATACATTCTGAAACCCCAGTATAATTTCGAATGTAGAAGTCTTTTTTCTAACCTTGACTTTCTTTAGGGAAAACTTGTTATTGGACACAATATGCTCTTGGACGTCATGCACACAGTTCATCAGTTCTACTGCCCTC	70	16	14687235	TTCTAACCTTGACTTTCTTTA	50	+	PARN	1	0	0.2137170915	1	0.4504599432	0.4470573939	6.38304903	6.379296571	12.33103802	12.33159021	-2.676688519	-2.676765179	-	1	TTCTAACCTTGACTTTCTTTA
5545	0.5620984682	SpCas9	69	GTTCCTGAGATCTAAAACTTTTTCTTCCTCCATTCAGTGGCCAGTGACAACCTGATCCCCC	GGGGGATCAGGTTGTCACTGGCCACTGAATGGAGGAAGAAAAAGTTTTAGATCTCAGGAAC	CTTTTTCTTCCTCCATTCAG	yes	1	0.9998727529	0.8314506	TGG	ATTCTCTTTTCTCCTCATTCTGGTCCCTGCTTGCTGTTCCTGAGATCTAAAACTTTTTCTTCCTCCATTCAGTGGCCAGTGACAACCTGATCCCCCAAATAAGAGATAAAGAAGACCCTCAAGAGATGCCCCACTCTCCCTT	70	2	231076268	ACTTTTTCTTCCTCCATTCAG	51	+	SP110	1	0	0.4348675654	1	0.4546390201	0.4630193381	6.281762409	6.289395464	18.41134406	18.40765421	-2.839626093	-2.839407899	-	1	ACTTTTTCTTCCTCCATTCAG
5538	0.5742950364	SpCas9	69	CACTCTCCTTTCTGTCCCATTGGGTTTGCTCTTTCAGAGGAGCAACCTTCCCGAAGATACC	GGTATCTTCGGGAAGGTTGCTCCTCTGAAAGAGCAAACCCAATGGGACAGAAAGGAGAGTG	CATTGGGTTTGCTCTTTCAG	yes	1	1	0.8337082722	AGG	CTGTTATGCCAAGAAAGGGCCAAATCAAAGTTGATCACTCTCCTTTCTGTCCCATTGGGTTTGCTCTTTCAGAGGAGCAACCTTCCCGAAGATACCAGCCTGCCACACGTCACCCCAGTCTCCGCCGGGGTCGTCGGACAAG	70	14	68264472	CCATTGGGTTTGCTCTTTCAG	51	+	ZFYVE26	1	0	0.5535060161	1	0.4233756391	0.4233906586	7.100401633	7.115883698	12.79786338	12.78477736	-3.273514058	-3.272653505	-	1	CCATTGGGTTTGCTCTTTCAG
8132	0.5593285365	SpCas9	68	CAGATTCCAGGTTGATGGATTCCTGTCCGCATCTCAGGGCCCATCCTGAAGCGCCTGCCCC	GGGGCAGGCGCTTCAGGATGGGCCCTGAGATGCGGACAGGAATCCATCAACCTGGAATCTG	GATTCCTGTCCGCATCTCA	yes	1	1	0.8547644835	GGG	TGGGGAAGAGGCTGAGGCGGAGGCAGGCAGGTGCTCAGATTCCAGGTTGATGGATTCCTGTCCGCATCTCAGGGCCCATCCTGAAGCGCCTGCCCCGGAAGCTCGACGTCCTGGAAGGAGAGAATGCTGTGCTGCTAGTGGA	70	2	220432691	TGGATTCCTGTCCGCATCTCA	50	+	OBSL1	1	2	0.4070744313	1	0.4752456812	0.4786824459	7.315781688	7.305533926	24.46565137	24.47562295	-2.37068767	-2.371095712	-	3	TGGATTCCTGTCCGCATCTCA
5643	0.2062490713	SpCas9	68	ATTTCATTTATGTGTTCATTCTGTATTTTCTTTAAAGGGGAAAAGCCTTATGAATGTTATA	TATAACATTCATAAGGCTTTTCCCCTTTAAAGAAAATACAGAATGAACACATAAATGAAAT	CATTCTGTATTTTCTTTAAA	yes	1	0.999968068	0.8555952994	GGG	TGAGTTACCCTCCAGTTAAATTACAGTATTTATTCATTTCATTTATGTGTTCATTCTGTATTTTCTTTAAAGGGGAAAAGCCTTATGAATGTTATATTTGTCATGCTCGGTTTACCCAAAGTGGTACCATGAAGATGCACAT	70	16	67655345	TCATTCTGTATTTTCTTTAAA	50	+	CTCF	1	0	0.476384741	1	0.4713744997	0.4673647777	6.498586058	6.449543183	15.88190049	15.9664565	-3.509702273	-3.512353578	+	1	TCATTCTGTATTTTCTTTAAA
10561	0.5100227575	SpCas9	71	CCTGCCCAGTCGGGCTCACAGCACCCTCTGCTCCCAGGTGGGCTGGCAGTGCCCCGGGTGC	GCACCCGGGGCACTGCCAGCCCACCTGGGAGCAGAGGGTGCTGTGAGCCCGACTGGGCAGG	AGCACCCTCTGCTCCCAGGT	yes	1	1	0.840736545	GGG	TCAGTATCCTCTTCTGTGCCCCTCCCTTGCCTCACCCTGCCCAGTCGGGCTCACAGCACCCTCTGCTCCCAGGTGGGCTGGCAGTGCCCCGGGTGCACCTTCATCAACAAGCCCACGCGGCCTGGCTGTGAGATGTGCTGCC	70	20	400202	CAGCACCCTCTGCTCCCAGGT	53	+	RBCK1	1	1	0.5882047687	1	0.4602033383	0.4630088834	7.572500891	7.523920044	23.80541297	24.00164364	-2.966872875	-2.96846808	+	2	CAGCACCCTCTGCTCCCAGGT
1097	0.5239696463	SpCas9	69	GGAGAGGCACTGAGTTCCTCACGCTGCTCTGCCATAGGGGTCACCAGGTCTGCCTGGCCCT	AGGGCCAGGCAGACCTGGTGACCCCTATGGCAGAGCAGCGTGAGGAACTCAGTGCCTCTCC	CTCACGCTGCTCTGCCATAG	yes	1	1	0.8026490214	GGG	TGAAATATGAGGAGTGGGGCAGCAGGGGTGGTGGTGGAGAGGCACTGAGTTCCTCACGCTGCTCTGCCATAGGGGTCACCAGGTCTGCCTGGCCCTGTCGGACCTAAAGGAGAACCTGGCCCCACGGGGGCCCCTGGACAGG	70	3	48610172	CCTCACGCTGCTCTGCCATAG	51	+	COL7A1	2	9	0.6777910169	1	0.4138256369	0.4176786975	8.742376285	8.714033299	10.67955132	10.69259187	-2.81881147	-2.819991196	-	11	CCTCACGCTGCTCTGCCATAG
10616	0.4357249682	SpCas9	70	TGCTTTAAATGCTTCTTTCTGGTCCTCCCCTTCTTAGCCGGAGGACTGTGATGGAGAGAAG	CTTCTCTCCATCACAGTCCTCCGGCTAAGAAGGGGAGGACCAGAAAGAAGCATTTAAAGCA	CTGGTCCTCCCCTTCTTAGC	yes	1	0.9999900491	0.8156768448	CGG	AGCTGGGAAGGGCCTGAGGCTGCAGCCCTAGACCTTGCTTTAAATGCTTCTTTCTGGTCCTCCCCTTCTTAGCCGGAGGACTGTGATGGAGAGAAGAGAGAGGACTTGGAACAGCTGCAGCAGAAGCAAGTCAATGACCATC	70	21	47754311	TCTGGTCCTCCCCTTCTTAGC	52	+	PCNT	1	1	0.7298272043	1	0.426590212	0.4391738486	6.667048567	6.681597489	10.69645336	10.7020347	-3.091029099	-3.090254228	+	2	TCTGGTCCTCCCCTTCTTAGC
807	0.5567519953	SpCas9	68	GATATTCTGGCATTGTGATGTCATGATACTTTCTTAGGGACCTGTTGGACCCAGTGGACCT	AGGTCCACTGGGTCCAACAGGTCCCTAAGAAAGTATCATGACATCACAATGCCAGAATATC	ATGTCATGATACTTTCTTA	yes	1	1	0.8594421515	GGG	AGGTCCACATGTTTCAGATGTCTGCATTTCAGAAAGATATTCTGGCATTGTGATGTCATGATACTTTCTTAGGGACCTGTTGGACCCAGTGGACCTCCTGGCAAAGATGGAACCAGTGGACATCCAGGTCCCATTGGACCAC	70	2	189872761	TGATGTCATGATACTTTCTTA	50	+	COL3A1	1	23	0.2284762915	1	0.4394918416	0.4397548628	5.938126067	5.953133043	16.90146607	16.89365727	-2.696323249	-2.695813654	+	24	TGATGTCATGATACTTTCTTA
5847	0.2454902326	SpCas9	68	GCCCAGCTTCTCCACATAACTATTTTTTATTCTTTAGGGTATTAAGAGACCAGCCCCGCAG	CTGCGGGGCTGGTCTCTTAATACCCTAAAGAATAAAAAATAGTTATGTGGAGAAGCTGGGC	TAACTATTTTTTATTCTTTA	yes	1	1	0.8353327233	GGG	CCTGAGTAGCTGGGACTACAGGTGCATGCCGTCATGCCCAGCTTCTCCACATAACTATTTTTTATTCTTTAGGGTATTAAGAGACCAGCCCCGCAGCCTGCTTCAGGGGCAAACATCCCCAAAGAATCTGAGTTCTGCAGTA	70	8	38109430	ATAACTATTTTTTATTCTTTA	50	+	DDHD2	1	0	0.2167605726	1	0.4396077354	0.4411393988	6.515573842	6.515354223	13.07087343	13.07141254	-2.462918361	-2.462956671	+	1	ATAACTATTTTTTATTCTTTA
5842	0.5133556537	SpCas9	68	CAATGTTTAAACTATGCTATTTCTTGTCCTTTTCCAGGGAAAAAGAAGCAAAATCACAGAA	TTCTGTGATTTTGCTTCTTTTTCCCTGGAAAAGGACAAGAAATAGCATAGTTTAAACATTG	CTATTTCTTGTCCTTTTCCA	yes	1	0.9988455554	0.8426076918	GGG	ACCATGTTAGCTGTTATTGTTAAAAGTTGAGCAAACAATGTTTAAACTATGCTATTTCTTGTCCTTTTCCAGGGAAAAAGAAGCAAAATCACAGAAGAGGGCCAGGCATTTAGCAAGAGCTCCCAAGGCTACTGCCCCAACA	70	5	147451711	GCTATTTCTTGTCCTTTTCCA	50	+	SPINK5	1	0	0.09297670818	1	0.505844061	0.509861881	5.480230566	5.505290992	22.75989177	22.73834311	-3.244703531	-3.243656809	+	1	GCTATTTCTTGTCCTTTTCCA
5832	0.4355044409	SpCas9	70	CCGCGGCTCACTCGAAGGCCCCTCCGCTCCCCCGCAGGCGGCGCTGCTTCCTGGGAACCAT	ATGGTTCCCAGGAAGCAGCGCCGCCTGCGGGGGAGCGGAGGGGCCTTCGAGTGAGCCGCGG	CCCCTCCGCTCCCCCGCAGG	yes	1	1	0.7717857095	CGG	GCGCGCGCCGGCTGCCCGCGCCTCGGCCCTGCCGCCCGCGGCTCACTCGAAGGCCCCTCCGCTCCCCCGCAGGCGGCGCTGCTTCCTGGGAACCATGTTCCTAACGGCTGCGCCGCGGACCCCAAGGCGTCCAGGGAGCTGC	70	1	6508953	GCCCCTCCGCTCCCCCGCAGG	52	+	ESPN	1	0	0.8853962199	1	0.4562495046	0.4545370885	7.857411423	7.834576678	15.27082438	15.28454456	-2.272340626	-2.273179174	+	1	GCCCCTCCGCTCCCCCGCAGG
5786	0.5118230618	SpCas9	68	CCAGCATCCTCACCCATGGCCGGTTATTTCCCTGCAGGGAGCTGACGGCGAGCCGGGGCCT	AGGCCCCGGCTCGCCGTCAGCTCCCTGCAGGGAAATAACCGGCCATGGGTGAGGATGCTGG	TGGCCGGTTATTTCCCTGCA	yes	1	1	0.8534343766	GGG	AAAAGCCCCACGCCCCCCCAGAGCTGCTGGCATTGCCAGCATCCTCACCCATGGCCGGTTATTTCCCTGCAGGGAGCTGACGGCGAGCCGGGGCCTCGGGGCCAGCAGGGCCTTTTCGGGCAGAAAGGTGATGAAGGTCCCA	70	9	137703338	ATGGCCGGTTATTTCCCTGCA	50	+	COL5A1	1	0	0.1845523888	1	0.5434881488	0.5272787205	4.846575037	5.093683647	41.92388314	38.13208981	-3.135813707	-3.1363902	+	1	ATGGCCGGTTATTTCCCTGCA
5785	0.515742952	SpCas9	68	CAGAACAGCGCTTAACTGGGAAGTTTCCTGTTCTCAGGGTTTGCCAGGACCTCCAGGCGAG	CTCGCCTGGAGGTCCTGGCAAACCCTGAGAACAGGAAACTTCCCAGTTAAGCGCTGTTCTG	TGGGAAGTTTCCTGTTCTCA	yes	1	1	0.8470561285	GGG	CGTGAAAGCTGTGTGTGTGTTTGACATACACATGACAGAACAGCGCTTAACTGGGAAGTTTCCTGTTCTCAGGGTTTGCCAGGACCTCCAGGCGAGAAGGGTGAGACAGGAGACGTGGGCCAGATGGTAAGTGTGCCTGAGA	70	9	137704295	CTGGGAAGTTTCCTGTTCTCA	50	+	COL5A1	1	0	0.3965178112	1	0.4719272124	0.4747277223	6.644412628	6.651492269	27.44057069	27.43184079	-2.496473845	-2.496163164	+	1	CTGGGAAGTTTCCTGTTCTCA
777	0.6193601802	SpCas9	70	CTAGCCCTTTGCTACCACATCCTCCTCCTCCTCCCAGGTGGTGACTGTGGCGGTGTACAGC	GCTGTACACCGCCACAGTCACCACCTGGGAGGAGGAGGAGGATGTGGTAGCAAAGGGCTAG	ATCCTCCTCCTCCTCCCAGG	yes	1	1	0.858229964	TGG	CAGCCCCTGGAGCATCCTGATTTCAGGGTTCCCACCTAGCCCTTTGCTACCACATCCTCCTCCTCCTCCCAGGTGGTGACTGTGGCGGTGTACAGCTTCTTCCTGACTTGTCTAGTTGGGCGGCAGTTTCTGAACCCAGCCA	70	11	61725618	CATCCTCCTCCTCCTCCCAGG	52	+	BEST1	1	16	0.7049182331	1	0.4578285416	0.4625538126	6.318805411	6.215267073	15.79172195	15.86012842	-3.479718475	-3.483711425	+	17	CATCCTCCTCCTCCTCCCAGG
10769	0.4830766223	SpCas9	70	CTCTGAGCCTTCCCCCTACCACTGACCTCTGGCCCAGATGGAGCTGGAGGCCACGGGCCCC	GGGGCCCGTGGCCTCCAGCTCCATCTGGGCCAGAGGTCAGTGGTAGGGGGAAGGCTCAGAG	CCACTGACCTCTGGCCCAGA	yes	1	1	0.8372921221	TGG	GGTCTCTAGGGGAGCCCCTGAGGATTCTTGCCCATCTCTGAGCCTTCCCCCTACCACTGACCTCTGGCCCAGATGGAGCTGGAGGCCACGGGCCCCTCTGTGCCCTCCGTGATCCTGGATGAGGATGGCAGCATGATCGACA	70	1	26138182	ACCACTGACCTCTGGCCCAGA	52	+	SEPN1	1	2	0.8467867389	1	0.4483704508	0.4527561294	9.492908901	9.387651667	16.53946721	16.62957795	-2.679054508	-2.684043176	+	3	ACCACTGACCTCTGGCCCAGA
1150	0.5893269633	SpCas9	69	GTTTAGTTTTAATTGTGACATTTGAATTTTTTTCCAGAGGCAAGAATTAGATGAAAACATT	AATGTTTTCATCTAATTCTTGCCTCTGGAAAAAAATTCAAATGTCACAATTAAAACTAAAC	ACATTTGAATTTTTTTCCAG	yes	1	0.9999874555	0.831034292	AGG	GAGGTAGTCCATTGGAAGGCATTTAAAAATGCTTAGTTTAGTTTTAATTGTGACATTTGAATTTTTTTCCAGAGGCAAGAATTAGATGAAAACATTTCCAAAGTTTCTAAGGAAAGGCAGGAACTTGCTTCTAAAATTAAAG	70	9	135161881	GACATTTGAATTTTTTTCCAG	51	+	SETX	1	0	0.4088319825	1	0.4625189479	0.4618212602	7.172990636	7.199259504	24.16876768	24.16242319	-3.224135572	-3.223847866	-	1	GACATTTGAATTTTTTTCCAG
1194	0.388176341	SpCas9	68	AATAAACAGCTAATTTTTGTTTTGTACTTTTTTGTAGGGTGCACCCAGGCAGAAACTCAAG	CTTGAGTTTCTGCCTGGGTGCACCCTACAAAAAAGTACAAAACAAAAATTAGCTGTTTATT	TTGTTTTGTACTTTTTTGTA	yes	1	1	0.8469995874	GGG	CGCAGAAGACATGAAGACATTGTTCGAGATTAGATAATAAACAGCTAATTTTTGTTTTGTACTTTTTTGTAGGGTGCACCCAGGCAGAAACTCAAGATGGTTATGTTAGCTTCTACAACTTGGCAGTCTTGATCTCTGGGTC	70	6	51503754	TTTGTTTTGTACTTTTTTGTA	50	+	PKHD1	1	0	0.1495080571	1	0.4702499361	0.4640124434	5.29707431	5.294994825	21.4107105	21.4098413	-2.989715909	-2.989749483	-	1	TTTGTTTTGTACTTTTTTGTA
5745	0.4444553807	SpCas9	68	TCACTAGTTAATCATTCTTTCCTCCATCCTTCCATAGGGAATAGAAATCAAGGGTCCCAGC	GCTGGGACCCTTGATTTCTATTCCCTATGGAAGGATGGAGGAAAGAATGATTAACTAGTGA	CTTTCCTCCATCCTTCCATA	yes	1	1	0.8608011481	GGG	TCTTCCTCAGATCAATGCAATTTTGCAGCAAATATTCACTAGTTAATCATTCTTTCCTCCATCCTTCCATAGGGAATAGAAATCAAGGGTCCCAGCAGTGGCAACAGAAATATTACCAAAGAAGTTGGGAAAGGCAACGAAG	70	4	88534937	TCTTTCCTCCATCCTTCCATA	50	+	DSPP	9	0	0.2683957397	1	0.4497283163	0.4535543654	6.532109987	6.533171965	13.85301391	13.85183529	-3.327092566	-3.327000628	+	9	TCTTTCCTCCATCCTTCCATA
1163	0.444996988	SpCas9	68	TTTTGGTTTTTTCTGACTTTACTGCCTTCATGCTTAGGGACGCCTCATCCCAGGCGCATAC	GTATGCGCCTGGGATGAGGCGTCCCTAAGCATGAAGGCAGTAAAGTCAGAAAAAACCAAAA	CTTTACTGCCTTCATGCTTA	yes	1	1	0.8428314874	GGG	CAAGTAATTCAGAAAAGCTCCTCATTTAGGTACATTTTTGGTTTTTTCTGACTTTACTGCCTTCATGCTTAGGGACGCCTCATCCCAGGCGCATACAAGTTTGACGCTCTGATCACCACTTTTGAGATGATTTTGTCAGATT	70	14	21875191	ACTTTACTGCCTTCATGCTTA	50	+	CHD8	1	0	0.5461532736	1	0.386790752	0.3907201023	8.185981353	8.195204751	8.618304959	8.615380044	-2.825017269	-2.824675446	-	1	ACTTTACTGCCTTCATGCTTA
743	0.4451473585	SpCas9	68	CATATGGTTTCAAGGAATGTGTTTCTTTCTACTCTAGGGTCATTTCACCTCTGGCATGCTG	CAGCATGCCAGAGGTGAAATGACCCTAGAGTAGAAAGAAACACATTCCTTGAAACCATATG	ATGTGTTTCTTTCTACTCTA	yes	1	1	0.8657357848	GGG	ACATGATCAAGAAACAGACTTCAGAGGACCATTTTCATATGGTTTCAAGGAATGTGTTTCTTTCTACTCTAGGGTCATTTCACCTCTGGCATGCTGAATGACAAGTCTCTGTGGACAGACATCCCTGTGAATTTTCCAAAGA	70	14	88401222	AATGTGTTTCTTTCTACTCTA	50	+	GALC	1	11	0.1877378903	1	0.5331830766	0.5373501206	5.8906634	5.891787128	25.64613723	25.643924	-2.390012949	-2.38993035	-	12	AATGTGTTTCTTTCTACTCTA
1177	0.3495580043	SpCas9	68	GCTATTATTTAATTCATAAATTTTGTTTTGTTTCTAGGGAAAAGAGAAACATGCAAACACC	GGTGTTTGCATGTTTCTCTTTTCCCTAGAAACAAAACAAAATTTATGAATTAAATAATAGC	TAAATTTTGTTTTGTTTCTA	yes	1	1	0.8129804512	GGG	CATGAGCATATAGTCTTAATGTTCCAAATATCAATGCTATTATTTAATTCATAAATTTTGTTTTGTTTCTAGGGAAAAGAGAAACATGCAAACACCAGAGTAAGTGTCTTCTTTCCTGTTATTTTCTTCATCATTTTTTCCC	70	7	94229035	ATAAATTTTGTTTTGTTTCTA	50	+	SGCE	1	0	0.2208651687	1	0.4310724878	0.4223178377	5.374472876	5.384344305	11.28719345	11.28227039	-3.191308008	-3.190794986	-	1	ATAAATTTTGTTTTGTTTCTA
738	0.5188216388	SpCas9	69	GGAGAAACCGACACAGGACGCTTTCTCTTTGCTGCAGGGGGATCATCAAGTACCATGTACG	CGTACATGGTACTTGATGATCCCCCTGCAGCAAAGAGAAAGCGTCCTGTGTCGGTTTCTCC	ACGCTTTCTCTTTGCTGCAG	yes	1	1	0.735781257	GGG	AGCTATTCCTGGGCCCGTTTGTCTGACCCTAGGGTGGAGAAACCGACACAGGACGCTTTCTCTTTGCTGCAGGGGGATCATCAAGTACCATGTACGTGTCAGGCCCGCCAGGGCCCCCTGGGCCCCCTGGGCCTCCGGGCTC	70	10	105798286	GACGCTTTCTCTTTGCTGCAG	51	+	COL17A1	1	3	0.5109520098	1	0.4016314815	0.3977656919	5.820620105	5.804596128	8.694418354	8.704522014	-3.007587264	-3.008274206	-	4	GACGCTTTCTCTTTGCTGCAG
737	0.4864596815	SpCas9	68	GGAGAAACCGACACAGGACGCTTTCTCTTTGCTGCAGGGGGATCATCAAGTACCATGTACG	CGTACATGGTACTTGATGATCCCCCTGCAGCAAAGAGAAAGCGTCCTGTGTCGGTTTCTCC	ACGCTTTCTCTTTGCTGCA	yes	1	1	0.7772252455	GGG	AGCTATTCCTGGGCCCGTTTGTCTGACCCTAGGGTGGAGAAACCGACACAGGACGCTTTCTCTTTGCTGCAGGGGGATCATCAAGTACCATGTACGTGTCAGGCCCGCCAGGGCCCCCTGGGCCCCCTGGGCCTCCGGGCTC	70	10	105798286	GGACGCTTTCTCTTTGCTGCA	50	+	COL17A1	1	3	0.1843482304	1	0.5339268709	0.5307614881	5.193958983	5.180079698	27.47399275	27.49069701	-2.84624613	-2.846777731	-	4	GGACGCTTTCTCTTTGCTGCA
5672	0.5825387357	SpCas9	68	CCAAAAGACGTGAGGCTGATTCTGCAAACCCTTCCAGGGGGACCCTGGCCGCCCAGGACGC	GCGTCCTGGGCGGCCAGGGTCCCCCTGGAAGGGTTTGCAGAATCAGCCTCACGTCTTTTGG	TGATTCTGCAAACCCTTCCA	yes	1	1	0.8503369424	GGG	CCCCGCAGCGGGCATCCTGCACCCCCCTTCCCCTGCCAAAAGACGTGAGGCTGATTCTGCAAACCCTTCCAGGGGGACCCTGGCCGCCCAGGACGCAGAGGGCCCCCGGGAGAAATCGGGGCCAAGGGAAGCAAGGTGAGCC	70	21	47538528	CTGATTCTGCAAACCCTTCCA	50	+	COL6A2	1	0	0.3324338736	1	0.4932851218	0.4985161526	7.079425165	7.087021844	17.99612943	17.98957246	-2.43079025	-2.430454835	+	1	CTGATTCTGCAAACCCTTCCA
1190	0.6041054418	SpCas9	70	GAAAGGCCTTCCTAGCATGTTTCCTTCCTTCTACCAGGTGGCCAAGTTTATTGGGTCTCCA	TGGAGACCCAATAAACTTGGCCACCTGGTAGAAGGAAGGAAACATGCTAGGAAGGCCTTTC	TTTCCTTCCTTCTACCAGG	yes	1	1	0.8489619352	TGG	CCCATGCATGCCCCATGTTGGAAACTAAAAGCACAGAAAGGCCTTCCTAGCATGTTTCCTTCCTTCTACCAGGTGGCCAAGTTTATTGGGTCTCCACCAGGCTACGTTGGCCATGAGGAGGGTGGCCAGCTGACCAAGAAGT	70	11	72013008	TGTTTCCTTCCTTCTACCAGG	52	+	CLPB	1	0	0.6113571824	1	0.4316858335	0.439049933	6.582120173	6.551492758	12.38170436	12.07114667	-3.148234674	-3.151275013	-	1	TGTTTCCTTCCTTCTACCAGG
9111	0.4260169355	SpCas9	68	GCCACTGGGCCTCACTGTCTCCCTCTTTCCTTTCCAGGGTCCTACTGGAGTGACTGGTCCT	AGGACCAGTCACTCCAGTAGGACCCTGGAAAGGAAAGAGGGAGACAGTGAGGCCCAGTGGC	TCTCCCTCTTTCCTTTCCA	yes	1	1	0.8607543329	GGG	TTGGGGCTCAGACAGAAGCCCACCGTCTTCCTTGGGCCACTGGGCCTCACTGTCTCCCTCTTTCCTTTCCAGGGTCCTACTGGAGTGACTGGTCCTAAAGGAGCCCGAGGTGCCCAAGGCCCCCCGGTGAGTGAGGCCTCTG	70	12	48373845	TGTCTCCCTCTTTCCTTTCCA	50	+	COL2A1	1	4	0.3984357585	1	0.4431414369	0.450486071	7.338547871	7.377972166	15.18439471	15.16020027	-2.67225572	-2.670217764	-	5	TGTCTCCCTCTTTCCTTTCCA
6999	0.3498656384	SpCas9	68	TGACGAGGCTCCGTCAGCTCCCCTTGCCCGTCCTTAGGGAATGCAGCTGGAAGATCTCAAA	TTTGAGATCTTCCAGCTGCATTCCCTAAGGACGGGCAAGGGGAGCTGACGGAGCCTCGTCA	CTCCCCTTGCCCGTCCTTA	yes	1	1	0.8442011058	GGG	CTTCTCAGTTCTTCTCAGCCAGCCTCGCCCTGGGCTGACGAGGCTCCGTCAGCTCCCCTTGCCCGTCCTTAGGGAATGCAGCTGGAAGATCTCAAACAGCAGCTCCAGCAGGCCGAGGAGGCCCTGGTGGCCAAACAGGAGG	70	X	153791025	AGCTCCCCTTGCCCGTCCTTA	50	+	IKBKG	3	2	0.4765515755	1	0.4131030038	0.4142514516	6.975117606	6.932265934	12.19983116	12.2145244	-3.195663482	-3.19698118	+	5	AGCTCCCCTTGCCCGTCCTTA
7016	0.4395905078	SpCas9	69	TTGCTAACCATAGGATCTCTTTGGTTGTGCCCTATAGAGGAAAAGCAGCTCCATATTCTGA	TCAGAATATGGAGCTGCTTTTCCTCTATAGGGCACAACCAAAGAGATCCTATGGTTAGCAA	TCTTTGGTTGTGCCCTATAG	yes	1	0.9999616417	0.8255493195	AGG	TTATGCAGGTCTGTTACAGGCAGCTAGGGGACTCCTTGCTAACCATAGGATCTCTTTGGTTGTGCCCTATAGAGGAAAAGCAGCTCCATATTCTGATCAACAATGCGGGAGTAATGATGTGTCCATATTCCAAGACAGCTGA	70	14	68192768	CTCTTTGGTTGTGCCCTATAG	51	+	RDH12	1	8	0.3282081834	1	0.4877339297	0.4874838075	5.687601844	5.688005417	33.47352862	33.47166788	-2.902755921	-2.902702152	+	9	CTCTTTGGTTGTGCCCTATAG
2241	0.6033304344	SpCas9	70	TTGGGAGGGTCTGTCTCAGGCCAGCTGCTCTTCTTAGGGGGCACCTGGAGTTCGGGGGCCT	AGGCCCCCGAACTCCAGGTGCCCCCTAAGAAGAGCAGCTGGCCTGAGACAGACCCTCCCAA	GCCAGCTGCTCTTCTTAGG	yes	1	1	0.8401098811	GGG	GCAGTGTAGCGGGTCATAGGGGCACCTGCAAAATATTGGGAGGGTCTGTCTCAGGCCAGCTGCTCTTCTTAGGGGGCACCTGGAGTTCGGGGGCCTGTGGGTGAAAAGGGAGACCAGGGAGATCCTGGAGAGGATGGACGAA	70	3	48618085	AGGCCAGCTGCTCTTCTTAGG	52	+	COL7A1	2	6	0.6394726696	1	0.3916670803	0.3991809919	8.47272444	8.488440773	11.53092229	11.50624167	-3.200917162	-3.198986175	-	8	AGGCCAGCTGCTCTTCTTAGG
9384	0.4765956734	SpCas9	68	ATAGACTCACCTCACAAATATCTGTGTGTGATACTAGGGAGCTCCTGGAAAAGATGGTGAA	TTCACCATCTTTTCCAGGAGCTCCCTAGTATCACACACAGATATTTGTGAGGTGAGTCTAT	AATATCTGTGTGTGATACTA	yes	1	1	0.8258662386	GGG	TAAAGAAAAATAATGTAGGTACTATTTAAATTATCATAGACTCACCTCACAAATATCTGTGTGTGATACTAGGGAGCTCCTGGAAAAGATGGTGAAGTTGGTCCTTCTGGTCCTGTGGGCCCGCCGGTATGTGATTTTTGTG	70	2	189927644	AAATATCTGTGTGTGATACTA	50	+	COL5A2	1	3	0.358541956	1	0.4225844951	0.4267932464	6.208742552	6.227605923	18.6943728	18.67893486	-2.865312061	-2.864457448	-	4	AAATATCTGTGTGTGATACTA
9385	0.573498282	SpCas9	68	ACCTCATTCTGTTTTGTTCTCTATCGTGTCCCCACAGGGAAAAGCTTCACTCTGACCATCA	TGATGGTCAGAGTGAAGCTTTTCCCTGTGGGGACACGATAGAGAACAAAACAGAATGAGGT	TTCTCTATCGTGTCCCCACA	yes	1	1	0.8501677017	GGG	TGATTGGTTATTCAACAGATATGTTCAGGCCACCAACCTCATTCTGTTTTGTTCTCTATCGTGTCCCCACAGGGAAAAGCTTCACTCTGACCATCACTGTCTTCACAAACCCACCGCAAGTCGCCACCTACCACAGAGCCAT	70	21	36231875	GTTCTCTATCGTGTCCCCACA	50	+	RUNX1	2	11	0.3088880779	1	0.4277342183	0.4266147664	5.972584347	5.93422117	11.76783002	11.78282834	-3.154947874	-3.15623108	-	13	GTTCTCTATCGTGTCCCCACA
3113	0.5712239519	SpCas9	70	CCTGCTCACCTGGGCTGAGACTCTCTCTCGCCCATAGGGGGACCATGTGTGGATGGACCTG	CAGGTCCATCCACACATGGTCCCCCTATGGGCGAGAGAGAGTCTCAGCCCAGGTGAGCAGG	ACTCTCTCTCGCCCATAGG	yes	1	0.9999597973	0.852418222	GGG	TATAGGGCTGCCTGGAAGGGGCTCCAATCCCCCTCCCTGCTCACCTGGGCTGAGACTCTCTCTCGCCCATAGGGGGACCATGTGTGGATGGACCTGAGATTGGGGCAGGAGTTCGACGTGCCCATCGGGGCGGTGGTGAAGC	70	11	76853755	AGACTCTCTCTCGCCCATAGG	52	+	MYO7A	1	6	0.7261690803	1	0.4822455481	0.489104878	7.524646514	7.525295756	26.13145864	26.12842696	-2.912055249	-2.911928595	+	7	AGACTCTCTCTCGCCCATAGG
7545	0.5368311347	SpCas9	70	TTTTAAAGCCTGTTCAAAAGATTTATATTTTTCATAGGGGGTGCTCAAAGGATTTAAAGGA	TCCTTTAAATCCTTTGAGCACCCCCTATGAAAAATATAAATCTTTTGAACAGGCTTTAAAA	AGATTTATATTTTTCATAGG	yes	1	0.9948653447	0.827837687	GGG	AGAGCTCCAAAATATGAAAATCCAACAAATAGAATTTTTAAAGCCTGTTCAAAAGATTTATATTTTTCATAGGGGGTGCTCAAAGGATTTAAAGGAGAACTAATTCATGTATTTAACAAACATGATGGTGCCTTGAGGAATA	70	7	33055482	AAGATTTATATTTTTCATAGG	52	+	NT5C3A	2	3	0.4943432739	1	0.4474070217	0.441729916	6.687371078	6.708268955	11.95123966	11.94180808	-3.254083332	-3.252981562	-	5	AAGATTTATATTTTTCATAGG
11016	0.5057019876	SpCas9	68	TCAGTGGACTTAACGGGGCTTCCCCTCTCTCCTGCAGGGTGCTCGTGGAAATGATGGTGCT	AGCACCATCATTTCCACGAGCACCCTGCAGGAGAGAGGGGAAGCCCCGTTAAGTCCACTGA	GCTTCCCCTCTCTCCTGCA	yes	1	1	0.8563031982	GGG	GGGGCTCCCCAGGAACTCTAGGGACTGGCCAGTGCTCAGTGGACTTAACGGGGCTTCCCCTCTCTCCTGCAGGGTGCTCGTGGAAATGATGGTGCTACTGGTGCTGCCGGGCCCCCTGTGAGTGTGGCCTGTAGGCCTCAGG	70	17	48273560	GGGCTTCCCCTCTCTCCTGCA	50	+	COL1A1	7	9	0.3440546364	1	0.4983131856	0.4987535137	6.134616208	6.106277559	31.31584444	31.32072687	-2.954542561	-2.955866526	-	16	GGGCTTCCCCTCTCTCCTGCA
3112	0.5643779904	SpCas9	69	CCTGCTCACCTGGGCTGAGACTCTCTCTCGCCCATAGGGGGACCATGTGTGGATGGACCTG	CAGGTCCATCCACACATGGTCCCCCTATGGGCGAGAGAGAGTCTCAGCCCAGGTGAGCAGG	AGACTCTCTCTCGCCCATAG	yes	1	0.9999915923	0.8561658772	GGG	TATAGGGCTGCCTGGAAGGGGCTCCAATCCCCCTCCCTGCTCACCTGGGCTGAGACTCTCTCTCGCCCATAGGGGGACCATGTGTGGATGGACCTGAGATTGGGGCAGGAGTTCGACGTGCCCATCGGGGCGGTGGTGAAGC	70	11	76853755	GAGACTCTCTCTCGCCCATAG	51	+	MYO7A	1	6	0.5179793324	1	0.4352241307	0.4430864772	6.492619714	6.487812	13.99709285	14.00231478	-3.046361382	-3.046475815	+	7	GAGACTCTCTCTCGCCCATAG
3111	0.4003339342	SpCas9	68	CCTGCTCACCTGGGCTGAGACTCTCTCTCGCCCATAGGGGGACCATGTGTGGATGGACCTG	CAGGTCCATCCACACATGGTCCCCCTATGGGCGAGAGAGAGTCTCAGCCCAGGTGAGCAGG	AGACTCTCTCTCGCCCATA	yes	1	1	0.8233318049	GGG	TATAGGGCTGCCTGGAAGGGGCTCCAATCCCCCTCCCTGCTCACCTGGGCTGAGACTCTCTCTCGCCCATAGGGGGACCATGTGTGGATGGACCTGAGATTGGGGCAGGAGTTCGACGTGCCCATCGGGGCGGTGGTGAAGC	70	11	76853755	TGAGACTCTCTCTCGCCCATA	50	+	MYO7A	1	6	0.5697061053	1	0.4188577315	0.4267611295	6.869302723	6.862712898	11.98868324	11.97933699	-3.242733433	-3.242919452	+	7	TGAGACTCTCTCTCGCCCATA
3102	0.5163323592	SpCas9	68	GTGTGGTGGGCGGTGGGGCAGCCCTCCTGTGTTCCAGGGTTTGAGCTGATGGGCAGCGCCT	AGGCGCTGCCCATCAGCTCAAACCCTGGAACACAGGAGGGCTGCCCCACCGCCCACCACAC	GCAGCCCTCCTGTGTTCCA	yes	1	1	0.8444444872	GGG	GCCGGAGCACAGGCCTGGCAGAGCATGGGTGTGGTGTGTGGTGGGCGGTGGGGCAGCCCTCCTGTGTTCCAGGGTTTGAGCTGATGGGCAGCGCCTCGGGCCACTTCACTGACTTTGAGGACAAGCAGCAGGTGTTTGAGTG	70	4	994670	GGGCAGCCCTCCTGTGTTCCA	50	+	IDUA	1	4	0.5224672758	1	0.4224201293	0.4199229009	7.682209619	7.672471936	13.92995863	13.93476346	-2.617595375	-2.617845286	+	5	GGGCAGCCCTCCTGTGTTCCA
3075	0.5224922248	SpCas9	70	ACACATTAATTCTCCTACATTTTAAATTTCTTGACAGGTGGGATCGAGGTACGAATCACCT	AGGTGATTCGTACCTCGATCCCACCTGTCAAGAAATTTAAAATGTAGGAGAATTAATGTGT	ATTTTAAATTTCTTGACAGG	yes	1	1	0.804891078	TGG	TTGTCTAGTAACTGACTCTTGTCTTTTCATAGTTGACACATTAATTCTCCTACATTTTAAATTTCTTGACAGGTGGGATCGAGGTACGAATCACCTGTTGTTCAACATGTTGCCTGGAGGTCCCCCAGATTATAACACAGCC	70	11	44130744	CATTTTAAATTTCTTGACAGG	52	+	EXT2	2	6	0.6964072319	1	0.429907007	0.4258510598	6.194880218	6.269543986	10.38985584	10.33929482	-3.003594418	-2.999776701	+	8	CATTTTAAATTTCTTGACAGG
121	0.5014099672	SpCas9	68	ACACACAGGGTCCAGCCAGCGTCCTGGCTTCCTCCAGGGTCATTTCATCTACAAGAATGTC	GACATTCTTGTAGATGAAATGACCCTGGAGGAAGCCAGGACGCTGGCTGGACCCTGTGTGT	CAGCGTCCTGGCTTCCTCCA	yes	1	1	0.8636391338	GGG	CAATCTCCCTGAAGCTGGACCTGAGCCCAGTAGGGACACACAGGGTCCAGCCAGCGTCCTGGCTTCCTCCAGGGTCATTTCATCTACAAGAATGTCTCAGAGGACCTCCCCCTCCCCACCTTCTCGCCCACACTGCTGGGGG	70	16	57007243	CCAGCGTCCTGGCTTCCTCCA	50	+	CETP	1	6	0.2579206079	1	0.4538922778	0.4537897623	6.95009496	6.939294676	20.65442333	20.67367142	-2.489478753	-2.489959205	+	7	CCAGCGTCCTGGCTTCCTCCA
9398	0.4938245887	SpCas9	69	GCTGGTGGGGTCCCCAAGGTGACCCCGTGTGTCTTAGCGGGCCCTGCTCTACGAGGACGCA	TGCGTCCTCGTAGAGCAGGGCCCGCTAAGACACACGGGGTCACCTTGGGGACCCCACCAGC	GTGACCCCGTGTGTCTTAG	yes	1	1	0.8187297234	CGG	CCTGCCCATGGCGAGAGGTGTTGGTGCCAGGGGTGGCTGGTGGGGTCCCCAAGGTGACCCCGTGTGTCTTAGCGGGCCCTGCTCTACGAGGACGCACTCTACACTGTCTTGCACCGCCTGGGTCATCCTGAGCCCAACCATG	70	17	73839347	AGGTGACCCCGTGTGTCTTAG	51	+	UNC13D	1	3	0.573480753	1	0.3980062641	0.3952883443	7.710560886	7.679369201	14.88545692	14.90505969	-2.847770704	-2.849036807	-	4	AGGTGACCCCGTGTGTCTTAG
9399	0.5086501726	SpCas9	70	GCTGGTGGGGTCCCCAAGGTGACCCCGTGTGTCTTAGCGGGCCCTGCTCTACGAGGACGCA	TGCGTCCTCGTAGAGCAGGGCCCGCTAAGACACACGGGGTCACCTTGGGGACCCCACCAGC	TGACCCCGTGTGTCTTAGC	yes	1	0.9999912031	0.7975435465	GGG	CCTGCCCATGGCGAGAGGTGTTGGTGCCAGGGGTGGCTGGTGGGGTCCCCAAGGTGACCCCGTGTGTCTTAGCGGGCCCTGCTCTACGAGGACGCACTCTACACTGTCTTGCACCGCCTGGGTCATCCTGAGCCCAACCATG	70	17	73839347	GGTGACCCCGTGTGTCTTAGC	52	+	UNC13D	1	3	0.7631557742	1	0.3883999558	0.3851981821	8.072101515	8.034637341	9.34139354	9.343440366	-2.996670849	-2.99824179	-	4	GGTGACCCCGTGTGTCTTAGC
9442	0.5611452651	SpCas9	70	GTAACTAATTGGTGATTGTGTCTGTCGCCTCTCTCAGGTGGATTCGAAGGTCTCACTAGGC	GCCTAGTGAGACCTTCGAATCCACCTGAGAGAGGCGACAGACACAATCACCAATTAGTTAC	TGTCTGTCGCCTCTCTCAGG	yes	1	1	0.814040419	TGG	AGGACCTTTTAGTAACAAGTGGGACAGACAACCCTGTAACTAATTGGTGATTGTGTCTGTCGCCTCTCTCAGGTGGATTCGAAGGTCTCACTAGGCATCGCGGGCATCTTGATCGTGCTGAGCTCGGTGGCTTGCTCCTTGG	70	18	21124490	GTGTCTGTCGCCTCTCTCAGG	52	+	NPC1	2	15	0.5887698951	1	0.4116929618	0.4098001022	7.433445115	7.432841426	11.41822639	11.35563491	-3.087145185	-3.08764733	-	17	GTGTCTGTCGCCTCTCTCAGG
9449	0.6657376434	SpCas9	70	ACGGCCAGAAGCCCCACACTGACCACGTGGTCCCCAGGAGGCCGGCATGCTCCTGCCCCGG	CCGGGGCAGGAGCATGCCGGCCTCCTGGGGACCACGTGGTCAGTGTGGGGCTTCTGGCCGT	CTGACCACGTGGTCCCCAGG	yes	1	1	0.7485091511	AGG	GGTGGGCCAGGGCGGAGCGGGTGGACAGGGACCCCACGGCCAGAAGCCCCACACTGACCACGTGGTCCCCAGGAGGCCGGCATGCTCCTGCCCCGGGACCAGCCGCTGGACTCCAGTCATATCGCCAGCATCCGCATGGGCA	70	8	145114693	ACTGACCACGTGGTCCCCAGG	52	+	OPLAH	1	1	0.8140066163	1	0.4110421839	0.407483757	8.201753868	8.175909428	9.319077466	9.320070601	-2.767202228	-2.768267621	-	2	ACTGACCACGTGGTCCCCAGG
2239	0.325587294	SpCas9	68	TTGGGAGGGTCTGTCTCAGGCCAGCTGCTCTTCTTAGGGGGCACCTGGAGTTCGGGGGCCT	AGGCCCCCGAACTCCAGGTGCCCCCTAAGAAGAGCAGCTGGCCTGAGACAGACCCTCCCAA	CAGGCCAGCTGCTCTTCTTA	yes	1	1	0.8593763139	GGG	GCAGTGTAGCGGGTCATAGGGGCACCTGCAAAATATTGGGAGGGTCTGTCTCAGGCCAGCTGCTCTTCTTAGGGGGCACCTGGAGTTCGGGGGCCTGTGGGTGAAAAGGGAGACCAGGGAGATCCTGGAGAGGATGGACGAA	70	3	48618085	TCAGGCCAGCTGCTCTTCTTA	50	+	COL7A1	2	6	0.3055183372	1	0.4116674038	0.4193177001	6.961775373	6.950013185	19.30704926	19.30807282	-2.821046264	-2.821093953	-	8	TCAGGCCAGCTGCTCTTCTTA
115	0.5688883103	SpCas9	68	GGCAGCTGGTGATGTCCCCTGCCCCTCCCACCCACAGGGACCCCACAAGCAGAGGATGCCT	AGGCATCCTCTGCTTGTGGGGTCCCTGTGGGTGGGAGGGGCAGGGGACATCACCAGCTGCC	CCCTGCCCCTCCCACCCACA	yes	1	1	0.875306636	GGG	CAGGAGAGGGGTTGAATCTCAGGCTGGAGGGTGAAGGCAGCTGGTGATGTCCCCTGCCCCTCCCACCCACAGGGACCCCACAAGCAGAGGATGCCTGAGCTCCAGCTCATCGCCAACGGGCACACCAAGTGGCTGAACAAGA	70	16	56920865	CCCCTGCCCCTCCCACCCACA	50	+	SLC12A3	3	7	0.6247873508	1	0.4791689921	0.4775149224	8.663125651	8.653094879	17.50931735	17.51739334	-1.964983755	-1.965392427	+	10	CCCCTGCCCCTCCCACCCACA
7721	0.6117321091	SpCas9	70	TCCCAGTTACACTACCTTGTCCATCCTCCTCTCCTAGGTGGCTGCCGGGAAGAAGAGAGTG	CACTCTCTTCTTCCCGGCAGCCACCTAGGAGAGGAGGATGGACAAGGTAGTGTAACTGGGA	TCCATCCTCCTCTCCTAGG	yes	1	1	0.8435209253	TGG	ATATCCTCACACAGTAGATTTGTGCCCTGGAATCCTCCCAGTTACACTACCTTGTCCATCCTCCTCTCCTAGGTGGCTGCCGGGAAGAAGAGAGTGATTGTCATTGGCATTTCTGTGGGACTCTCTGTGAGTAAAAAGATGG	70	2	27722264	TGTCCATCCTCCTCTCCTAGG	52	+	GCKR	1	0	0.7039289012	1	0.4441424034	0.4464008543	6.45345678	6.443377982	13.33233249	13.33104134	-3.157131749	-3.157502021	+	1	TGTCCATCCTCCTCTCCTAGG
7584	0.5037369661	SpCas9	68	TGCATCTGACTCCTGCCTTCGTTTTCCCGCCTCACAGGGAGAGAAGGGCAAGCGTGGCATC	GATGCCACGCTTGCCCTTCTCTCCCTGTGAGGCGGGAAAACGAAGGCAGGAGTCAGATGCA	CTTCGTTTTCCCGCCTCACA	yes	1	1	0.8469541218	GGG	GGGGGAGTTCTGCCCCCACGGCAGCATGTCTGACCTGCATCTGACTCCTGCCTTCGTTTTCCCGCCTCACAGGGAGAGAAGGGCAAGCGTGGCATCGACGGGGTGGACGGCGTGAAGGTGACTGGGGGGAGATAGGATGGAC	70	21	47410292	CCTTCGTTTTCCCGCCTCACA	50	+	COL6A1	2	0	0.2494047363	1	0.4387051432	0.4418689537	5.51411612	5.516062538	12.78295222	12.78210364	-3.240281008	-3.240213677	+	2	CCTTCGTTTTCCCGCCTCACA
7586	0.2095365127	SpCas9	68	TATGAACAAGTTTTTTCTTTTTTTCTCAAATGTTTAGGGTGACTGTGGTAATAACCACTGA	TCAGTGGTTATTACCACAGTCACCCTAAACATTTGAGAAAAAAAGAAAAAACTTGTTCATA	CTTTTTTTCTCAAATGTTTA	yes	1	1	0.8481313456	GGG	AGTTACAGCTGTTAGTCCAATACCATTAAATATAATATGAACAAGTTTTTTCTTTTTTTCTCAAATGTTTAGGGTGACTGTGGTAATAACCACTGACATCACAGTGGACTCCTCTTTTGTGAAAGCTGGCCTGGAAACCAGT	70	4	100542218	TCTTTTTTTCTCAAATGTTTA	50	+	MTTP	1	0	0.3965139841	1	0.4083268407	0.4098953615	6.799269759	6.807553293	13.09550548	13.09002542	-2.708546321	-2.708142721	+	1	TCTTTTTTTCTCAAATGTTTA
11015	0.395790735	SpCas9	68	TCCCATCTCATCTGACTTCTCTTGGTTTGGTTGTCAGGGCCCCCGTGGCCTGCCTGGTGAG	CTCACCAGGCAGGCCACGGGGGCCCTGACAACCAAACCAAGAGAAGTCAGATGAGATGGGA	TTCTCTTGGTTTGGTTGTCA	yes	1	1	0.7779513107	GGG	GGGGCAAGATGGAGGCCTGGGGGAACAAGGCTGTCTCCCATCTCATCTGACTTCTCTTGGTTTGGTTGTCAGGGCCCCCGTGGCCTGCCTGGTGAGAGAGGTCGCCCTGGAGCCCCTGGCCCTGCTGTAAGTACTCCTGGCC	70	17	48273728	CTTCTCTTGGTTTGGTTGTCA	50	+	COL1A1	1	8	0.6892725376	1	0.3940472037	0.4001009737	7.501864769	7.505507354	9.126250916	9.124027569	-2.785463619	-2.78522109	-	9	CTTCTCTTGGTTTGGTTGTCA
166	0.315791958	SpCas9	68	TGGTTTGTGAATGTAATCACTTTGCATGTGCTTTCAGGGATGGCATATGCCCTACTAGCTG	CAGCTAGTAGGGCATATGCCATCCCTGAAAGCACATGCAAAGTGATTACATTCACAAACCA	TCACTTTGCATGTGCTTTCA	yes	1	1	0.8018373887	GGG	ATTGTAAGTTGAGGACTTTCTGCATACTGTAACTTTGGTTTGTGAATGTAATCACTTTGCATGTGCTTTCAGGGATGGCATATGCCCTACTAGCTGCAGTTCCTGTCGGATATGGTCTCTACTCTGCTTTTTTCCCTATCCT	70	7	107312583	ATCACTTTGCATGTGCTTTCA	50	+	SLC26A4	3	21	0.4255680165	1	0.4063071858	0.4042897637	7.599438276	7.60177518	14.97395747	14.97360022	-2.832869967	-2.832778681	+	24	ATCACTTTGCATGTGCTTTCA
7544	0.5767503304	SpCas9	69	TTTTAAAGCCTGTTCAAAAGATTTATATTTTTCATAGGGGGTGCTCAAAGGATTTAAAGGA	TCCTTTAAATCCTTTGAGCACCCCCTATGAAAAATATAAATCTTTTGAACAGGCTTTAAAA	AAGATTTATATTTTTCATAG	yes	1	0.9970749737	0.8629832577	GGG	AGAGCTCCAAAATATGAAAATCCAACAAATAGAATTTTTAAAGCCTGTTCAAAAGATTTATATTTTTCATAGGGGGTGCTCAAAGGATTTAAAGGAGAACTAATTCATGTATTTAACAAACATGATGGTGCCTTGAGGAATA	70	7	33055482	AAAGATTTATATTTTTCATAG	51	+	NT5C3A	2	3	0.2360127087	1	0.4273240513	0.4234390206	6.045657517	6.051788057	13.3333702	13.32867598	-3.022288526	-3.021989228	-	5	AAAGATTTATATTTTTCATAG
212	0.4394645935	SpCas9	69	GTCTCCCCTGCTCCTTGTGACCTGACCTCCCTGGCAGGGGGAAGGTGTGGCTTATCGTGGC	GCCACGATAAGCCACACCTTCCCCCTGCCAGGGAGGTCAGGTCACAAGGAGCAGGGGAGAC	TGACCTGACCTCCCTGGCAG	yes	1	1	0.8571310015	GGG	CAGAGGGTGCCCCTTTCCTTCCCCTCCTCCCCTCTGTCTCCCCTGCTCCTTGTGACCTGACCTCCCTGGCAGGGGGAAGGTGTGGCTTATCGTGGCCGGCTTCTGCTCTCCCTGGAGACCAAGCTGGTGGAGCACAGTGAAC	70	2	71778737	GTGACCTGACCTCCCTGGCAG	51	+	DYSF	2	4	0.8596960176	1	0.4657907537	0.4713238633	6.227982754	6.200553732	16.8979218	16.90980801	-2.397457676	-2.398152869	+	6	GTGACCTGACCTCCCTGGCAG
9311	0.5374782539	SpCas9	70	TTCAGAGAAGGATTGCTCTTTATTAATCACTTTTAAGGTGGCGGCAGAGCGACGGGCCAGC	GCTGGCCCGTCGCTCTGCCGCCACCTTAAAAGTGATTAATAAAGAGCAATCCTTCTCTGAA	TTTATTAATCACTTTTAAGG	yes	1	1	0.8416678936	TGG	TTCTTGTTATGAAATATTGCAAGTATACCAAAACGTTCAGAGAAGGATTGCTCTTTATTAATCACTTTTAAGGTGGCGGCAGAGCGACGGGCCAGCGAGGAAGAAGAAAACAAAGCCAGTGAAGAATACATACAGAGGTTGT	70	3	196214449	CTTTATTAATCACTTTTAAGG	52	+	RNF168	1	1	0.3472767694	1	0.4680379773	0.4680993244	5.44474657	5.497382419	23.3210159	23.27579174	-3.295635053	-3.293658935	-	2	CTTTATTAATCACTTTTAAGG
7762	0.4563870661	SpCas9	68	GATTAGAGTAAAACCATATTTCAATTTTACTCTGTAGGGTCCAAGAGGGGCTCCTGGTGAG	CTCACCAGGAGCCCCTCTTGGACCCTACAGAGTAAAATTGAAATATGGTTTTACTCTAATC	TATTTCAATTTTACTCTGTA	yes	1	1	0.8562268457	GGG	TTTGCTCCCACCCCAACTGTTCTTACACATGTCAAGATTAGAGTAAAACCATATTTCAATTTTACTCTGTAGGGTCCAAGAGGGGCTCCTGGTGAGCGAGGACGGCCAGGACTTCCTGGGGCTGCAGTGAGTATAGCTGCTA	70	2	189856395	ATATTTCAATTTTACTCTGTA	50	+	COL3A1	1	6	0.2626386099	1	0.4650137824	0.4773363182	5.52962991	5.538682319	22.55898839	22.56474419	-3.089613782	-3.089195597	+	7	ATATTTCAATTTTACTCTGTA
3493	0.5947789043	SpCas9	70	AACGTGATGCCTCTCACCCCTGCCCCTTTCTCCCCAGGTGGCTGCGAGCCTACGAGAGTGC	GCACTCTCGTAGGCTCGCAGCCACCTGGGGAGAAAGGGGCAGGGGTGAGAGGCATCACGTT	CCTGCCCCTTTCTCCCCAGG	yes	1	1	0.8409107286	TGG	TGCTGACATGTGGTGGGGTATCATGTTGGGACCTGAACGTGATGCCTCTCACCCCTGCCCCTTTCTCCCCAGGTGGCTGCGAGCCTACGAGAGTGCTGTCTCCTTCCACTTCAGCAACTATTTTGTGGGCTTTCTTTCCGAG	70	X	48372628	CCCTGCCCCTTTCTCCCCAGG	52	+	PORCN	3	5	0.6625305012	1	0.4211914045	0.4178554168	7.365230952	7.299077212	13.86634144	13.55201874	-3.217511745	-3.221712592	+	8	CCCTGCCCCTTTCTCCCCAGG
7480	0.4520946123	SpCas9	68	AACTCATATAAGCATATATTGTTGTTTTTTCCCAAAGGGTCCATCTTGCTGGGATGATGTT	AACATCATCCCAGCAAGATGGACCCTTTGGGAAAAAACAACAATATATGCTTATATGAGTT	TATTGTTGTTTTTTCCCAAA	yes	1	1	0.8599948601	GGG	GTGGAAACATGTCTTAAGGAGTACATTTCTATTATAACTCATATAAGCATATATTGTTGTTTTTTCCCAAAGGGTCCATCTTGCTGGGATGATGTTTTAATTCCAAACCGGATGAGTGGTGAATGCCAATCCCCACACTGCC	70	6	162475206	ATATTGTTGTTTTTTCCCAAA	50	+	PARK2	2	4	0.6776057132	1	0.4682658392	0.4707267069	7.14783052	7.105186109	16.91863298	16.95912957	-3.042511006	-3.04457312	-	6	ATATTGTTGTTTTTTCCCAAA
7490	0.5222636785	SpCas9	68	CTAATGGCCCTTCCTTGTCTTCTTCATCTCTCTCCAGGGTGCTCGAGGATTGCCCGGAACA	TGTTCCGGGCAATCCTCGAGCACCCTGGAGAGAGATGAAGAAGACAAGGAAGGGCCATTAG	TCTTCTTCATCTCTCTCCA	yes	1	1	0.8543816159	GGG	GCTTCATTTAGGAGCTGGGTCCACAGTGATGTGTTCTAATGGCCCTTCCTTGTCTTCTTCATCTCTCTCCAGGGTGCTCGAGGATTGCCCGGAACAGCTGGCCTCCCTGGAATGAAGGGACACAGAGTGAGTCACCTTTGAG	70	17	48274424	TGTCTTCTTCATCTCTCTCCA	50	+	COL1A1	1	13	0.4160870312	1	0.4255072442	0.4317531635	6.86860604	6.860997428	9.148564614	9.150880871	-2.830709771	-2.83098302	-	14	TGTCTTCTTCATCTCTCTCCA
2021	0.4799026076	SpCas9	70	CCCGTGACTCTGCACCTCTTCCCTCCCGGCCCCGCAGGTGGCCTCGTGGGTGCTTTTCAGC	GCTGAAAAGCACCCACGAGGCCACCTGCGGGGCCGGGAGGGAAGAGGTGCAGAGTCACGGG	TTCCCTCCCGGCCCCGCAGG	yes	1	1	0.8494501505	TGG	TGAGAGTTCTTTGCTCCGGCGCTCGCCCCGCAAGCCCCGTGACTCTGCACCTCTTCCCTCCCGGCCCCGCAGGTGGCCTCGTGGGTGCTTTTCAGCGGCTGCCTCAGTTACGTCAAGGTGATGCTGGGCGTGGTCCTGCGCG	70	20	741882	CTTCCCTCCCGGCCCCGCAGG	52	+	SLC52A3	2	3	0.9409231942	1	0.4708400026	0.4723146389	8.985149548	8.92874964	26.44480705	26.50319627	-2.427948057	-2.430380855	-	5	CTTCCCTCCCGGCCCCGCAGG
214	0.5477975253	SpCas9	70	GTCTCCCCTGCTCCTTGTGACCTGACCTCCCTGGCAGGGGGAAGGTGTGGCTTATCGTGGC	GCCACGATAAGCCACACCTTCCCCCTGCCAGGGAGGTCAGGTCACAAGGAGCAGGGGAGAC	ACCTGACCTCCCTGGCAGG	yes	1	1	0.8473222583	GGG	CAGAGGGTGCCCCTTTCCTTCCCCTCCTCCCCTCTGTCTCCCCTGCTCCTTGTGACCTGACCTCCCTGGCAGGGGGAAGGTGTGGCTTATCGTGGCCGGCTTCTGCTCTCCCTGGAGACCAAGCTGGTGGAGCACAGTGAAC	70	2	71778737	TGACCTGACCTCCCTGGCAGG	52	+	DYSF	2	4	0.9331362291	1	0.4825004951	0.4905481001	6.621190788	6.574846597	16.98709029	17.0143099	-2.430290005	-2.431876399	+	6	TGACCTGACCTCCCTGGCAGG
9328	0.4766795847	SpCas9	68	CACCCACCTGCACAGCTCTTCCCTTCCTCTCCTCCAGGGGCTGCCAGGGGTTGCTGGACGT	ACGTCCAGCAACCCCTGGCAGCCCCTGGAGGAGAGGAAGGGAAGAGCTGTGCAGGTGGGTG	TCTTCCCTTCCTCTCCTCCA	yes	1	1	0.8652574302	GGG	AGCCTCTAGCCCTGTCTGTCCATATCCCCCGTCCCCACCCACCTGCACAGCTCTTCCCTTCCTCTCCTCCAGGGGCTGCCAGGGGTTGCTGGACGTCCTGGAGCCAAGGGTCCTGAAGTGAGTCTGTGACTGTGGTGGGACC	70	3	48620086	CTCTTCCCTTCCTCTCCTCCA	50	+	COL7A1	2	2	0.1889247715	1	0.4606411099	0.4703653749	5.939558746	5.888503109	22.90610291	22.95564753	-2.546279744	-2.548431813	-	4	CTCTTCCCTTCCTCTCCTCCA
211	0.4642565677	SpCas9	68	GTCTCCCCTGCTCCTTGTGACCTGACCTCCCTGGCAGGGGGAAGGTGTGGCTTATCGTGGC	GCCACGATAAGCCACACCTTCCCCCTGCCAGGGAGGTCAGGTCACAAGGAGCAGGGGAGAC	TGACCTGACCTCCCTGGCA	yes	1	1	0.8415554015	GGG	CAGAGGGTGCCCCTTTCCTTCCCCTCCTCCCCTCTGTCTCCCCTGCTCCTTGTGACCTGACCTCCCTGGCAGGGGGAAGGTGTGGCTTATCGTGGCCGGCTTCTGCTCTCCCTGGAGACCAAGCTGGTGGAGCACAGTGAAC	70	2	71778737	TGTGACCTGACCTCCCTGGCA	50	+	DYSF	2	4	0.3613759441	1	0.4120441276	0.4189207549	5.884711168	5.867944748	18.65271143	18.65729002	-2.985252609	-2.985519021	+	6	TGTGACCTGACCTCCCTGGCA
7543	0.3822588947	SpCas9	68	TTTTAAAGCCTGTTCAAAAGATTTATATTTTTCATAGGGGGTGCTCAAAGGATTTAAAGGA	TCCTTTAAATCCTTTGAGCACCCCCTATGAAAAATATAAATCTTTTGAACAGGCTTTAAAA	AAAGATTTATATTTTTCATA	yes	1	0.9970061394	0.859417838	GGG	AGAGCTCCAAAATATGAAAATCCAACAAATAGAATTTTTAAAGCCTGTTCAAAAGATTTATATTTTTCATAGGGGGTGCTCAAAGGATTTAAAGGAGAACTAATTCATGTATTTAACAAACATGATGGTGCCTTGAGGAATA	70	7	33055482	AAAAGATTTATATTTTTCATA	50	+	NT5C3A	2	3	0.1657407293	1	0.4275134507	0.4229839072	6.758012312	6.760903641	12.5143433	12.51110897	-2.949347914	-2.949146124	-	5	AAAAGATTTATATTTTTCATA
3316	0.5718154261	SpCas9	68	CAAATGTAGCTGATATTCTTTATTCTTTTCCCAACAGGGATATAGCTAGTGCAATAAAAGA	TCTTTTATTGCACTAGCTATATCCCTGTTGGGAAAAGAATAAAGAATATCAGCTACATTTG	TCTTTATTCTTTTCCCAACA	yes	1	1	0.7882502581	GGG	TGTAGCTGATGTTCTTTTCTCTCACAAATTTCTTTCAAATGTAGCTGATATTCTTTATTCTTTTCCCAACAGGGATATAGCTAGTGCAATAAAAGAACTTCTTGATACAGTGAATAATGTCTTCAAGAAATATCAATACCAG	70	3	167405481	TTCTTTATTCTTTTCCCAACA	50	+	PDCD10	1	2	0.1294435564	1	0.5192534581	0.5174510949	4.614657191	4.601058707	23.45604075	23.44122832	-2.905386262	-2.905758388	-	3	TTCTTTATTCTTTTCCCAACA
3268	0.4960165566	SpCas9	68	TCAGCCGCCCACCCCACCCCCCATCTTCACACCCTAGGGCTCTGTGACCTCTGCCCCAGCC	GGCTGGGGCAGAGGTCACAGAGCCCTAGGGTGTGAAGATGGGGGGTGGGGTGGGCGGCTGA	CCCCCCATCTTCACACCCTA	yes	1	1	0.8665047494	GGG	TCCAGCTCTGTCCATTCTGAGATGCTGCCTCCTCTTCAGCCGCCCACCCCACCCCCCATCTTCACACCCTAGGGCTCTGTGACCTCTGCCCCAGCCTGGAGAAGCAACTGCTAGTGTTCCCGGGACACAAGTGTGGGAGTCT	70	X	48933604	ACCCCCCATCTTCACACCCTA	50	+	WDR45	2	2	0.3069453602	1	0.4141539134	0.4141064956	6.919008481	6.935884152	16.8433318	16.83601963	-2.857364688	-2.85681328	-	4	ACCCCCCATCTTCACACCCTA
3257	0.6464457075	SpCas9	70	GCCCTCTGCTTCACCTCTTTTCCCCCTGATGCTCTAGGTGGTAACTGAAAACCTGAAGCGG	CCGCTTCAGGTTTTCAGTTACCACCTAGAGCATCAGGGGGAAAAGAGGTGAAGCAGAGGGC	TTTCCCCCTGATGCTCTAGG	yes	1	1	0.85504425	TGG	CCCTCTCCTGTGCCTCTGTGTTCTGTCCATTTGCTGCCCTCTGCTTCACCTCTTTTCCCCCTGATGCTCTAGGTGGTAACTGAAAACCTGAAGCGGAAATGCAAGTGTCATGGCACATCAGGCAGCTGCCAGTTCAAGACAT	70	12	49360336	TTTTCCCCCTGATGCTCTAGG	52	+	WNT10B	1	4	0.710814712	1	0.4138051191	0.4206457591	6.918688422	6.916994796	13.37023098	13.37128259	-3.042644634	-3.042615474	-	5	TTTTCCCCCTGATGCTCTAGG
3229	0.3732674958	SpCas9	68	TGTGATAGTTTGAAGCTGCGTATTTGCCTTGTTCTAGGGCAAGAGTGCTGACTTCACTAAC	GTTAGTGAAGTCAGCACTCTTGCCCTAGAACAAGGCAAATACGCAGCTTCAAACTATCACA	TGCGTATTTGCCTTGTTCTA	yes	1	1	0.8337327427	GGG	TCTGCTGCTCTCCTACCTTCCTCCTACTCTGTCAATGTGATAGTTTGAAGCTGCGTATTTGCCTTGTTCTAGGGCAAGAGTGCTGACTTCACTAACTTCGATCCTCGTGGCCTCCTTCCTGAATCCTTGGATTACTGGACCT	70	8	86389349	CTGCGTATTTGCCTTGTTCTA	50	+	CA2	2	1	0.3314274174	1	0.4108592999	0.4062679775	6.563925718	6.556177638	12.36243425	12.36567647	-2.92994795	-2.9302374	+	3	CTGCGTATTTGCCTTGTTCTA
3190	0.5498675647	SpCas9	71	GCGCCCCTGGAATTGATGCAGTGTCCGCCCGTGGCAGGTGGGAGGCCGCACCATGCTGCCC	GGGCAGCATGGTGCGGCCTCCCACCTGCCACGGGCGGACACTGCATCAATTCCAGGGGCGC	AGTGTCCGCCCGTGGCAGGT	yes	1	1	0.8420064565	GGG	GCTGGGGTAGGCTGTGCCTTGACGGGCTGTCCCAGGCGCCCCTGGAATTGATGCAGTGTCCGCCCGTGGCAGGTGGGAGGCCGCACCATGCTGCCCATTCGCTGGATGCCGCCCGAGAGCATCCTGTACCGTAAGTTCACCA	70	1	156849791	CAGTGTCCGCCCGTGGCAGGT	53	+	NTRK1	1	12	0.789882909	1	0.5537084325	0.5527265544	6.648652175	6.631706523	33.49430129	33.50502383	-1.921966542	-1.922591513	+	13	CAGTGTCCGCCCGTGGCAGGT
178	0.54406083	SpCas9	70	ATGTCACAGAAGTGATCCCATCACTTTTACCTTATAGGTGGGCCTCTTGGGAAGAACTGGA	TCCAGTTCTTCCCAAGAGGCCCACCTATAAGGTAAAAGTGATGGGATCACTTCTGTGACAT	CATCACTTTTACCTTATAGG	yes	1	1	0.8488899588	TGG	ACAATACTGAATTATGTTTATGGCATGGTACCTATATGTCACAGAAGTGATCCCATCACTTTTACCTTATAGGTGGGCCTCTTGGGAAGAACTGGATCAGGGAAGAGTACTTTGTTATCAGCTTTTTTGAGACTACTGAACA	70	7	117282492	CCATCACTTTTACCTTATAGG	52	+	CFTR	7	42	0.5819372447	1	0.443473907	0.4406908426	6.579261155	6.600380208	12.46899886	12.47308221	-3.121166201	-3.120176321	+	49	CCATCACTTTTACCTTATAGG
3189	0.4542831231	SpCas9	70	GCGCCCCTGGAATTGATGCAGTGTCCGCCCGTGGCAGGTGGGAGGCCGCACCATGCTGCCC	GGGCAGCATGGTGCGGCCTCCCACCTGCCACGGGCGGACACTGCATCAATTCCAGGGGCGC	CAGTGTCCGCCCGTGGCAGG	yes	1	1	0.832592878	TGG	GCTGGGGTAGGCTGTGCCTTGACGGGCTGTCCCAGGCGCCCCTGGAATTGATGCAGTGTCCGCCCGTGGCAGGTGGGAGGCCGCACCATGCTGCCCATTCGCTGGATGCCGCCCGAGAGCATCCTGTACCGTAAGTTCACCA	70	1	156849791	GCAGTGTCCGCCCGTGGCAGG	52	+	NTRK1	1	12	0.8914031351	1	0.543687543	0.5426744016	7.234110748	7.216758396	38.24269061	38.26099131	-1.943159902	-1.943696966	+	13	GCAGTGTCCGCCCGTGGCAGG
9370	0.3899355295	SpCas9	68	CCTCACATCACCCCATTTTTCCTTATATTTGGCTTAGGGCATTGTTTTGTTCCTCTGATGA	TCATCAGAGGAACAAAACAATGCCCTAAGCCAAATATAAGGAAAAATGGGGTGATGTGAGG	TTTTCCTTATATTTGGCTTA	yes	1	1	0.8279448085	GGG	AAGTGAACCTAGTCCTTTAATATTAAAAGGTTACTCCTCACATCACCCCATTTTTCCTTATATTTGGCTTAGGGCATTGTTTTGTTCCTCTGATGATGAAAGTGAAAAGCAAGTACTACTGAAGTCTGGAAATATAAAAGCT	70	16	23634451	TTTTTCCTTATATTTGGCTTA	50	+	PALB2	3	3	0.6226944394	1	0.4669082592	0.466655884	7.409301668	7.409849861	25.34294102	25.34242284	-2.265878471	-2.265857933	-	6	TTTTTCCTTATATTTGGCTTA
2240	0.5225759852	SpCas9	69	TTGGGAGGGTCTGTCTCAGGCCAGCTGCTCTTCTTAGGGGGCACCTGGAGTTCGGGGGCCT	AGGCCCCCGAACTCCAGGTGCCCCCTAAGAAGAGCAGCTGGCCTGAGACAGACCCTCCCAA	AGGCCAGCTGCTCTTCTTAG	yes	1	1	0.8701922511	GGG	GCAGTGTAGCGGGTCATAGGGGCACCTGCAAAATATTGGGAGGGTCTGTCTCAGGCCAGCTGCTCTTCTTAGGGGGCACCTGGAGTTCGGGGGCCTGTGGGTGAAAAGGGAGACCAGGGAGATCCTGGAGAGGATGGACGAA	70	3	48618085	CAGGCCAGCTGCTCTTCTTAG	51	+	COL7A1	2	6	0.3839581374	1	0.4052828297	0.4135806642	7.667300296	7.655799455	17.29580115	17.29657026	-2.997105762	-2.997073965	-	8	CAGGCCAGCTGCTCTTCTTAG
2242	0.4812495362	SpCas9	68	TCTTCTTCTTCATTTCATCCTCCCTGTCTCTTCCCAGGGTGAAGCCGGCCCCACTGGTGCC	GGCACCAGTGGGGCCGGCTTCACCCTGGGAAGAGACAGGGAGGATGAAATGAAGAAGAAGA	ATCCTCCCTGTCTCTTCCCA	yes	1	1	0.8610328718	GGG	GCTATTGCCCACCCACTAGAGGTCTGTGTCCCCTCTCTTCTTCTTCATTTCATCCTCCCTGTCTCTTCCCAGGGTGAAGCCGGCCCCACTGGTGCCCGTGGTCCTGAAGGTGCTCAAGGTCCTCGCGGTGAACCTGGTACTC	70	12	48381492	CATCCTCCCTGTCTCTTCCCA	50	+	COL2A1	2	10	0.1915121553	1	0.4203991107	0.4264516592	6.395936264	6.396180971	17.65463843	17.65277356	-2.918582371	-2.918471415	-	12	CATCCTCCCTGTCTCTTCCCA
11007	0.5401853021	SpCas9	70	GGGAGACCTGGGCCTGACCACTCCTTTGCCCCCCCAGGTGGACTGGGGGCTGCCCATCCCC	GGGGATGGGCAGCCCCCAGTCCACCTGGGGGGGCAAAGGAGTGGTCAGGCCCAGGTCTCCC	CACTCCTTTGCCCCCCCAGG	yes	1	1	0.8312500309	TGG	CAACCACCGGGGCACCTCTGTGGGCTGGGGTTCGGGGGAGACCTGGGCCTGACCACTCCTTTGCCCCCCCAGGTGGACTGGGGGCTGCCCATCCCCAGCCCCTCCCCCATTCACCCGGCCCATCACAAGCGGGATCGCAGAC	70	17	42453084	CCACTCCTTTGCCCCCCCAGG	52	+	ITGA2B	1	2	0.7062241235	1	0.387935725	0.3960287	9.949511906	9.514899027	11.20231605	10.83889609	-3.135164412	-3.159351997	-	3	CCACTCCTTTGCCCCCCCAGG
2952	0.5288885619	SpCas9	70	TTGCATTTGGGCATTTCGCATTCTGTTGTGACCACAGGTGGTTCATCAGAGTGTCGCACAG	CTGTGCGACACTCTGATGAACCACCTGTGGTCACAACAGAATGCGAAATGCCCAAATGCAA	CATTCTGTTGTGACCACAGG	yes	1	1	0.8300654405	TGG	GAGATCTGTGCTGTCGAGGCTTGTGGAAGTGTTCATTGCATTTGGGCATTTCGCATTCTGTTGTGACCACAGGTGGTTCATCAGAGTGTCGCACAGAACTCCACTCAAAAGGTGCTTTCCTTCACCACCACGACCCTGGACG	70	9	98240468	GCATTCTGTTGTGACCACAGG	52	+	PTCH1	6	6	0.6000264313	1	0.4291675077	0.4274146499	7.146825649	7.134075201	13.91653499	13.92206345	-2.863736232	-2.864332343	-	12	GCATTCTGTTGTGACCACAGG
2376	0.5712821184	SpCas9	68	TGGCTGAGCTGAGCACAGTCCCACTCGTCTGTCCCAGGGGACCGGAACACGGAGCAGGAGG	CCTCCTGCTCCGTGTTCCGGTCCCCTGGGACAGACGAGTGGGACTGTGCTCAGCTCAGCCA	AGTCCCACTCGTCTGTCCCA	yes	1	1	0.8361178525	GGG	CCTTAAAAAGCAACGGATGTGCGAGAGCATGTCCCTGGCTGAGCTGAGCACAGTCCCACTCGTCTGTCCCAGGGGACCGGAACACGGAGCAGGAGGAGGGCGGTGAGGCGGTGCACGAGGTGGAGGTGGTCATCAAGCACAA	70	13	113803230	CAGTCCCACTCGTCTGTCCCA	50	+	F10	2	5	0.2564539213	1	0.4149392821	0.4130523567	6.847826271	6.854672289	16.95196463	16.94821261	-2.871305879	-2.871009847	+	7	CAGTCCCACTCGTCTGTCCCA
2377	0.6534526031	SpCas9	69	TGGCTGAGCTGAGCACAGTCCCACTCGTCTGTCCCAGGGGACCGGAACACGGAGCAGGAGG	CCTCCTGCTCCGTGTTCCGGTCCCCTGGGACAGACGAGTGGGACTGTGCTCAGCTCAGCCA	TCCCACTCGTCTGTCCCAG	yes	1	1	0.8669056024	GGG	CCTTAAAAAGCAACGGATGTGCGAGAGCATGTCCCTGGCTGAGCTGAGCACAGTCCCACTCGTCTGTCCCAGGGGACCGGAACACGGAGCAGGAGGAGGGCGGTGAGGCGGTGCACGAGGTGGAGGTGGTCATCAAGCACAA	70	13	113803230	AGTCCCACTCGTCTGTCCCAG	51	+	F10	2	5	0.413068849	1	0.428478656	0.4269354617	6.557749097	6.568004993	18.0156265	18.00761179	-2.926678684	-2.926232081	+	7	AGTCCCACTCGTCTGTCCCAG
7628	0.6229001966	SpCas9	68	GCTTACTGGTATTTTTTATTGTTATTGATGTGTACAGGGTGAATTTGGAAGTGAAAAGAAA	TTTCTTTTCACTTCCAAATTCACCCTGTACACATCAATAACAATAAAAAATACCAGTAAGC	TATTGTTATTGATGTGTACA	yes	1	1	0.8436935133	GGG	GAATTCCGGCTAACAGCAAAGAAAGTATTTTTCTAGCTTACTGGTATTTTTTATTGTTATTGATGTGTACAGGGTGAATTTGGAAGTGAAAAGAAAACTGCTTTGCATGAAAAAGAGGAGACACTTCGGCTTCAGAGTGCAC	70	21	47801609	TTATTGTTATTGATGTGTACA	50	+	PCNT	1	0	0.7956541949	1	0.4366748684	0.431790668	7.712800645	7.728345583	17.71624444	17.70357636	-2.7472826	-2.746565318	+	1	TTATTGTTATTGATGTGTACA
9549	0.4958739667	SpCas9	68	GTGTCGCGGAGTTCACTGGCCTCCTCTCCTCCTGCAGGGTGGACCTGGTAGCCGTGGTTTC	GAAACCACGGCTACCAGGTCCACCCTGCAGGAGGAGAGGAGGCCAGTGAACTCCGCGACAC	TGGCCTCCTCTCCTCCTGCA	yes	1	1	0.8563031982	GGG	TCCCGCTCCACCCTCATTGCCTGGCTGGTGCCTGTGTGTCGCGGAGTTCACTGGCCTCCTCTCCTCCTGCAGGGTGGACCTGGTAGCCGTGGTTTCCCTGGCGCAGATGGTGTTGCTGGTCCCAAGGTAACCTCTCCTTGCG	70	17	48271987	CTGGCCTCCTCTCCTCCTGCA	50	+	COL1A1	1	3	0.2898052885	1	0.4980799749	0.5001861185	6.041105414	5.989016879	30.69706769	30.67930881	-3.036505471	-3.039508768	-	4	CTGGCCTCCTCTCCTCCTGCA
7692	0.5216866292	SpCas9	71	GTCCCTCTCTCCCTGTCTGCCTGACCACCGTTCCCAGGTGGGTTTGCAAGCACATCAAGAA	TTCTTGATGTGCTTGCAAACCCACCTGGGAACGGTGGTCAGGCAGACAGGGAGAGAGGGAC	CCTGACCACCGTTCCCAGGT	yes	1	1	0.8413917692	GGG	TCCCTGGTGCTGAGGTCCATGAGTCCCACCTGCCTGTCCCTCTCTCCCTGTCTGCCTGACCACCGTTCCCAGGTGGGTTTGCAAGCACATCAAGAAGCCCATCCGCTCCACCGTCCTCAGCCTGGACTGGCACCCCAACAAT	70	7	98987528	GCCTGACCACCGTTCCCAGGT	53	+	ARPC1B	1	0	0.6562897817	1	0.4632462982	0.4638529711	6.861434969	6.709091182	18.65625425	18.88870854	-3.117369696	-3.124309889	+	1	GCCTGACCACCGTTCCCAGGT
7691	0.5672276158	SpCas9	70	GTCCCTCTCTCCCTGTCTGCCTGACCACCGTTCCCAGGTGGGTTTGCAAGCACATCAAGAA	TTCTTGATGTGCTTGCAAACCCACCTGGGAACGGTGGTCAGGCAGACAGGGAGAGAGGGAC	CCTGACCACCGTTCCCAGG	yes	1	1	0.8435209253	TGG	TCCCTGGTGCTGAGGTCCATGAGTCCCACCTGCCTGTCCCTCTCTCCCTGTCTGCCTGACCACCGTTCCCAGGTGGGTTTGCAAGCACATCAAGAAGCCCATCCGCTCCACCGTCCTCAGCCTGGACTGGCACCCCAACAAT	70	7	98987528	TGCCTGACCACCGTTCCCAGG	52	+	ARPC1B	1	0	0.6843747055	1	0.448372319	0.4468016024	6.912124956	6.81465364	12.17509116	11.99440665	-3.158911092	-3.164070042	+	1	TGCCTGACCACCGTTCCCAGG
2645	0.5682730666	SpCas9	70	CGATGGAACACTGCAGCTGCTATTGTCCTCCTTCCAGATGGTCCCAGAGGAGCAGCGCCTC	GAGGCGCTGCTCCTCTGGGACCATCTGGAAGGAGGACAATAGCAGCTGCAGTGTTCCATCG	CTATTGTCCTCCTTCCAGA	yes	1	1	0.8585348019	TGG	GTCTCGCGGCTGGTGGGTCTGACCCTAAGTGCATGCGATGGAACACTGCAGCTGCTATTGTCCTCCTTCCAGATGGTCCCAGAGGAGCAGCGCCTCATAGCCGCCATTGTCCTGGTGGTGTGGGTCTCAGCCCTGGCGTCGT	70	15	28116404	TGCTATTGTCCTCCTTCCAGA	52	+	OCA2	2	11	0.7031765906	1	0.4729592516	0.4729129058	8.051162705	8.038104966	17.50713618	17.51063195	-2.787731017	-2.788084705	-	13	TGCTATTGTCCTCCTTCCAGA
2633	0.4956753655	SpCas9	70	AATGTTGACATCACTGATGGCCACCCCTCTCCTGCAGGTGGCCACGCGGCTCCAGTCGTCC	GGACGACTGGAGCCGCGTGGCCACCTGCAGGAGAGGGGTGGCCATCAGTGATGTCAACATT	GCCACCCCTCTCCTGCAGG	yes	1	1	0.8546526443	TGG	GGCAGGGTGGGCATGGCATGGATGGAAGGCGGAGCAATGTTGACATCACTGATGGCCACCCCTCTCCTGCAGGTGGCCACGCGGCTCCAGTCGTCCCCTAATCCAGCAGCCCTGCTGACCCTGCGCATGGAATTCACCCGCA	70	19	11333581	TGGCCACCCCTCTCCTGCAGG	52	+	DOCK6	1	1	0.8855624974	1	0.4491865804	0.4472915205	9.879747001	9.887846763	18.00302608	17.98794047	-2.564579388	-2.563264852	-	2	TGGCCACCCCTCTCCTGCAGG
2619	0.4317608196	SpCas9	68	CTCAGTTTATCTTTTTTTTGTTTGTTTGTTTCTCTAGGGATCTGTGATGAGAACGGAGCCA	TGGCTCCGTTCTCATCACAGATCCCTAGAGAAACAAACAAACAAAAAAAAGATAAACTGAG	TTTGTTTGTTTGTTTCTCTA	yes	1	1	0.862070901	GGG	TGTCTCTGGCATCAATGTTTTTGTACCCAGGGCCACTCAGTTTATCTTTTTTTTGTTTGTTTGTTTCTCTAGGGATCTGTGATGAGAACGGAGCCAATGACTTCATGCTGAGGGATGGCACAGTCACCACAGACTGGAAAAC	70	12	6103369	TTTTGTTTGTTTGTTTCTCTA	50	+	VWF	1	11	0.2853450969	1	0.5180515567	0.5130526268	5.461056517	5.455969779	30.28681551	30.29167574	-2.689334886	-2.689488375	-	12	TTTTGTTTGTTTGTTTCTCTA
2588	0.3748674442	SpCas9	70	TCTCTCACCCTGTCTCTCTCCTGTCCCTCCCCTCCAGCTGGATGCTGATGATGCCAAGGCA	TGCCTTGGCATCATCAGCATCCAGCTGGAGGGGAGGGACAGGAGAGAGACAGGGTGAGAGA	TCCTGTCCCTCCCCTCCAGC	yes	1	0.9999921301	0.8446047172	TGG	TTTCGTGCCCGGGGAGGGCTCTTCTGGCCCCAGGGTCTCTCACCCTGTCTCTCTCCTGTCCCTCCCCTCCAGCTGGATGCTGATGATGCCAAGGCAACCTTTGATGAGGAGGAAGGTCGGGATGAATACGACGAAGTGGCCA	70	17	42327906	CTCCTGTCCCTCCCCTCCAGC	52	+	SLC4A1	4	2	0.6967704601	1	0.4346185401	0.447675809	6.107590341	6.065151484	15.15451485	15.14466256	-2.994871772	-2.99701843	-	6	CTCCTGTCCCTCCCCTCCAGC
2417	0.6075934002	SpCas9	68	TCGAAACGTCTGTGGCTGACACTGATTTTCCCCACAGGGTCCCACGGGAGAAACGGGCCCA	TGGGCCCGTTTCTCCCGTGGGACCCTGTGGGGAAAATCAGTGTCAGCCACAGACGTTTCGA	TGACACTGATTTTCCCCACA	yes	1	1	0.8602943294	GGG	ATTTAGGAAGAGATTCTCACTCCCTTGCAAGTCACTCGAAACGTCTGTGGCTGACACTGATTTTCCCCACAGGGTCCCACGGGAGAAACGGGCCCAATGGGTGAGCGTGGCCACCCTGGGCCCCCTGGACCCCCCGGTGAAC	70	9	137694734	CTGACACTGATTTTCCCCACA	50	+	COL5A1	2	1	0.7110237669	1	0.4930290157	0.4941260044	8.198343592	8.204017238	24.45329627	24.44835043	-2.44814196	-2.447928859	+	3	CTGACACTGATTTTCCCCACA
7654	0.4884966795	SpCas9	69	AGCTTCAATAATTGTTTTCTCTTTTTTACTTCTATAGCGGATGTCAATTTGGATATATCAA	TTGATATATCCAAATTGACATCCGCTATAGAAGTAAAAAAGAGAAAACAATTATTGAAGCT	TCTCTTTTTTACTTCTATAG	yes	1	0.9999675579	0.8123770018	CGG	TTGTCAGAGAAGTAAAGGCTTGTATTCAGTAAGAAAGCTTCAATAATTGTTTTCTCTTTTTTACTTCTATAGCGGATGTCAATTTGGATATATCAAAGCCTTTGAAAGCAAACCTGAGTTTCACCAAACTGGATCAGATAAA	70	8	100711753	TTCTCTTTTTTACTTCTATAG	51	+	VPS13B	2	0	0.2205597547	1	0.4809485864	0.4820950603	5.431448312	5.432294956	29.8603488	29.86191474	-2.838864792	-2.838838676	+	2	TTCTCTTTTTTACTTCTATAG
11	0.3841334394	SpCas9	70	CCAGGGCGGAGCTGACCTGGCCCCATCCTGCCCCCAGCTGGTGATGACCGTGGGCCTTCTG	CAGAAGGCCCACGGTCATCACCAGCTGGGGGCAGGATGGGGCCAGGTCAGCTCCGCCCTGG	GCCCCATCCTGCCCCCAGC	yes	1	1	0.8306813511	TGG	GGACCCAGCATGGGCAGGGTGGGGGGAGGGCAAGCCCAGGGCGGAGCTGACCTGGCCCCATCCTGCCCCCAGCTGGTGATGACCGTGGGCCTTCTGGCGGTGGTCGTCTACCTGTACACCGTGGTGGCCTTCAACTTCTTCC	70	19	39071010	TGGCCCCATCCTGCCCCCAGC	52	+	RYR1	3	20	0.7914354526	1	0.4420889242	0.4365985142	7.756813893	7.73403354	13.48403007	13.49387179	-2.751813792	-2.752693693	+	23	TGGCCCCATCCTGCCCCCAGC
7655	0.5973054437	SpCas9	68	GTGTTGGATGGGCGTGGACTGTCACTGTCACCTGCAGGGACTGGAACTGTGTCGTGTGGTG	CACCACACGACACAGTTCCAGTCCCTGCAGGTGACAGTGACAGTCCACGCCCATCCAACAC	ACTGTCACTGTCACCTGCA	yes	1	1	0.8591406586	GGG	TCTGTACTTCCCACCCCAAGGTAAGAGCTGGGGAAGTGTTGGATGGGCGTGGACTGTCACTGTCACCTGCAGGGACTGGAACTGTGTCGTGTGGTGGCCGTGCACGTGGAGAACCTGCTCAGTGCCCATGAGAAGCGGCTCA	70	17	18082083	GGACTGTCACTGTCACCTGCA	50	+	MYO15A	1	0	0.3436971947	1	0.5040516718	0.5001501203	6.993654693	6.987604587	31.35093098	31.32709839	-2.728201478	-2.728570719	+	1	GGACTGTCACTGTCACCTGCA
7658	0.2342288877	SpCas9	68	GTAAATAAAAATGGAATTTTTGTTGTCTTTTCTTTAGGGCCTGTTCACAATGAGCTTGCAT	ATGCAAGCTCATTGTGAACAGGCCCTAAAGAAAAGACAACAAAAATTCCATTTTTATTTAC	TTTTTGTTGTCTTTTCTTTA	yes	1	1	0.8613627176	GGG	GATTTACTGAAAGTTTTAGCATTAGACAACTTTTAGTAAATAAAAATGGAATTTTTGTTGTCTTTTCTTTAGGGCCTGTTCACAATGAGCTTGCATTCCAGCCTCCCATTTCCAATCATCCTGGTAAGTGTATTTCAAAATT	70	18	48586236	ATTTTTGTTGTCTTTTCTTTA	50	+	SMAD4	1	0	0.2403697139	1	0.4224214583	0.4261912275	6.493218143	6.477919563	11.12047761	11.12752004	-2.542748368	-2.543367481	+	1	ATTTTTGTTGTCTTTTCTTTA
9668	0.4212866975	SpCas9	68	ACTCGTCACTCGTCCCTCCTGAATGCTTTCCCTGCAGGGGTGACCCGGACAAGTGTGACAT	ATGTCACACTTGTCCGGGTCACCCCTGCAGGGAAAGCATTCAGGAGGGACGAGTGACGAGT	TCCTGAATGCTTTCCCTGCA	yes	1	1	0.8536930014	GGG	CCCCTCCACTCCCTCCACCTCCATCCCCAGCCAGGACTCGTCACTCGTCCCTCCTGAATGCTTTCCCTGCAGGGGTGACCCGGACAAGTGTGACATCTGGGGCAACACACCCCTGCATCTGGCAGCTTCCAATGGCCACTTG	70	17	72916766	CTCCTGAATGCTTTCCCTGCA	50	+	USH1G	8	10	0.2833765818	1	0.4942901393	0.4974743329	5.871033188	5.847687703	27.47291531	27.47743568	-3.016110353	-3.017194645	-	18	CTCCTGAATGCTTTCCCTGCA
6	0.5357813012	SpCas9	68	TGCCAGGCATGCCCACTGACTGGTGCCCTTGGCCCAGGGTGGAGACCTTCATTCCAATACT	AGTATTGGAATGAAGGTCTCCACCCTGGGCCAAGGGCACCAGTCAGTGGGCATGCCTGGCA	TGACTGGTGCCCTTGGCCCA	yes	1	1	0.8609075931	GGG	CTGCCCAGCAGCTCTGGCCTAGAAAGAGGCTCGACTGCCAGGCATGCCCACTGACTGGTGCCCTTGGCCCAGGGTGGAGACCTTCATTCCAATACTACAACAAGTGGGCGGCGCTGTTTGGGGCTATCATCTCCGTGGTCAT	70	16	56917961	CTGACTGGTGCCCTTGGCCCA	50	+	SLC12A3	3	11	0.5703713564	1	0.4445130803	0.4434125182	7.775675087	7.788979361	10.36853183	10.36194246	-2.355018391	-2.354382614	+	14	CTGACTGGTGCCCTTGGCCCA
7668	0.3106291196	SpCas9	70	TAACTGGCACTGTATGGGATCCTTTATCTTTTTTCAGCTGGAGTCTTTTGTGCAATTGTTT	AAACAATTGCACAAAAGACTCCAGCTGAAAAAAGATAAAGGATCCCATACAGTGCCAGTTA	ATCCTTTATCTTTTTTCAGC	yes	1	1	0.8237092928	TGG	TAAAAATGATTATTGGCTCTGTGAAGTTTTGTTTTTAACTGGCACTGTATGGGATCCTTTATCTTTTTTCAGCTGGAGTCTTTTGTGCAATTGTTTCTCACCCTGCTGATTCTGTGGTATCTGTGTTGAATAAAGAAAAAGG	70	12	98994949	GATCCTTTATCTTTTTTCAGC	52	+	SLC25A3	1	0	0.8023262905	1	0.4115327611	0.4016897818	8.978825438	9.00376011	11.78618779	11.80647979	-2.778565211	-2.778247787	+	1	GATCCTTTATCTTTTTTCAGC
7664	0.5549385485	SpCas9	68	CAGCCCTCCCAATAGCCCCGTCATGATTTCATTGCAGGGCTGTGACCGTCTACGACAAGCC	GGCTTGTCGTAGACGGTCACAGCCCTGCAATGAAATCATGACGGGGCTATTGGGAGGGCTG	CCCGTCATGATTTCATTGCA	yes	1	1	0.8483993412	GGG	GAGCCTCTGAGTCCTCTGTTCCTGAGGCCTTTCTTCAGCCCTCCCAATAGCCCCGTCATGATTTCATTGCAGGGCTGTGACCGTCTACGACAAGCCCGCATCTTTCTTTAAAGAGACACCTCTGGACCTGCAGCACCGGCTC	70	16	5127908	CCCCGTCATGATTTCATTGCA	50	+	ALG1	1	0	0.1994295854	1	0.4981153974	0.4953179994	5.475455235	5.475190147	26.79658661	26.79454895	-3.100040091	-3.099921772	+	1	CCCCGTCATGATTTCATTGCA
40	0.4730344862	SpCas9	70	TGTGGCTGGCGGCCTGACCTGCTCACTCTGCTTTCAGCTGGTGATGGCCTCCCTGTACCAC	GTGGTACAGGGAGGCCATCACCAGCTGAAAGCAGAGTGAGCAGGTCAGGCCGCCAGCCACA	CTGCTCACTCTGCTTTCAGC	yes	1	1	0.83551205	TGG	TAGTGGACGGGACGGACAGAGGTGGGGGTCTTCTATGTGGCTGGCGGCCTGACCTGCTCACTCTGCTTTCAGCTGGTGATGGCCTCCCTGTACCACATCTATGTGGCCCTGGAGGAGGAGATTGAGCGCAACAAGGAGAGCC	70	22	35782678	CCTGCTCACTCTGCTTTCAGC	52	+	HMOX1	1	1	0.8938714976	1	0.465508213	0.4656546392	7.886224763	7.900219324	25.41043961	25.40538325	-2.578161416	-2.577661888	+	2	CCTGCTCACTCTGCTTTCAGC
2373	0.4439209267	SpCas9	68	TTTTTGCCATTAAGTCAGGAGGTATTTCTTGTTCTAGGGTGAATTTGTGAATGAGTATGTG	CACATACTCATTCACAAATTCACCCTAGAACAAGAAATACCTCCTGACTTAATGGCAAAAA	AGGAGGTATTTCTTGTTCTA	yes	1	1	0.8202045424	GGG	TTAAAAAAATGTATACATTTGGATACCAGTGTCCTTTTTTGCCATTAAGTCAGGAGGTATTTCTTGTTCTAGGGTGAATTTGTGAATGAGTATGTGGGTGAGCTTATAGATGAAGAAGAATGCAGAGCTCGAATTCGCTATG	70	5	176709466	CAGGAGGTATTTCTTGTTCTA	50	+	NSD1	4	11	0.3913287605	1	0.4109399333	0.4088924221	6.92857722	6.934090023	13.89534794	13.89461107	-2.675974046	-2.675573292	+	15	CAGGAGGTATTTCTTGTTCTA
11035	0.5402493498	SpCas9	68	CCGGGGCTGACCCATATTCCCCTGCTCTCCCCGCCAGGGTGACCGTGGTGAGACCGGCCCC	GGGGCCGGTCTCACCACGGTCACCCTGGCGGGGAGAGCAGGGGAATATGGGTCAGCCCCGG	TTCCCCTGCTCTCCCCGCCA	yes	1	1	0.8479137013	GGG	GTCTGCTGCTTCCCTGCCCCATCCTGGCCCTTCACCCGGGGCTGACCCATATTCCCCTGCTCTCCCCGCCAGGGTGACCGTGGTGAGACCGGCCCCGCTGGACCCCCTGGTGCTCCTGGTGCTCCTGGTGCCCCTGGCCCCG	70	17	48265998	ATTCCCCTGCTCTCCCCGCCA	50	+	COL1A1	7	12	0.2683958478	1	0.4644897844	0.4665946096	6.424800456	6.316712423	18.04600236	18.13397837	-2.218650031	-2.223460005	-	19	ATTCCCCTGCTCTCCCCGCCA
11023	0.5116599655	SpCas9	68	ACGGGTCCAGGCTTGATGCCTCTGTGCTCTCCTACAGGGTAATGTTGGTGCTCCTGGAGCC	GGCTCCAGGAGCACCAACATTACCCTGTAGGAGAGCACAGAGGCATCAAGCCTGGACCCGT	TGCCTCTGTGCTCTCCTACA	yes	1	1	0.8536300965	GGG	TCTGTGCCCACGAGGCTGGTGGGCTGGGACCCAGGACGGGTCCAGGCTTGATGCCTCTGTGCTCTCCTACAGGGTAATGTTGGTGCTCCTGGAGCCAAAGGTGCTCGCGGCAGCGCTGGTCCCCCTGTGAGTATCACCCGCC	70	17	48267273	ATGCCTCTGTGCTCTCCTACA	50	+	COL1A1	2	8	0.4581206277	1	0.4200898867	0.4211775183	8.029125276	8.027503064	13.40272017	13.39759655	-3.063386961	-3.062868368	-	10	ATGCCTCTGTGCTCTCCTACA
2936	0.4898587944	SpCas9	70	TGAATCAAGTGATTCCTTTCTCTCCTGTTAAAAACAGCTGGACTATAAGAAACAGTACGAA	TTCGTACTGTTTCTTATAGTCCAGCTGTTTTTAACAGGAGAGAAAGGAATCACTTGATTCA	TCTCTCCTGTTAAAAACAGC	yes	1	0.9999937554	0.7970001067	TGG	TCTGTGCCATGTGTGTGTTTATGAATTTAGCCTACTGAATCAAGTGATTCCTTTCTCTCCTGTTAAAAACAGCTGGACTATAAGAAACAGTACGAAGCCAACAAAGCCCACTGGAAGTGGACTCCTGACCGACCGGACTTCC	70	2	152384099	TTCTCTCCTGTTAAAAACAGC	52	+	NEB	1	1	0.5157279831	1	0.3945976441	0.4035372125	6.884460465	6.867331889	11.09949334	11.11679294	-2.810372009	-2.81113454	-	2	TTCTCTCCTGTTAAAAACAGC
9460	0.422919958	SpCas9	68	GCTCTGTAATTTCTTTCTTGGAACTGCCTTCCTGAAGGGCTTTGAGAGACTCATCTGTAAT	ATTACAGATGAGTCTCTCAAAGCCCTTCAGGAAGGCAGTTCCAAGAAAGAAATTACAGAGC	CTTGGAACTGCCTTCCTGAA	yes	1	0.9999849613	0.8523701466	GGG	GACCTTCCAAGGGAGCTTAAATATATATATATGATGCTCTGTAATTTCTTTCTTGGAACTGCCTTCCTGAAGGGCTTTGAGAGACTCATCTGTAATCAGAAGAAGGAGAATGAGACCAGGGTGGTGCTGTGTGAGCTGGGCA	70	17	42455158	TCTTGGAACTGCCTTCCTGAA	50	+	ITGA2B	2	1	0.4409480022	1	0.4880348988	0.4935676393	6.562111803	6.568089519	28.24200013	28.24207101	-3.031711044	-3.031472279	-	3	TCTTGGAACTGCCTTCCTGAA
9462	0.5529498652	SpCas9	68	GGGGCCTGACCTCTCGCCATGCCCCCTTCTCTCACAGGGTGAACGTGGAGAGACTGGGCCC	GGGCCCAGTCTCTCCACGTTCACCCTGTGAGAGAAGGGGGCATGGCGAGAGGTCAGGCCCC	CCATGCCCCCTTCTCTCACA	yes	1	1	0.8495643185	GGG	GGCTCTTGGAGGGGAGCAGAAGCAGGTCAGGCAGCGGGGCCTGACCTCTCGCCATGCCCCCTTCTCTCACAGGGTGAACGTGGAGAGACTGGGCCCCCCGGACCAGCGGGATTTGCTGGGCCTCCTGTGAGTATCTCTGTCC	70	12	48374751	GCCATGCCCCCTTCTCTCACA	50	+	COL2A1	2	6	0.2680330107	1	0.4356217403	0.4337051026	6.205964188	5.943443076	12.87053078	12.98330924	-3.245020915	-3.253762812	-	8	GCCATGCCCCCTTCTCTCACA
11021	0.4189433976	SpCas9	68	AGGCCCTGACCCTGAGCCTCTTGTCCCTTGCTCTCAGGGTGAAAGTGGTCCCAGCGGCCCT	AGGGCCGCTGGGACCACTTTCACCCTGAGAGCAAGGGACAAGAGGCTCAGGGTCAGGGCCT	CCTCTTGTCCCTTGCTCTCA	yes	1	1	0.8241237484	GGG	CTCTCCTGGGGTCATCTACTAGGAGTATTCAGGGGAGGCCCTGACCCTGAGCCTCTTGTCCCTTGCTCTCAGGGTGAAAGTGGTCCCAGCGGCCCTGCTGGTCCCACTGGAGCTCGTGGTGCCCCCGTAAGTACAGAAGACC	70	17	48267957	GCCTCTTGTCCCTTGCTCTCA	50	+	COL1A1	1	3	0.2331740928	1	0.4927625782	0.4921514755	6.090626151	6.124113461	34.3190847	34.26034618	-2.714082466	-2.71235782	-	4	GCCTCTTGTCCCTTGCTCTCA
9755	0.4697848829	SpCas9	68	CTGGCCTGTCCTTACTCTGTTTTTTCTGCTTTTCCAGGGCTTCACTTACGTTCTGCATGAA	TTCATGCAGAACGTAAGTGAAGCCCTGGAAAAGCAGAAAAAACAGAGTAAGGACAGGCCAG	CTGTTTTTTCTGCTTTTCCA	yes	1	1	0.8550181057	GGG	AGGAGGCGTAGGTAAGAGCCCCTGTGTCTTTGCTGCTGGCCTGTCCTTACTCTGTTTTTTCTGCTTTTCCAGGGCTTCACTTACGTTCTGCATGAAGGCGAGTGCTGTGGAAGGTGCCTGCCATCTGCCTGTGAGGTGGTGA	70	12	6080875	TCTGTTTTTTCTGCTTTTCCA	50	+	VWF	2	3	0.6394530209	1	0.4523854002	0.4534063636	7.908061337	7.912241729	20.93906974	20.93325987	-2.773343556	-2.773049401	-	5	TCTGTTTTTTCTGCTTTTCCA
11022	0.3153039687	SpCas9	68	TCAGCGCATCTCTCCAATCTGACTCCTTTTCTTCTAGGGAGACCGTGGTGAGCCTGGTCCC	GGGACCAGGCTCACCACGGTCTCCCTAGAAGAAAAGGAGTCAGATTGGAGAGATGCGCTGA	ATCTGACTCCTTTTCTTCTA	yes	1	1	0.8450653732	GGG	CCTCTCCCCTCACCGCATCCCCGCCTTCCCTCCTGTCAGCGCATCTCTCCAATCTGACTCCTTTTCTTCTAGGGAGACCGTGGTGAGCCTGGTCCCCCCGGCCCTGCTGGCTTTGCTGGCCCCCCTGTGAGTACCAAGACCC	70	17	48267741	AATCTGACTCCTTTTCTTCTA	50	+	COL1A1	4	5	0.1002148477	1	0.4800219059	0.4784859489	5.388880896	5.400417742	23.21791808	23.20210574	-2.833734921	-2.833173989	-	9	AATCTGACTCCTTTTCTTCTA
2857	0.6680707333	SpCas9	68	TTGGATAATAAAAATAATACTGCTTCAACCTTCCCAGGGAACTGCATGAGTGAGTTCATGG	CCATGAACTCACTCATGCAGTTCCCTGGGAAGGTTGAAGCAGTATTATTTTTATTATCCAA	ATACTGCTTCAACCTTCCCA	yes	1	1	0.8594235242	GGG	ATGTTTAAGGGGCTTTGTGTTTTACTGGTCTTGCCTTGGATAATAAAAATAATACTGCTTCAACCTTCCCAGGGAACTGCATGAGTGAGTTCATGGGACTCATCCGAGGTCACTATGAGGCAAAGCAAGGTGGGTTCCTGCC	70	3	120352175	AATACTGCTTCAACCTTCCCA	50	+	HGD	1	1	0.2356509526	1	0.45985054	0.4666509627	6.567839858	6.560080522	17.54502561	17.54860545	-2.707200436	-2.707481589	-	2	AATACTGCTTCAACCTTCCCA
2844	0.5417440063	SpCas9	69	TGCAAAGTACTGACTTTTCATACTGTTTTAATTACAGAGGCAAAGAAAACCAATTTTTGAT	ATCAAAAATTGGTTTTCTTTGCCTCTGTAATTAAAACAGTATGAAAAGTCAGTACTTTGCA	TCATACTGTTTTAATTACAG	yes	1	0.9999576148	0.7002346557	AGG	CAATGCGGAGAAGGGCTACCTAGAGACTGCTTTAGTGCAAAGTACTGACTTTTCATACTGTTTTAATTACAGAGGCAAAGAAAACCAATTTTTGATGCCCCCTGAGGAGACTATACTAACTTTTGCTGAGGTCCAAGGGATG	70	16	23632799	TTCATACTGTTTTAATTACAG	51	+	PALB2	1	1	0.3010574765	1	0.4559938846	0.4547446904	5.017308754	5.076284178	25.1434668	24.90561513	-3.136472997	-3.134111826	-	2	TTCATACTGTTTTAATTACAG
77	0.2969324061	SpCas9	70	TGGCTTTGACGTTCCCTCTTTGGGTATTTTCTTGTAGATGGAGGAATTGGTTGAGGGCGTT	AACGCCCTCAACCAATTCCTCCATCTACAAGAAAATACCCAAAGAGGGAACGTCAAAGCCA	TTTGGGTATTTTCTTGTAGA	yes	1	1	0.8432325489	TGG	CAATTTTGTTCCAGAAAACCTCGACTGAAGCTTCTTGGCTTTGACGTTCCCTCTTTGGGTATTTTCTTGTAGATGGAGGAATTGGTTGAGGGCGTTCGCTGGGCCTTTATTGACATGCTAGAGAAAGAAAATGAGTGGATGG	70	X	22151640	CTTTGGGTATTTTCTTGTAGA	52	+	PHEX	3	11	0.7355498247	1	0.4268951123	0.4215256027	6.835369302	6.852684142	13.80342076	13.76807668	-2.943633733	-2.942663976	+	14	CTTTGGGTATTTTCTTGTAGA
7619	0.3893914437	SpCas9	70	CTGTGAAGCTGGCACTGAATGTTCATTTTGTCCACAGCTGGGCAAGTCTGTGGTGGCCAAA	TTTGGCCACCACAGACTTGCCCAGCTGTGGACAAAATGAACATTCAGTGCCAGCTTCACAG	ATGTTCATTTTGTCCACAGC	yes	1	0.9999928133	0.8240585013	TGG	TGAGTGTAAAGTAAAGTAGTGTGCACTAGTTACTTCTGTGAAGCTGGCACTGAATGTTCATTTTGTCCACAGCTGGGCAAGTCTGTGGTGGCCAAAGTGAAAATTCCGGAAGGCACCATTCTAACAATGGACATGCTCACCG	70	9	100845128	AATGTTCATTTTGTCCACAGC	52	+	NANS	1	0	0.5599665317	1	0.4131965291	0.4141069046	6.42131041	6.431913	15.12375023	15.11966399	-2.969854498	-2.969370438	+	1	AATGTTCATTTTGTCCACAGC
7713	0.3523565719	SpCas9	68	GGCAGAGAGGCAACCCCTCTGTTTTTTTCCCTCTCAGGGCATGATCACAAGGGCCACCCCC	GGGGGTGGCCCTTGTGATCATGCCCTGAGAGGGAAAAAAACAGAGGGGTTGCCTCTCTGCC	CTCTGTTTTTTTCCCTCTCA	yes	1	1	0.8468033457	GGG	GTCCCAGGTGCTGGCGGGGCTGGCTGCTGGGTGGGGGCAGAGAGGCAACCCCTCTGTTTTTTTCCCTCTCAGGGCATGATCACAAGGGCCACCCCCACACTAGCTACTACCAGTATGGCCTGGGCATTCTGGCCCTGTGTCT	70	22	31010336	CCTCTGTTTTTTTCCCTCTCA	50	+	TCN2	2	0	0.1558234105	1	0.5048029996	0.5055690051	5.426035594	5.427942849	33.54671895	33.53306369	-2.694960867	-2.694560215	+	2	CCTCTGTTTTTTTCCCTCTCA
9501	0.6255358109	SpCas9	68	GAGAGCCACAGGACCCTCACCTCACTCTGACCTACAGGGACCACCTGGGGCCTCTGGACTC	GAGTCCAGAGGCCCCAGGTGGTCCCTGTAGGTCAGAGTGAGGTGAGGGTCCTGTGGCTCTC	TCACCTCACTCTGACCTACA	yes	1	1	0.8729918808	GGG	CGGGCCACACTGTGGGGTGTTGGGGGAGGCGCTTTGAGAGCCACAGGACCCTCACCTCACTCTGACCTACAGGGACCACCTGGGGCCTCTGGACTCAAAGGAGACAAGGTAGGTGGGACAAGTGCTGCTGACTCTCTCTTGT	70	3	48607933	CTCACCTCACTCTGACCTACA	50	+	COL7A1	1	1	0.593894481	1	0.4830382726	0.4900194591	8.639839795	8.707485583	25.81277227	25.73338533	-2.312786301	-2.309667173	-	2	CTCACCTCACTCTGACCTACA
74	0.3521398127	SpCas9	70	AGTGCTAGCAGAATGCTTTCTGTTTTTGTTTTTACAGCTGGACCAAGCAACACTCTCCCTG	CAGGGAGAGTGTTGCTTGGTCCAGCTGTAAAAACAAAAACAGAAAGCATTCTGCTAGCACT	TCTGTTTTTGTTTTTACAGC	yes	1	1	0.8261319774	TGG	CATCACTCTTGTTAACATGGTACGTAAGAATTTACAGTGCTAGCAGAATGCTTTCTGTTTTTGTTTTTACAGCTGGACCAAGCAACACTCTCCCTGGCCGTGAGGGAAGACTACCTTGATAACAGTACAGAAGCCAAGTCTG	70	X	22108547	TTCTGTTTTTGTTTTTACAGC	52	+	PHEX	2	3	0.7253770445	1	0.4231515307	0.4221997901	6.36406503	6.415503154	10.42329028	10.39800911	-3.066545078	-3.064447043	+	5	TTCTGTTTTTGTTTTTACAGC
2807	0.4928700524	SpCas9	68	TGCTGGGGCTGCCACCCCATTTTCTTGTTTCCTGCAGGGCAGAGATGGCCCTCCTGGACTC	GAGTCCAGGAGGGCCATCTCTGCCCTGCAGGAAACAAGAAAATGGGGTGGCAGCCCCAGCA	CCATTTTCTTGTTTCCTGCA	yes	1	1	0.8486787162	GGG	CGATGGGCTTCGTGGGGCAGGCTGTCTGGAGGCTGTGCTGGGGCTGCCACCCCATTTTCTTGTTTCCTGCAGGGCAGAGATGGCCCTCCTGGACTCCCTGGAACCCCTGGGCCCCCCGGACCCCCTGGCCCCAAGGTGATCA	70	3	48612559	CCCATTTTCTTGTTTCCTGCA	50	+	COL7A1	1	10	0.1953553555	1	0.5318419411	0.534409779	4.990324671	4.947123654	37.36365864	37.41526541	-3.233408618	-3.235831439	-	11	CCCATTTTCTTGTTTCCTGCA
11025	0.4677851731	SpCas9	68	TTCTCCCTCTGACTGTTCCTATGTTCTCTCCTTCCAGGGTGCTACTGGTTTCCCTGGTGCT	AGCACCAGGGAAACCAGTAGCACCCTGGAAGGAGAGAACATAGGAACAGTCAGAGGGAGAA	TCCTATGTTCTCTCCTTCCA	yes	1	1	0.8465672107	GGG	GCAGGTGAGGGCAGCTGGGTCGGATGAGTTGGCTGTTCTCCCTCTGACTGTTCCTATGTTCTCTCCTTCCAGGGTGCTACTGGTTTCCCTGGTGCTGCTGGCCGAGTCGGTCCTCCTGGCCCCTCTGTAAGTCTCTGCAGCA	70	17	48267093	TTCCTATGTTCTCTCCTTCCA	50	+	COL1A1	3	7	0.2715058123	1	0.4399593581	0.4409814849	6.235988202	6.239478503	21.08702269	21.07924718	-2.760192883	-2.759834208	-	10	TTCCTATGTTCTCTCCTTCCA
9710	0.6467947029	SpCas9	70	CCCCTGGATCCCAGTTGCCCTGCGCTTCTCCCCACAGGTGGAATGGCTATATTCCGGGATT	AATCCCGGAATATAGCCATTCCACCTGTGGGGAGAAGCGCAGGGCAACTGGGATCCAGGGG	CCTGCGCTTCTCCCCACAGG	yes	1	1	0.8329326402	TGG	CATGGTTTTCCCCTGGGCGCCTGCCTCCTCCCCGCCCCCTGGATCCCAGTTGCCCTGCGCTTCTCCCCACAGGTGGAATGGCTATATTCCGGGATTCCCAATTCTCATCAACTTTAAGGCCACCAAGTTCCTGAACTTAAAT	70	17	7984098	CCCTGCGCTTCTCCCCACAGG	52	+	ALOX12B	1	1	0.582963959	1	0.4296319298	0.4340756878	6.806765057	6.583379086	14.2608044	14.37733548	-3.359696498	-3.369070462	-	2	CCCTGCGCTTCTCCCCACAGG
9512	0.6256485221	SpCas9	68	TTTCCAGCTCCTAGACAAGGGTTATTCCCTTCTGCAGGGCTGAGGCAACAGGCTGTGATGG	CCATCACAGCCTGTTGCCTCAGCCCTGCAGAAGGGAATAACCCTTGTCTAGGAGCTGGAAA	AAGGGTTATTCCCTTCTGCA	yes	1	1	0.8676419659	GGG	GATGAGGGGGTGGGAGTGGTCCATCTCTAAGGGGCTTTCCAGCTCCTAGACAAGGGTTATTCCCTTCTGCAGGGCTGAGGCAACAGGCTGTGATGGCCATCAGCCAGGAGCTGAACCGGAGGGCCCTGGGGGGCCCCACCCC	70	8	38006272	CAAGGGTTATTCCCTTCTGCA	50	+	STAR	1	1	0.2651733428	1	0.4943571662	0.4982627977	6.049364277	6.015679111	28.05787354	28.0592837	-3.071426579	-3.072962274	-	2	CAAGGGTTATTCCCTTCTGCA
7706	0.3827106796	SpCas9	68	CGGCCCAGATTTATTTTCATCTCCTGCTTCCTGCCAGGGCCTCAAGATCCCTGAGTGAGGG	CCCTCACTCAGGGATCTTGAGGCCCTGGCAGGAAGCAGGAGATGAAAATAAATCTGGGCCG	TCATCTCCTGCTTCCTGCCA	yes	1	1	0.8430927249	GGG	CCTGAGCCGCAGGGGGCCTGGGCCTGGATCCCAGCCGGCCCAGATTTATTTTCATCTCCTGCTTCCTGCCAGGGCCTCAAGATCCCTGAGTGAGGGCCACCCCACGGCCCAGCATGAGAAAATGCTCTGTGACACCTGGTGT	70	17	7128128	TTCATCTCCTGCTTCCTGCCA	50	+	ACADVL	2	0	0.4827765217	1	0.4212135254	0.4289978469	7.503852886	7.485772541	18.31726384	18.34089392	-2.514968259	-2.515684757	+	2	TTCATCTCCTGCTTCCTGCCA
7019	0.4281171588	SpCas9	69	AATGTGTGCATGTATATATCTTTGATTTCTTTTGTAGTGGAAAGTTGGGGACAAATGTTCT	AGAACATTTGTCCCCAACTTTCCACTACAAAAGAAATCAAAGATATATACATGCACACATT	ATCTTTGATTTCTTTTGTAG	yes	1	0.9999929203	0.6797039155	TGG	TCAAAACGAGATGATAGTTTGCCCTCTTCAAAAGAAATGTGTGCATGTATATATCTTTGATTTCTTTTGTAGTGGAAAGTTGGGGACAAATGTTCTGCCATTTGGTCAGAAGACGGTTGCATTTACCCAGCTACCATTGCTT	70	5	70238185	TATCTTTGATTTCTTTTGTAG	51	+	SMN1	5	11	0.6666880995	1	0.4041667805	0.4022855069	6.630918982	6.667393081	14.3750595	14.34753892	-2.749489339	-2.747832803	+	16	TATCTTTGATTTCTTTTGTAG
7462	0.3625362252	SpCas9	68	TTCTTTGCTGCTTATTTGACAATGTCTCCCTTTTCAGGGTAACCCTGGAACAGATGGAATT	AATTCCATCTGTTCCAGGGTTACCCTGAAAAGGGAGACATTGTCAAATAAGCAGCAAAGAA	TGACAATGTCTCCCTTTTCA	yes	1	1	0.8610872587	GGG	CTGGATCCTGGAGGGCTGGAGGTGGTTGGGGTTCATTCTTTGCTGCTTATTTGACAATGTCTCCCTTTTCAGGGTAACCCTGGAACAGATGGAATTCCTGGAGCCAAAGGATCTGCTGTGAGTGTTGCCCGTGGACTTTGCT	70	12	48381096	TTGACAATGTCTCCCTTTTCA	50	+	COL2A1	1	3	0.3150498136	1	0.4393647211	0.4445984317	6.931965415	6.922525828	13.18206654	13.18497039	-2.758304399	-2.758562068	-	4	TTGACAATGTCTCCCTTTTCA
3527	0.5051987724	SpCas9	70	CCATAGCAGTATATGTATGGATTTCAATTCTTTTTAGGTGGCTGCAAAATTCGGGTTCAGG	CCTGAACCCGAATTTTGCAGCCACCTAAAAAGAATTGAAATCCATACATATACTGCTATGG	GATTTCAATTCTTTTTAGG	yes	1	0.9967693486	0.82713746	TGG	AAGTTGAGAATATGATCCCAGTAAAACATTTTATCCCATAGCAGTATATGTATGGATTTCAATTCTTTTTAGGTGGCTGCAAAATTCGGGTTCAGGGGGACTGGATCAGAGAGCGCCGCTTTGAAATCCCTGATGAGGAACA	70	X	128691302	TGGATTTCAATTCTTTTTAGG	52	+	OCRL	3	1	0.6900765471	1	0.3943716448	0.3968361879	7.116758421	7.145350347	10.77785279	10.7640221	-3.159800735	-3.158426252	+	4	TGGATTTCAATTCTTTTTAGG
4076	0.4345927139	SpCas9	69	TCCTGCAAGTATCTTTCATCTCTGCCCTTTGTTGCAGGGGCTGGGGAGAACACCAAAACAA	TTGTTTTGGTGTTCTCCCCAGCCCCTGCAACAAAGGGCAGAGATGAAAGATACTTGCAGGA	ATCTCTGCCCTTTGTTGCAG	yes	1	1	0.7653357313	GGG	CCCAACCCTCATTCCCAAGGAAGGCCCCCGACTCATCCTGCAAGTATCTTTCATCTCTGCCCTTTGTTGCAGGGGCTGGGGAGAACACCAAAACAAACCTGGAGAGCATCCTCTCTTACCCCAAGGACTTCACCTGTGTCCA	70	11	57369508	CATCTCTGCCCTTTGTTGCAG	51	+	SERPING1	13	20	0.647888726	1	0.3848670148	0.3882061966	6.022735417	6.024085948	8.588878929	8.584979198	-2.972684587	-2.972417809	+	33	CATCTCTGCCCTTTGTTGCAG
7119	0.4700124189	SpCas9	70	CCGAGGGGTGCAGGCCATCCCTGGTCCTTTCCCTCAGGTGGAGATGCGGAAAGCCCTGACG	CGTCAGGGCTTTCCGCATCTCCACCTGAGGGAAAGGACCAGGGATGGCCTGCACCCCTCGG	CCCTGGTCCTTTCCCTCAGG	yes	1	1	0.8305212471	TGG	CAGGGCACCCTCCCAGGGCACCTTGGCCAAGCTTCCCGAGGGGTGCAGGCCATCCCTGGTCCTTTCCCTCAGGTGGAGATGCGGAAAGCCCTGACGGACTTCATTCAAGAGGAATTCCAGCATCTGAAGACTCAGGCAGAGC	70	X	153649242	TCCCTGGTCCTTTCCCTCAGG	52	+	TAZ	3	2	0.8128745575	1	0.4341950856	0.4396954631	8.062373466	8.032974439	13.27582575	13.28981849	-3.290864395	-3.292016044	+	5	TCCCTGGTCCTTTCCCTCAGG
1729	0.6149460446	SpCas9	70	ATGTGCTTTTTACTGACTTGTACACACATTTCCACAGGAGGTTGTTCATAAGGAGCTTACT	AGTAAGCTCCTTATGAACAACCTCCTGTGGAAATGTGTGTACAAGTCAGTAAAAAGCACAT	TGTACACACATTTCCACAGG	yes	1	1	0.8230402465	AGG	TAGTAATTATTTAACTCTTCTGTGTTTAAAGACTAATGTGCTTTTTACTGACTTGTACACACATTTCCACAGGAGGTTGTTCATAAGGAGCTTACTAACTGTGGTTTGCACCCTAACACTCTGGAGCAACTTAGTCAAATAC	70	21	34950750	TTGTACACACATTTCCACAGG	52	+	DONSON	2	0	0.5170937941	1	0.4301620263	0.4253572121	6.639823889	6.672020117	11.31234358	11.29391047	-3.211017235	-3.209845765	-	2	TTGTACACACATTTCCACAGG
4101	0.6122318005	SpCas9	69	ACCCGACGGGTTACCTCTCTCATCTGCCCTTGCACAGGGGGCAGAACTGCTTCGGGACCCG	CGGGTCCCGAAGCAGTTCTGCCCCCTGTGCAAGGGCAGATGAGAGAGGTAACCCGTCGGGT	TCTCATCTGCCCTTGCACAG	yes	1	1	0.8625353688	GGG	TGGGAGTCAGCAGCTGCCTGGGGCTGGCAATGCCCACCCGACGGGTTACCTCTCTCATCTGCCCTTGCACAGGGGGCAGAACTGCTTCGGGACCCGTCCCTGGGGGCTCAGTTTCGGGTGCACCTGGTGAAGATGGTCATTC	70	9	136290649	CTCTCATCTGCCCTTGCACAG	51	+	ADAMTS13	1	1	0.4314419785	1	0.5116016907	0.5129755401	6.214020704	6.190745504	29.47111459	29.48712416	-2.585094633	-2.585827287	+	2	CTCTCATCTGCCCTTGCACAG
1731	0.5864847569	SpCas9	68	CACACTTTTAAAATATCCATCTTTTTTCCTTACACAGGGTGAGAACTCTGTCTCAGTCGAC	GTCGACTGAGACAGAGTTCTCACCCTGTGTAAGGAAAAAAGATGGATATTTTAAAAGTGTG	CCATCTTTTTTCCTTACACA	yes	1	1	0.8548774662	GGG	ATCACAGACTTGAGCCACCGTGCCTAGCCCCTGCACACACTTTTAAAATATCCATCTTTTTTCCTTACACAGGGTGAGAACTCTGTCTCAGTCGACGGGAAGTGCAGTGACTCCACGCTACTGAGCAACTTGTTAGAAGAGA	70	19	2102267	TCCATCTTTTTTCCTTACACA	50	+	AP3D1	1	0	0.1510677529	1	0.5453551282	0.547790432	4.871061507	4.893485345	40.10885059	40.07871832	-2.895419717	-2.894627653	-	1	TCCATCTTTTTTCCTTACACA
4099	0.3871246182	SpCas9	68	ACCCGACGGGTTACCTCTCTCATCTGCCCTTGCACAGGGGGCAGAACTGCTTCGGGACCCG	CGGGTCCCGAAGCAGTTCTGCCCCCTGTGCAAGGGCAGATGAGAGAGGTAACCCGTCGGGT	CTCTCATCTGCCCTTGCACA	yes	1	1	0.8581013458	GGG	TGGGAGTCAGCAGCTGCCTGGGGCTGGCAATGCCCACCCGACGGGTTACCTCTCTCATCTGCCCTTGCACAGGGGGCAGAACTGCTTCGGGACCCGTCCCTGGGGGCTCAGTTTCGGGTGCACCTGGTGAAGATGGTCATTC	70	9	136290649	TCTCTCATCTGCCCTTGCACA	50	+	ADAMTS13	1	1	0.4357330964	1	0.4232777777	0.4232366732	6.289081945	6.259807306	15.41734489	15.43441553	-2.975215534	-2.976337534	+	2	TCTCTCATCTGCCCTTGCACA
7125	0.6133233372	SpCas9	70	CTCTGGTGGAAATGGATCTGTCTGTCTTCTCTCATAGGTGGTATTCACAGCCAACGACTCC	GGAGTCGTTGGCTGTGAATACCACCTATGAGAGAAGACAGACAGATCCATTTCCACCAGAG	TGTCTGTCTTCTCTCATAGG	yes	1	1	0.8313241128	TGG	GTCAGTCATGTGTGTCATCTGTCACGTTTTTCGGGCTCTGGTGGAAATGGATCTGTCTGTCTTCTCTCATAGGTGGTATTCACAGCCAACGACTCCGGCCCCCGCCGCTACACCATTGCCGCCCTGCTGAGCCCCTACTCCT	70	18	29178531	CTGTCTGTCTTCTCTCATAGG	52	+	TTR	1	23	0.6382167173	1	0.4229427134	0.4194825914	7.079158531	7.100372381	14.19092745	14.19555998	-3.029122377	-3.028012248	+	24	CTGTCTGTCTTCTCTCATAGG
1741	0.3391871256	SpCas9	68	TCTTCACAAGTGTTTGACATTTATACTTCTATTTCAGGGAACACCAGGAAAAGTAGGACCA	TGGTCCTACTTTTCCTGGTGTTCCCTGAAATAGAAGTATAAATGTCAAACACTTGTGAAGA	ACATTTATACTTCTATTTCA	yes	1	1	0.8401884094	GGG	AACTTAGCCTTTATGGGAACTAGCGTTCTTCAATTTCTTCACAAGTGTTTGACATTTATACTTCTATTTCAGGGAACACCAGGAAAAGTAGGACCAACTGGTGCAACAGGAGATAAAGGTCCACCTGGACCTGTGGGGCCCC	70	2	189914180	GACATTTATACTTCTATTTCA	50	+	COL5A2	1	0	0.1215677353	1	0.4528774638	0.4549926112	5.541360198	5.559726189	17.21725544	17.20774992	-3.004069719	-3.003394586	-	1	GACATTTATACTTCTATTTCA
4091	0.5539534643	SpCas9	70	ACACCTGCTCACCCCTCACCCTCTCTTCTCCCCACAGGTGGTCTTCTCCCTGGCCTCTGGC	GCCAGAGGCCAGGGAGAAGACCACCTGTGGGGAGAAGAGAGGGTGAGGGGTGAGCAGGTGT	CCCTCTCTTCTCCCCACAGG	yes	1	1	0.8564696004	TGG	AGTCCCCCTTGGCTTGACCTGGCCACCTCTCCTCCACACCTGCTCACCCCTCACCCTCTCTTCTCCCCACAGGTGGTCTTCTCCCTGGCCTCTGGCAACATCGCGGGGGCCTTTGAGATCGTCACCACCAATGACTCCATTG	70	10	73499401	ACCCTCTCTTCTCCCCACAGG	52	+	CDH23	1	4	0.8785425999	1	0.6397008614	0.6417709641	13.71187516	13.70783217	58.29505176	58.30311706	-2.12313086	-2.12338935	+	5	ACCCTCTCTTCTCCCCACAGG
4075	0.4303922724	SpCas9	68	TCCTGCAAGTATCTTTCATCTCTGCCCTTTGTTGCAGGGGCTGGGGAGAACACCAAAACAA	TTGTTTTGGTGTTCTCCCCAGCCCCTGCAACAAAGGGCAGAGATGAAAGATACTTGCAGGA	CATCTCTGCCCTTTGTTGCA	yes	1	1	0.8080109649	GGG	CCCAACCCTCATTCCCAAGGAAGGCCCCCGACTCATCCTGCAAGTATCTTTCATCTCTGCCCTTTGTTGCAGGGGCTGGGGAGAACACCAAAACAAACCTGGAGAGCATCCTCTCTTACCCCAAGGACTTCACCTGTGTCCA	70	11	57369508	TCATCTCTGCCCTTTGTTGCA	50	+	SERPING1	13	20	0.2201105594	1	0.510901947	0.5136147786	4.639475396	4.640364135	36.03712329	36.03298599	-3.115065112	-3.114904788	+	33	TCATCTCTGCCCTTTGTTGCA
1781	0.3803159035	SpCas9	68	TCTAGCCTGGCCTGACTTCCCCCCTCCCCGCTTCCAGGGGTCTGTTATTAGCAGTCCACGC	GCGTGGACTGCTAATAACAGACCCCTGGAAGCGGGGAGGGGGGAAGTCAGGCCAGGCTAGA	TTCCCCCCTCCCCGCTTCCA	yes	1	1	0.8288106868	GGG	ACAGGGGTGGAATTTAGGGCTGGGGGTTTAGGGCATCTAGCCTGGCCTGACTTCCCCCCTCCCCGCTTCCAGGGGTCTGTTATTAGCAGTCCACGCCCTCACCAGAGGATGCCACCTCCGCCCCCACCCCCGCCGCCAGAGG	70	X	53264366	CTTCCCCCCTCCCCGCTTCCA	50	+	IQSEC2	1	0	0.1708201482	1	0.4242425804	0.4274761321	6.316421413	6.287186203	14.0406457	14.01736438	-2.572825371	-2.573768096	-	1	CTTCCCCCCTCCCCGCTTCCA
4062	0.5329147786	SpCas9	70	CCTGCTCAGTGGGCACGCCCCGCCTTGCCTTCCCCAGAGGGACATTGGCTGGCGCCCGGAC	GTCCGGGCGCCAGCCAATGTCCCTCTGGGGAAGGCAAGGCGGGGCGTGCCCACTGAGCAGG	CCCGCCTTGCCTTCCCCAGA	yes	1	1	0.8446465866	GGG	TCCTACACGACGCCGTGATGCGTGTCAGCAGGCAGCCTGCTCAGTGGGCACGCCCCGCCTTGCCTTCCCCAGAGGGACATTGGCTGGCGCCCGGACAGCACCCACCTGCTGGTCTTCTCCACCGAGTCAGCCTTCCACTATG	70	17	73726322	CCCCGCCTTGCCTTCCCCAGA	52	+	ITGB4	3	7	0.7970632642	1	0.4222295355	0.4184602535	8.024118408	7.924151313	14.20624062	14.2465316	-3.364460777	-3.368202991	+	10	CCCCGCCTTGCCTTCCCCAGA
4061	0.5946850773	SpCas9	69	CCTGCTCAGTGGGCACGCCCCGCCTTGCCTTCCCCAGAGGGACATTGGCTGGCGCCCGGAC	GTCCGGGCGCCAGCCAATGTCCCTCTGGGGAAGGCAAGGCGGGGCGTGCCCACTGAGCAGG	CCCCGCCTTGCCTTCCCCAG	yes	1	1	0.849753514	AGG	TCCTACACGACGCCGTGATGCGTGTCAGCAGGCAGCCTGCTCAGTGGGCACGCCCCGCCTTGCCTTCCCCAGAGGGACATTGGCTGGCGCCCGGACAGCACCCACCTGCTGGTCTTCTCCACCGAGTCAGCCTTCCACTATG	70	17	73726322	GCCCCGCCTTGCCTTCCCCAG	51	+	ITGB4	3	7	0.2656429384	1	0.4345455824	0.431000308	6.439024122	6.388652676	19.7342004	19.77484815	-3.029057558	-3.030848174	+	10	GCCCCGCCTTGCCTTCCCCAG
4038	0.5336142235	SpCas9	68	GTGGGGATGATGACATCACGTGTCCTTCCCTTTCCAGGGCCCTGGCCTCACAACCACAGAG	CTCTGTGGTTGTGAGGCCAGGGCCCTGGAAAGGGAAGGACACGTGATGTCATCATCCCCAC	CACGTGTCCTTCCCTTTCCA	yes	1	1	0.8598224581	GGG	ATTCCCGGGCCCTGGAGGCCTCCACCTCCACCAGGGTGGGGATGATGACATCACGTGTCCTTCCCTTTCCAGGGCCCTGGCCTCACAACCACAGAGTCCCGCCAGCAGCCCATGGCCCTGGCTGTGGCCCTGACCAAGGGTG	70	17	78091992	TCACGTGTCCTTCCCTTTCCA	50	+	GAA	4	5	0.3871360951	1	0.471320687	0.4735201973	7.249947135	7.205633907	16.56197193	16.65359971	-2.45803436	-2.460644675	+	9	TCACGTGTCCTTCCCTTTCCA
9183	0.5662857286	SpCas9	68	TCAGCTAATACCTCCCACTATGGCACCCTGTCCCCAGGGGTATGAACACACGGCTGAGGAC	GTCCTCAGCCGTGTGTTCATACCCCTGGGGACAGGGTGCCATAGTGGGAGGTATTAGCTGA	ACTATGGCACCCTGTCCCCA	yes	1	1	0.8538689998	GGG	AATGACCAGGGTTTAGCAGGCGAGTTTATGAGGCCTCAGCTAATACCTCCCACTATGGCACCCTGTCCCCAGGGGTATGAACACACGGCTGAGGACCCAGCACTACTGTACCGTGTGGAGACCATGCCTGGGCTGGGCTGGG	70	1	46658108	CACTATGGCACCCTGTCCCCA	50	+	POMGNT1	1	6	0.1552563629	1	0.5034240183	0.5047121118	5.614972054	5.581331557	30.83644248	30.87894455	-2.406226644	-2.407500263	-	7	CACTATGGCACCCTGTCCCCA
9184	0.6402833213	SpCas9	69	TCAGCTAATACCTCCCACTATGGCACCCTGTCCCCAGGGGTATGAACACACGGCTGAGGAC	GTCCTCAGCCGTGTGTTCATACCCCTGGGGACAGGGTGCCATAGTGGGAGGTATTAGCTGA	CTATGGCACCCTGTCCCCAG	yes	1	1	0.8673062979	GGG	AATGACCAGGGTTTAGCAGGCGAGTTTATGAGGCCTCAGCTAATACCTCCCACTATGGCACCCTGTCCCCAGGGGTATGAACACACGGCTGAGGACCCAGCACTACTGTACCGTGTGGAGACCATGCCTGGGCTGGGCTGGG	70	1	46658108	ACTATGGCACCCTGTCCCCAG	51	+	POMGNT1	1	6	0.3405365702	1	0.4206375846	0.4231296988	6.654045473	6.547641151	17.50159727	17.55372092	-2.912712901	-2.916982018	-	7	ACTATGGCACCCTGTCCCCAG
9950	0.5578194329	SpCas9	70	CATGGCAAGGACTGATCTTGTTTTCTGTTCCCCACAGGGGGTTCCAGCCAGCATCACATTT	AAATGTGATGCTGGCTGGAACCCCCTGTGGGGAACAGAAAACAAGATCAGTCCTTGCCATG	TGTTTTCTGTTCCCCACAGG	yes	1	1	0.86418483	GGG	GATGAAGCCGGAGGAATGTTGTCTCTCCTCAGTCTCATGGCAAGGACTGATCTTGTTTTCTGTTCCCCACAGGGGGTTCCAGCCAGCATCACATTTTTTAGTCCCTCTGGCCTCACATACAGTCTCAAGCACATTCAGGAGT	70	10	127483547	TTGTTTTCTGTTCCCCACAGG	52	+	UROS	2	5	0.7553553124	1	0.4828798352	0.4830626277	9.150357715	9.132382692	25.46494626	25.47583394	-2.742821379	-2.743434126	-	7	TTGTTTTCTGTTCCCCACAGG
9949	0.5747048834	SpCas9	69	CATGGCAAGGACTGATCTTGTTTTCTGTTCCCCACAGGGGGTTCCAGCCAGCATCACATTT	AAATGTGATGCTGGCTGGAACCCCCTGTGGGGAACAGAAAACAAGATCAGTCCTTGCCATG	TTGTTTTCTGTTCCCCACAG	yes	1	1	0.8612499395	GGG	GATGAAGCCGGAGGAATGTTGTCTCTCCTCAGTCTCATGGCAAGGACTGATCTTGTTTTCTGTTCCCCACAGGGGGTTCCAGCCAGCATCACATTTTTTAGTCCCTCTGGCCTCACATACAGTCTCAAGCACATTCAGGAGT	70	10	127483547	CTTGTTTTCTGTTCCCCACAG	51	+	UROS	2	5	0.4849148496	1	0.5263106983	0.528249322	7.587842841	7.568076034	25.98727727	26.00469521	-2.444182995	-2.444865475	-	7	CTTGTTTTCTGTTCCCCACAG
7435	0.4907759786	SpCas9	70	CAAGGCAACAGAATGATTTTAATTCATTTTCTTTTAGGTGGAACGAGGAAGCCCCAAGAGC	GCTCTTGGGGCTTCCTCGTTCCACCTAAAAGAAAATGAATTAAAATCATTCTGTTGCCTTG	TTAATTCATTTTCTTTTAGG	yes	1	1	0.8190086343	TGG	CAATTTACATACATTTTCCAGATACATAGATAGCACAAGGCAACAGAATGATTTTAATTCATTTTCTTTTAGGTGGAACGAGGAAGCCCCAAGAGCTGTTTCTTATTTTTGGGGTCTGTACTCTGTGAAGTCAACTGGGTTA	70	18	43447713	TTTAATTCATTTTCTTTTAGG	52	+	EPG5	1	2	0.592808803	1	0.4604049946	0.4545055248	5.45115521	5.323510219	13.7267551	13.80816223	-3.399130463	-3.404284516	-	3	TTTAATTCATTTTCTTTTAGG
9169	0.5387109719	SpCas9	70	GTGCTCTGGGGCTGATGTACCCTCTGCCCCCACCCAGAAGGAGGAGAGGGCCCCGTCTCCC	GGGAGACGGGGCCCTCTCCTCCTTCTGGGTGGGGGCAGAGGGTACATCAGCCCCAGAGCAC	ACCCTCTGCCCCCACCCAGA	yes	1	0.9999313203	0.8437047928	AGG	CTCAGCACTGGGACCTGCTGGGAGCGGGGGAGCTGGTGCTCTGGGGCTGATGTACCCTCTGCCCCCACCCAGAAGGAGGAGAGGGCCCCGTCTCCCCCCGTGGAGGTGGACGAACCCCGGGAGTTTGTGCTCCGGCCTGCCC	70	6	35473950	TACCCTCTGCCCCCACCCAGA	52	+	TULP1	1	5	0.5347165709	1	0.440721094	0.4455224472	8.455722785	8.180850823	18.68551085	16.56030084	-3.156449983	-3.188036875	-	6	TACCCTCTGCCCCCACCCAGA
4113	0.5730905854	SpCas9	68	GCCTAGCTAAGTTGTGTTTTTCTTTTTCATTTCACAGGGTCCTTCTGGTCCTGTTGGTCCT	AGGACCAACAGGACCAGAAGGACCCTGTGAAATGAAAAAGAAAAACACAACTTAGCTAGGC	TTTTTCTTTTTCATTTCACA	yes	1	1	0.7197121152	GGG	TGGGGATGGTGGAGGAGTGGGGAGGGGTATCTTGGGCCTAGCTAAGTTGTGTTTTTCTTTTTCATTTCACAGGGTCCTTCTGGTCCTGTTGGTCCTGCTGGTGCTGTTGGCCCAAGAGGTCCTAGTGTATGTACATGCTGAA	70	7	94055310	GTTTTTCTTTTTCATTTCACA	50	+	COL1A2	3	7	0.4449904389	1	0.4307689258	0.4312050231	6.604388694	6.61502093	9.090638111	9.086738277	-2.897465132	-2.896895331	+	10	GTTTTTCTTTTTCATTTCACA
4117	0.534382557	SpCas9	68	TACTGGCCTCAGGCCAAAGGTGCTGCCGCCTCCGCAGGGAACACCAGCTGGCTGATGAGCC	GGCTCATCAGCCAGCTGGTGTTCCCTGCGGAGGCGGCAGCACCTTTGGCCTGAGGCCAGTA	AAGGTGCTGCCGCCTCCGCA	yes	1	1	0.8628833955	GGG	AGGCCCCTGGGGGGCCAGAGATGGGTAAGGGGAGGTACTGGCCTCAGGCCAAAGGTGCTGCCGCCTCCGCAGGGAACACCAGCTGGCTGATGAGCCTGGAGAACCCGCTCAGCCCTTTCTCCTCGGACATCAACAACATGCC	70	16	2131596	AAAGGTGCTGCCGCCTCCGCA	50	+	TSC2	10	7	0.2130964274	1	0.4511976099	0.4485995848	6.369046111	6.347758577	22.62676766	22.63169495	-2.720755032	-2.721575353	+	17	AAAGGTGCTGCCGCCTCCGCA
1721	0.4094007114	SpCas9	70	GGGTCCCCGCGCCTCGCTCGCCGGCCGCGCTCCGAAGATGGTGGCGGCGCCGTGCGCCCGG	CCGGGCGCACGGCGCCGCCACCATCTTCGGAGCGCGGCCGGCGAGCGAGGCGCGGGGACCC	CGCCGGCCGCGCTCCGAAGA	yes	1	1	0.7878600619	TGG	CTGCGGGGAGCGCGGGGGCGGCCCGGAGCGTGCCGGGGTCCCCGCGCCTCGCTCGCCGGCCGCGCTCCGAAGATGGTGGCGGCGCCGTGCGCCCGGAGGCTGGCCCGGCGCTCGCACTCGGCGCTGCTCGCGGCGCTCACGG	70	16	17564653	TCGCCGGCCGCGCTCCGAAGA	52	+	XYLT1	1	0	0.6335208182	1	0.4481183649	0.4419304882	7.587738134	7.54630218	17.12179252	17.13952384	-2.612952213	-2.614490034	-	1	TCGCCGGCCGCGCTCCGAAGA
7042	0.5221824447	SpCas9	68	GACTTGAGCTGACCTTCCTTCTCTCCCATCTGTCCAGGGTCCGAGGGGTGAAAGAGGCCCC	GGGGCCTCTTTCACCCCTCGGACCCTGGACAGATGGGAGAGAAGGAAGGTCAGCTCAAGTC	CCTTCTCTCCCATCTGTCCA	yes	1	1	0.861477409	GGG	CCAGGGGCTGGGGGAAGGCAGTGTCTGTGTGTCGGGACTTGAGCTGACCTTCCTTCTCTCCCATCTGTCCAGGGTCCGAGGGGTGAAAGAGGCCCCCGGGGCATCACTGGGAAGCCTGGCCCCAAGGTATGTTTTTGGCCTC	70	9	137687108	TCCTTCTCTCCCATCTGTCCA	50	+	COL5A1	2	1	0.3163143968	1	0.4535201142	0.4568904136	6.771667054	6.770573538	19.34955132	19.34776002	-2.639426138	-2.639326341	+	3	TCCTTCTCTCCCATCTGTCCA
1696	0.4842187985	SpCas9	69	TAGGGAGGGACACTCAGCCTCTGTGTGCCTTCTGCAGAGGGGGAACATCTTCCTAGCGGAC	GTCCGCTAGGAAGATGTTCCCCCTCTGCAGAAGGCACACAGAGGCTGAGTGTCCCTCCCTA	CCTCTGTGTGCCTTCTGCAG	yes	1	1	0.6970761119	AGG	GTGGGCAGGGAAATGGGAGGGAAGTGGAGCGCGAGTAGGGAGGGACACTCAGCCTCTGTGTGCCTTCTGCAGAGGGGGAACATCTTCCTAGCGGACTACTGGATCCTGGCGGAGGCCCCCACCCACTGCCTAAACGGCCGCC	70	17	8013846	GCCTCTGTGTGCCTTCTGCAG	51	+	ALOXE3	1	0	0.5129832612	1	0.3926019867	0.3888370201	6.519829241	6.512355427	9.185834425	9.185805584	-3.037697993	-3.037695987	-	1	GCCTCTGTGTGCCTTCTGCAG
7047	0.4409829575	SpCas9	69	ATGTGGAAAGTGGGCTGATCCTCCCCTCTTGCTCTAGTGGGAGGAAGCAATGAGCCGATTC	GAATCGGCTCATTGCTTCCTCCCACTAGAGCAAGAGGGGAGGATCAGCCCACTTTCCACAT	ATCCTCCCCTCTTGCTCTAG	yes	1	0.9999874426	0.8006561096	TGG	AGTGTCCTTTCCTGGAGCCTGGGAGGAAGGCAGGAATGTGGAAAGTGGGCTGATCCTCCCCTCTTGCTCTAGTGGGAGGAAGCAATGAGCCGATTCTGTGAGGCCGAGTTCTCGGTCAAGACCCGACCCCACTGGTGCTGCA	70	1	150483933	GATCCTCCCCTCTTGCTCTAG	51	+	ECM1	1	9	0.5376858751	1	0.4289508379	0.4260485017	6.855437077	6.817696486	11.16018189	11.17131893	-3.10431346	-3.105308621	+	10	GATCCTCCCCTCTTGCTCTAG
490	0.3831284584	SpCas9	68	GCTGACCCTGGTGGTGCTGAGGCGGCCCCGCCCGCAGGGTGCGCGCAGCTCCATCTCCATC	GATGGAGATGGAGCTGCGCGCACCCTGCGGGCGGGGCCGCCTCAGCACCACCAGGGTCAGC	CTGAGGCGGCCCCGCCCGCA	yes	1	1	0.7688879944	GGG	TGTTCTGCGCCCTCAGCCGCTGTGCCCCGGGCCGCGCTGACCCTGGTGGTGCTGAGGCGGCCCCGCCCGCAGGGTGCGCGCAGCTCCATCTCCATCCTGGAGCAGGAGAAGGTCGTCGCGCAGCAGATCCGGCAGCTCTTCC	70	4	995770	GCTGAGGCGGCCCCGCCCGCA	50	+	IDUA	3	12	0.2816508263	1	0.480967961	0.4773413601	6.354382501	6.325918839	29.89340552	29.94687711	-2.38541557	-2.386741499	+	15	GCTGAGGCGGCCCCGCCCGCA
1697	0.4023935947	SpCas9	70	TAGGGAGGGACACTCAGCCTCTGTGTGCCTTCTGCAGAGGGGGAACATCTTCCTAGCGGAC	GTCCGCTAGGAAGATGTTCCCCCTCTGCAGAAGGCACACAGAGGCTGAGTGTCCCTCCCTA	CTCTGTGTGCCTTCTGCAGA	yes	1	1	0.8512203042	GGG	GTGGGCAGGGAAATGGGAGGGAAGTGGAGCGCGAGTAGGGAGGGACACTCAGCCTCTGTGTGCCTTCTGCAGAGGGGGAACATCTTCCTAGCGGACTACTGGATCCTGGCGGAGGCCCCCACCCACTGCCTAAACGGCCGCC	70	17	8013846	CCTCTGTGTGCCTTCTGCAGA	52	+	ALOXE3	1	0	0.6780841547	1	0.4161449815	0.4102739797	6.760609493	6.749043469	11.84874739	11.84427089	-3.161903753	-3.162061789	-	1	CCTCTGTGTGCCTTCTGCAGA
7048	0.4594836925	SpCas9	70	ATGTGGAAAGTGGGCTGATCCTCCCCTCTTGCTCTAGTGGGAGGAAGCAATGAGCCGATTC	GAATCGGCTCATTGCTTCCTCCCACTAGAGCAAGAGGGGAGGATCAGCCCACTTTCCACAT	TCCTCCCCTCTTGCTCTAGT	yes	1	0.9999751211	0.8598989553	GGG	AGTGTCCTTTCCTGGAGCCTGGGAGGAAGGCAGGAATGTGGAAAGTGGGCTGATCCTCCCCTCTTGCTCTAGTGGGAGGAAGCAATGAGCCGATTCTGTGAGGCCGAGTTCTCGGTCAAGACCCGACCCCACTGGTGCTGCA	70	1	150483933	ATCCTCCCCTCTTGCTCTAGT	52	+	ECM1	1	9	0.6411688546	1	0.4600570454	0.4571029539	6.50151179	6.463043254	12.77098038	12.77817879	-3.199937305	-3.201043942	+	10	ATCCTCCCCTCTTGCTCTAGT
4216	0.6346493953	SpCas9	70	CCCACCTGACCTGTGGCTCTCTGCTGTATCTCCCCAGACGGACCTGACATTCGTGGGTGTA	TACACCCACGAATGTCAGGTCCGTCTGGGGAGATACAGCAGAGAGCCACAGGTCAGGTGGG	CTCTGCTGTATCTCCCCAGA	yes	1	1	0.8265483235	CGG	CCCCACCAGCTTCCTCCAGGGGAGTTTTCCAGATCCCCACCTGACCTGTGGCTCTCTGCTGTATCTCCCCAGACGGACCTGACATTCGTGGGTGTAGTGGGCATGCTGGACCCTCCGCGCAAGGAGGTCACGGGCTCCATCC	70	16	28911902	TCTCTGCTGTATCTCCCCAGA	52	+	ATP2A1	1	1	0.5581367051	1	0.4491390247	0.450614614	6.017408872	6.02852484	23.29181641	23.2746037	-2.972254951	-2.971612999	+	2	TCTCTGCTGTATCTCCCCAGA
482	0.4959526452	SpCas9	68	ACACCCCTACTCACCCTGCCCTGTGCTTCGTCCACAGGGTCTGATGCTGAGTCGGCTGGGC	GCCCAGCCGACTCAGCATCAGACCCTGTGGACGAAGCACAGGGCAGGGTGAGTAGGGGTGT	TGCCCTGTGCTTCGTCCACA	yes	1	1	0.8599895949	GGG	GCTTGGCCCAGTTGCCAAGATGCCTGTGCCATGGGACACCCCTACTCACCCTGCCCTGTGCTTCGTCCACAGGGTCTGATGCTGAGTCGGCTGGGCCACAAGAGCTTGGCCCAGAAGGTGCTTCGTGATGCCGTGGAGAGGC	70	2	47300841	CTGCCCTGTGCTTCGTCCACA	50	+	TTC7A	1	6	0.5686084012	1	0.4385105634	0.4363215042	7.038138035	7.030776298	17.97297027	17.97677778	-2.815166436	-2.815493558	+	7	CTGCCCTGTGCTTCGTCCACA
9121	0.3098608292	SpCas9	68	CCATGGGCTTGGCCCTCACCCGCTATTTGCATTTCAGGGAGAACGGGGAGAGAAAGGAGAA	TTCTCCTTTCTCTCCCCGTTCTCCCTGAAATGCAAATAGCGGGTGAGGGCCAAGCCCATGG	CACCCGCTATTTGCATTTCA	yes	1	1	0.8555079599	GGG	AGTGAGGGAAGAGGGGTTGGGAGGGGTGGGACCCCCCATGGGCTTGGCCCTCACCCGCTATTTGCATTTCAGGGAGAACGGGGAGAGAAAGGAGAACGTGGAGAACAGGTGGGCTGCGATGGGCTTCGTGGGGCAGGCTGTC	70	3	48612675	TCACCCGCTATTTGCATTTCA	50	+	COL7A1	1	15	0.1533437447	1	0.4626555919	0.4597064166	5.533877734	5.548820517	17.18177641	17.16787506	-2.973087474	-2.972386312	-	16	TCACCCGCTATTTGCATTTCA
10888	0.6631941515	SpCas9	68	ATATGTTAGCAGCCACGAGGCCTATCTCTCCCCACAGGGCATCCTTCTCAACTGGACCAAG	CTTGGTCCAGTTGAGAAGGATGCCCTGTGGGGAGAGATAGGCCTCGTGGCTGCTAACATAT	AGGCCTATCTCTCCCCACA	yes	1	1	0.8454887555	GGG	GAGGTAGTGACAGGCCCTAGCACCCTGCCTCCAGTATATGTTAGCAGCCACGAGGCCTATCTCTCCCCACAGGGCATCCTTCTCAACTGGACCAAGGGCTTCAAGGCCTCAGGAGCAGAAGGGAACAATGTCGTGGGGCTTC	70	7	44189663	CGAGGCCTATCTCTCCCCACA	50	+	GCK	2	56	0.4670574356	1	0.3927874099	0.3959065364	7.670479071	7.660304382	13.27636	13.28054759	-2.7378694	-2.738219432	-	58	CGAGGCCTATCTCTCCCCACA
7061	0.5432470792	SpCas9	68	ACACACCCCAACTGGGTCCCTTCTCTCTCCTCCCCAGGGAACTGTCTGGGACCTTTGCTCA	TGAGCAAAGGTCCCAGACAGTTCCCTGGGGAGGAGAGAGAAGGGACCCAGTTGGGGTGTGT	TCCCTTCTCTCTCCTCCCCA	yes	1	1	0.8616682133	GGG	GTGGGTGGGCTAAGCCACCAGTGGCATCTTGCTCCACACACCCCAACTGGGTCCCTTCTCTCTCCTCCCCAGGGAACTGTCTGGGACCTTTGCTCATCTGTGTCAGCAAGTTGACGTCACCCGGGAGAACCTGGAGCAGGAA	70	1	12069649	GTCCCTTCTCTCTCCTCCCCA	50	+	MFN2	2	9	0.1369516975	1	0.5007023199	0.5040650369	5.470247824	5.451855767	30.40125211	30.42593685	-2.39464471	-2.3953497	+	11	GTCCCTTCTCTCTCCTCCCCA
9122	0.5756081769	SpCas9	68	AGGTTGTCTTCCTGACTTCTTATCCTTCCATCCACAGGGCCCACCCGGCTTGGTTCTTCCT	AGGAAGAACCAAGCCGGGTGGGCCCTGTGGATGGAAGGATAAGAAGTCAGGAAGACAACCT	TTCTTATCCTTCCATCCACA	yes	1	1	0.8699486177	GGG	TAAGTGAAGCGAAGTGTTTAGGGGGCAGTTGGTGAAGGTTGTCTTCCTGACTTCTTATCCTTCCATCCACAGGGCCCACCCGGCTTGGTTCTTCCTGGAGACCCTGGCCCCAAGGGAGACCCTGGAGACCGGGTGAATCAAT	70	3	48619065	CTTCTTATCCTTCCATCCACA	50	+	COL7A1	2	1	0.5188217363	1	0.4089807793	0.4205091861	7.190651337	7.216859379	9.106353688	9.093029125	-2.631310821	-2.630069435	-	3	CTTCTTATCCTTCCATCCACA
465	0.6784423427	SpCas9	68	TCCTCTGTCCCAGGCTAACATGTGTTCCCTGTCACAGGGAGGCCGAGGCGACTTTGGCTTG	CAAGCCAAAGTCGCCTCGGCCTCCCTGTGACAGGGAACACATGTTAGCCTGGGACAGAGGA	AACATGTGTTCCCTGTCACA	yes	1	1	0.8225505054	GGG	ATAAAAATCTCACTGGTGTCCCTGGTAGAGACAGCTCCTCTGTCCCAGGCTAACATGTGTTCCCTGTCACAGGGAGGCCGAGGCGACTTTGGCTTGAAAGGAGAACCTGGGAGGAAAGGAGAGAAAGGAGAGCCTGTGAGTG	70	21	47542789	TAACATGTGTTCCCTGTCACA	50	+	COL6A2	1	2	0.3676517231	1	0.3992086537	0.4052621618	6.514763807	6.53184204	10.1219711	10.10963493	-3.114494908	-3.113514215	+	3	TAACATGTGTTCCCTGTCACA
9135	0.5884386381	SpCas9	68	CCCTGAGTTTTCACAAAGCCTGGTTATTTATTCACAGGGGAGTCCTCAGCACTGCCTCTTC	GAAGAGGCAGTGCTGAGGACTCCCCTGTGAATAAATAACCAGGCTTTGTGAAAACTCAGGG	AGCCTGGTTATTTATTCACA	yes	1	1	0.8648131064	GGG	CTGCCCCTCCCCATTCCCCTGTGCACAGGCACTGGCCCTGAGTTTTCACAAAGCCTGGTTATTTATTCACAGGGGAGTCCTCAGCACTGCCTCTTCTATTTCCCTGTGGAAACCTCAAAAGAGAAATCCTGCCAAAAGCGCT	70	10	127486714	AAGCCTGGTTATTTATTCACA	50	+	UROS	1	1	0.3604172995	1	0.4123053982	0.4148763013	6.47800107	6.442460772	10.62985483	10.65474226	-3.159196188	-3.160810973	-	2	AAGCCTGGTTATTTATTCACA
463	0.3325113348	SpCas9	68	CCCGCCCTGAGACTCCTCCTGCCCCCTTCTCCTTCAGGGCAAGCTGGGGCGCATCGGACCT	AGGTCCGATGCGCCCCAGCTTGCCCTGAAGGAGAAGGGGGCAGGAGGAGTCTCAGGGCGGG	TCCTGCCCCCTTCTCCTTCA	yes	1	1	0.8627771415	GGG	GTGTCTTGGTCGTTGGCACACATGGACCCCAGAACCCCGCCCTGAGACTCCTCCTGCCCCCTTCTCCTTCAGGGCAAGCTGGGGCGCATCGGACCTCCTGGCTGCAAGGGAGACCCTGGAAACCGGGTAAGGGCCGTTTGCA	70	21	47537314	CTCCTGCCCCCTTCTCCTTCA	50	+	COL6A2	1	1	0.158605222	1	0.4748176514	0.4830579778	5.719704719	5.581647858	17.23041716	17.26069275	-2.773596094	-2.778608903	+	2	CTCCTGCCCCCTTCTCCTTCA
1711	0.6452719732	SpCas9	70	TCTGATTTGCCTCCATCTCTTCTGTCACCATACGCAGGTGGTGTGGAGCACATGGAGTGCG	CGCACTCCATGTGCTCCACACCACCTGCGTATGGTGACAGAAGAGATGGAGGCAAATCAGA	CTTCTGTCACCATACGCAGG	yes	1	1	0.8438170425	TGG	AGTGGCAGGATGACAAGGTTAAAAGGGCCTATAGTTCTGATTTGCCTCCATCTCTTCTGTCACCATACGCAGGTGGTGTGGAGCACATGGAGTGCGAAATTAAACTGGAGGGCCCCGTCAGCCCTGATGTGGAGCCTGGCAA	70	12	49438305	TCTTCTGTCACCATACGCAGG	52	+	KMT2D	1	0	0.5672245787	1	0.4158527333	0.4144495351	5.94319355	5.954691185	12.88948734	12.89620641	-3.101633744	-3.101161263	-	1	TCTTCTGTCACCATACGCAGG
9136	0.6796040167	SpCas9	69	CCCTGAGTTTTCACAAAGCCTGGTTATTTATTCACAGGGGAGTCCTCAGCACTGCCTCTTC	GAAGAGGCAGTGCTGAGGACTCCCCTGTGAATAAATAACCAGGCTTTGTGAAAACTCAGGG	CCTGGTTATTTATTCACAG	yes	1	1	0.8036345542	GGG	CTGCCCCTCCCCATTCCCCTGTGCACAGGCACTGGCCCTGAGTTTTCACAAAGCCTGGTTATTTATTCACAGGGGAGTCCTCAGCACTGCCTCTTCTATTTCCCTGTGGAAACCTCAAAAGAGAAATCCTGCCAAAAGCGCT	70	10	127486714	AGCCTGGTTATTTATTCACAG	51	+	UROS	1	1	0.2465893961	1	0.5362553806	0.5372508422	5.34414936	5.3200847	34.39944994	34.43813453	-2.838290265	-2.839296302	-	2	AGCCTGGTTATTTATTCACAG
9948	0.4537318618	SpCas9	68	CATGGCAAGGACTGATCTTGTTTTCTGTTCCCCACAGGGGGTTCCAGCCAGCATCACATTT	AAATGTGATGCTGGCTGGAACCCCCTGTGGGGAACAGAAAACAAGATCAGTCCTTGCCATG	CTTGTTTTCTGTTCCCCACA	yes	1	1	0.8612160064	GGG	GATGAAGCCGGAGGAATGTTGTCTCTCCTCAGTCTCATGGCAAGGACTGATCTTGTTTTCTGTTCCCCACAGGGGGTTCCAGCCAGCATCACATTTTTTAGTCCCTCTGGCCTCACATACAGTCTCAAGCACATTCAGGAGT	70	10	127483547	TCTTGTTTTCTGTTCCCCACA	50	+	UROS	2	5	0.6059145388	1	0.4779913325	0.47916829	8.212868458	8.185802254	25.34921998	25.37098375	-2.730013911	-2.731004614	-	7	TCTTGTTTTCTGTTCCCCACA
392	0.5355428648	SpCas9	70	TCTATTATGATTTCACTATTATTTGCTACCCTTTCAGATGGCACACCTGGGGCCCTTCTTT	AAAGAAGGGCCCCAGGTGTGCCATCTGAAAGGGTAGCAAATAATAGTGAAATCATAATAGA	TTATTTGCTACCCTTTCAGA	yes	1	1	0.8378703846	TGG	TGACATTAGAGGATGGAGACAGCCTGAATCACAGCTCTATTATGATTTCACTATTATTTGCTACCCTTTCAGATGGCACACCTGGGGCCCTTCTTTGGAAACGGTCTCCCTCAGCAATTTCCACAGTACCAGATGCCCATGT	70	4	71500025	ATTATTTGCTACCCTTTCAGA	52	+	ENAM	1	2	0.4435058487	1	0.4310808436	0.4278341921	6.206916286	6.297221924	15.8500385	15.43995426	-3.122837034	-3.121311769	+	3	ATTATTTGCTACCCTTTCAGA
1820	0.3668307057	SpCas9	68	CTTTCTATACTTACCTGTCCGCCTTATTCCCTCTTAGGGCGAAGTAGGAGAAATTGGACTG	CAGTCCAATTTCTCCTACTTCGCCCTAAGAGGGAATAAGGCGGACAGGTAAGTATAGAAAG	TCCGCCTTATTCCCTCTTA	yes	1	1	0.8504272092	GGG	CCCAGTATTTCTCATTTCTTCCTTTGCCAGAATAGCTTTCTATACTTACCTGTCCGCCTTATTCCCTCTTAGGGCGAAGTAGGAGAAATTGGACTGGATGGTCTGGATGGTGAAGATGTAAGTGATTTTACTCTAAGTCCAA	70	2	238267893	TGTCCGCCTTATTCCCTCTTA	50	+	COL6A3	1	0	0.1913600208	1	0.4369050462	0.4418129994	6.303545979	6.312218114	11.49307582	11.51912517	-3.041322812	-3.041421254	-	1	TGTCCGCCTTATTCCCTCTTA
4021	0.7200107915	SpCas9	69	ATTGCCCGACACTGTGGTCCTTAGCAACTCTCCACAGCGGGGAAACCTCAACACCCGGCTT	AAGCCGGGTGTTGAGGTTTCCCCGCTGTGGAGAGTTGCTAAGGACCACAGTGTCGGGCAAT	TCCTTAGCAACTCTCCACAG	yes	1	0.9999950906	0.8458272352	CGG	CAGACTCAGGCAGAGGGAACCGCACGAGGCCCCAGATTGCCCGACACTGTGGTCCTTAGCAACTCTCCACAGCGGGGAAACCTCAACACCCGGCTTCGGAAGCTGGACGAGCAGCAGGAGTTCAGTGCCATCATCCTGGCAA	70	11	118962123	GTCCTTAGCAACTCTCCACAG	51	+	HMBS	7	21	0.2618176159	1	0.4832762154	0.4842235474	6.32098113	6.312759467	30.09796431	30.10922313	-2.609912699	-2.610272394	+	28	GTCCTTAGCAACTCTCCACAG
7366	0.4694731053	SpCas9	68	GGTGGCTCAGCCGTCCTCCTGCCTCATTTCTCTCCAGGGTGATGCTGACAGGGACACTGTC	GACAGTGTCCCTGTCAGCATCACCCTGGAGAGAAATGAGGCAGGAGGACGGCTGAGCCACC	TCCTGCCTCATTTCTCTCCA	yes	1	1	0.8656425674	GGG	TGTGAATTGTGGGGAAAGGGAAAGGTGGATGGGCGGGTGGCTCAGCCGTCCTCCTGCCTCATTTCTCTCCAGGGTGATGCTGACAGGGACACTGTCTGACCGGCAGCCGGCTGAACTCCACCTCTTCCGGAACTACGATGCT	70	22	38512218	CTCCTGCCTCATTTCTCTCCA	50	+	PLA2G6	1	3	0.2247751097	1	0.4285457405	0.4293479526	6.270655143	6.24210452	14.80070154	14.8066522	-2.979846728	-2.980890376	-	4	CTCCTGCCTCATTTCTCTCCA
290	0.6085813622	SpCas9	68	TCTTTCTCTTAGAATCAGCCTTTCCCTCCCATTGCAGGGTCATGAAATGGCTGTGAATTTG	CAAATTCACAGCCATTTCATGACCCTGCAATGGGAGGGAAAGGCTGATTCTAAGAGAAAGA	AGCCTTTCCCTCCCATTGCA	yes	1	1	0.8483993412	GGG	AGTTACATTTGAGAGCACTTTTCACTATTTCTCACTCTTTCTCTTAGAATCAGCCTTTCCCTCCCATTGCAGGGTCATGAAATGGCTGTGAATTTGTCCAAAGCAGGTATTGAGACAACTGTCATGACTGATGCTGCCATTT	70	14	75472569	CAGCCTTTCCCTCCCATTGCA	50	+	EIF2B2	1	6	0.2667294931	1	0.4841659025	0.48905743	5.724421715	5.713946674	22.41245199	22.3921711	-2.960825178	-2.96139459	+	7	CAGCCTTTCCCTCCCATTGCA
3878	0.3103973241	SpCas9	70	ATGCGGAAACTTCATGCAATTATTTCTGTTTGTGCAGCTGGTTTGGCTGGGGTTGAACGTC	GACGTTCAACCCCAGCCAAACCAGCTGCACAAACAGAAATAATTGCATGAAGTTTCCGCAT	ATTATTTCTGTTTGTGCAGC	yes	1	1	0.8314165195	TGG	TCTGACTCCAGTCTTGTGTGGAATCTACTGTGGAAATGCGGAAACTTCATGCAATTATTTCTGTTTGTGCAGCTGGTTTGGCTGGGGTTGAACGTCTTCCTCTTTGTCTGGTATTACCGGGTTTATGATATTCCACCTAAGT	70	X	37641341	AATTATTTCTGTTTGTGCAGC	52	+	CYBB	10	16	0.9437286383	1	0.4745810114	0.4684911573	7.915831361	7.911453447	19.02772361	19.0288927	-2.289050586	-2.289111911	+	26	AATTATTTCTGTTTGTGCAGC
1837	0.529318913	SpCas9	68	AATAAATTTCTAACGCATTTTCCAACATTTGTTACAGGGGTTCCTGATGCACCTGATCAGC	GCTGATCAGGTGCATCAGGAACCCCTGTAACAAATGTTGGAAAATGCGTTAGAAATTTATT	ATTTTCCAACATTTGTTACA	yes	1	1	0.8398030326	GGG	TAGTGATTCAATGCTTGATAAAACTAATATAAAGAAATAAATTTCTAACGCATTTTCCAACATTTGTTACAGGGGTTCCTGATGCACCTGATCAGCCAATTGTTACAGAAGTTACCAAAGACTCTGCATTAGTAACCTGGAA	70	2	179458202	CATTTTCCAACATTTGTTACA	50	+	TTN	2	0	0.5125301298	1	0.4527282937	0.4523074262	7.539580984	7.526537169	14.55236243	14.55808656	-2.828941535	-2.829382377	-	2	CATTTTCCAACATTTGTTACA
1838	0.5516536195	SpCas9	69	AATAAATTTCTAACGCATTTTCCAACATTTGTTACAGGGGTTCCTGATGCACCTGATCAGC	GCTGATCAGGTGCATCAGGAACCCCTGTAACAAATGTTGGAAAATGCGTTAGAAATTTATT	TTTTCCAACATTTGTTACAG	yes	1	1	0.8367552704	GGG	TAGTGATTCAATGCTTGATAAAACTAATATAAAGAAATAAATTTCTAACGCATTTTCCAACATTTGTTACAGGGGTTCCTGATGCACCTGATCAGCCAATTGTTACAGAAGTTACCAAAGACTCTGCATTAGTAACCTGGAA	70	2	179458202	ATTTTCCAACATTTGTTACAG	51	+	TTN	2	0	0.5582103835	1	0.4369626674	0.4389069342	6.97657233	6.950773319	15.21815032	15.23360054	-2.903756956	-2.904739671	-	2	ATTTTCCAACATTTGTTACAG
282	0.37418636	SpCas9	70	TTGTAACTGTTTGTTTTTTGGTTTTGTTTTTAATCAGTTGGATCTACACAAGTGAAAAAGA	TCTTTTTCACTTGTGTAGATCCAACTGATTAAAAACAAAACCAAAAAACAAACAGTTACAA	TGGTTTTGTTTTTAATCAGT	yes	1	0.999994439	0.7936723543	TGG	AGCTGTCCTTGTAATTGCCTCAAGTGTTCCACTGATTGTAACTGTTTGTTTTTTGGTTTTGTTTTTAATCAGTTGGATCTACACAAGTGAAAAAGACTTGAATGGTAGTAGCCACTGGGGAATCATTGCAACTTATAGTGGA	70	4	88964385	TTGGTTTTGTTTTTAATCAGT	52	+	PKD2	4	14	0.7764942389	1	0.4062366399	0.4043780922	7.700206589	7.700429791	12.46410361	12.46334325	-2.670601158	-2.670521609	+	18	TTGGTTTTGTTTTTAATCAGT
3789	0.5332795375	SpCas9	68	TTATCAGGTCTATCAACTCTTGTATTTGTTCTCCCAGGGAAACAGAAGTACCTGTGCGCCA	TGGCGCACAGGTACTTCTGTTTCCCTGGGAGAACAAATACAAGAGTTGATAGACCTGATAA	CTCTTGTATTTGTTCTCCCA	yes	1	1	0.8510701382	GGG	TAGAAATACCCGAAGAAAGAGACTCTGGAAACTCATTATCAGGTCTATCAACTCTTGTATTTGTTCTCCCAGGGAAACAGAAGTACCTGTGCGCCAGCAGAAATGATTGCACTATTGATAAATTCCGAAGGAAAAATTGTCC	70	X	66905852	ACTCTTGTATTTGTTCTCCCA	50	+	AR	4	32	0.169502655	1	0.4703558632	0.4709993628	5.131396423	5.134475197	21.81962286	21.81567052	-3.129569923	-3.129387636	+	36	ACTCTTGTATTTGTTCTCCCA
7793	0.5408388885	SpCas9	70	GAAAACTGGGTGTAACCTGCTGTACTCAATTTTTTAGGTGGTGGAGGTCATCCTGGGCAAC	GTTGCCCAGGATGACCTCCACCACCTAAAAAATTGAGTACAGCAGGTTACACCCAGTTTTC	CTGTACTCAATTTTTTAGG	yes	1	1	0.8352531228	TGG	GGGAGCATATGGAAGTAAAAGGGAGTTGGAAATTGGAAAACTGGGTGTAACCTGCTGTACTCAATTTTTTAGGTGGTGGAGGTCATCCTGGGCAACCAGGGCCTCCAGGCGAAAAAGGCAAACCCGGTCAAGATGGTATTCC	70	X	107909726	TGCTGTACTCAATTTTTTAGG	52	+	COL4A5	1	12	0.623238407	1	0.3971421336	0.3992138388	6.350085977	6.375652822	11.0706887	11.05393657	-3.203250508	-3.201867383	+	13	TGCTGTACTCAATTTTTTAGG
1857	0.3858892346	SpCas9	68	ATTGGTTCACATTTCAGTTATGCATATTTGTTTCTAGGGAAAATCCTGCTATTTTTATCAT	ATGATAAAAATAGCAGGATTTTCCCTAGAAACAAATATGCATAACTGAAATGTGAACCAAT	TTATGCATATTTGTTTCTA	yes	1	1	0.8406874098	GGG	CTGAGATAAGCTTATTTTATTCCTTCTATGCTAATATTGGTTCACATTTCAGTTATGCATATTTGTTTCTAGGGAAAATCCTGCTATTTTTATCATGGAGTTCATAAAATTAGTGATCAGCACACATTACAGACTTTCCAAG	70	17	59878835	AGTTATGCATATTTGTTTCTA	50	+	BRIP1	2	3	0.2909284174	1	0.3980532263	0.3968380048	6.361657278	6.374849853	10.25369747	10.25667588	-3.063682541	-3.062928624	-	5	AGTTATGCATATTTGTTTCTA
3778	0.6627333381	SpCas9	68	GGTCCAGTTGCCAAGTATATCCATCTGTCCCCCACAGGGCCTGGGGGTGCGAGCCTTAAAC	GTTTAAGGCTCGCACCCCCAGGCCCTGTGGGGGACAGATGGATATACTTGGCAACTGGACC	ATATCCATCTGTCCCCCACA	yes	1	1	0.8487259216	GGG	TCCCCCGTGCAGGAGGAGGTGGGACACAGTGAGTAGGTCCAGTTGCCAAGTATATCCATCTGTCCCCCACAGGGCCTGGGGGTGCGAGCCTTAAACTTGCTCTTTGGAGCTCTGGCCATCTTCCACCTGGCCTACCTGGGCT	70	X	48375571	TATATCCATCTGTCCCCCACA	50	+	PORCN	2	2	0.4957836786	1	0.4277661975	0.4276135376	6.529732228	6.522177911	10.33808418	10.34015926	-2.762286154	-2.762548702	+	4	TATATCCATCTGTCCCCCACA
3745	0.4332402338	SpCas9	71	CCAGGCATTTTAAGTAACTTGACATTTATTTCCAAAGGTTGGATTTGATGCCATTAGAGTA	TACTCTAATGGCATCAAATCCAACCTTTGGAAATAAATGTCAAGTTACTTAAAATGCCTGG	TGACATTTATTTCCAAAGGT	yes	1	0.9999939517	0.7566370587	TGG	TCCAGATAACAGTTGCCATTAATAAGCTTTAGGTGCCAGGCATTTTAAGTAACTTGACATTTATTTCCAAAGGTTGGATTTGATGCCATTAGAGTATATAATAAGAGGCTGAAAGCGCTGAGGAAAATACAGAAACTAATAA	70	7	107341546	TTGACATTTATTTCCAAAGGT	53	+	SLC26A4	3	12	0.4737523985	1	0.5027025571	0.5012973674	6.048961468	6.020458186	33.803021	34.00577804	-3.096355158	-3.097144127	+	15	TTGACATTTATTTCCAAAGGT
9258	0.5599575453	SpCas9	68	ATGGCCCAAGCCCCCGGTGCTGCTGGTCCCCCCACAGGGTACCTGCACACACTGGTGCAGA	TCTGCACCAGTGTGTGCAGGTACCCTGTGGGGGGACCAGCAGCACCGGGGGCTTGGGCCAT	TGCTGCTGGTCCCCCCACA	yes	1	1	0.8310621003	GGG	GGGGCTCCAGGCCTGGGTGCTGGCCCACAGCAGGCATGGCCCAAGCCCCCGGTGCTGCTGGTCCCCCCACAGGGTACCTGCACACACTGGTGCAGAACCTGGTCAACAATGGCTACGTGCGGGACGAGACTGTGCGCGCCGC	70	16	67976669	GGTGCTGCTGGTCCCCCCACA	50	+	LCAT	3	9	0.5410589797	1	0.3969568801	0.4012149611	7.645379191	7.59463091	9.101122786	9.099216019	-2.749354242	-2.751342352	-	12	GGTGCTGCTGGTCCCCCCACA
9286	0.5005417087	SpCas9	68	GGCTCTGCTTCTTATCTTGATTTCTCTCCCTCTGCAGGGGGATGCGGGTGTCACTGGCCGT	ACGGCCAGTGACACCCGCATCCCCCTGCAGAGGGAGAGAAATCAAGATAAGAAGCAGAGCC	TTGATTTCTCTCCCTCTGCA	yes	1	1	0.8557052998	GGG	CACAGTACTTCAGCCCCCTCCAGCATCTAGGGGCTGGCTCTGCTTCTTATCTTGATTTCTCTCCCTCTGCAGGGGGATGCGGGTGTCACTGGCCGTAAGATTATTGTGGACACCTATGGCGGCTGGGGGGCTCATGGTGGTG	70	10	82034955	CTTGATTTCTCTCCCTCTGCA	50	+	MAT1A	1	17	0.133232612	1	0.5057548006	0.5098290763	4.826850404	4.810008568	26.9943003	26.86499238	-3.322296089	-3.323131285	-	18	CTTGATTTCTCTCCCTCTGCA
7401	0.5561341553	SpCas9	68	AGTGCCTCCCCTCTGCACACTGCCCCTGTCTCCACAGGGGCCCATGCCCGCCGGCATGCTG	CAGCATGCCGGCGGGCATGGGCCCCTGTGGAGACAGGGGCAGTGTGCAGAGGGGAGGCACT	ACACTGCCCCTGTCTCCACA	yes	1	1	0.8583638292	GGG	GTCTCTCTGCTTGTGTCTCCACGGGGCACAGCCCCAGTGCCTCCCCTCTGCACACTGCCCCTGTCTCCACAGGGGCCCATGCCCGCCGGCATGCTGATTGAGCGCTCCTCAGACTTCGGTAAGACCTGGCGAGTGTACCAGT	70	1	209807983	CACACTGCCCCTGTCTCCACA	50	+	LAMB3	1	3	0.5785422622	1	0.3949909707	0.3971818071	8.726734184	8.7206549	9.177029073	9.17780321	-2.719338829	-2.719309005	-	4	CACACTGCCCCTGTCTCCACA
7402	0.7094531453	SpCas9	69	AGTGCCTCCCCTCTGCACACTGCCCCTGTCTCCACAGGGGCCCATGCCCGCCGGCATGCTG	CAGCATGCCGGCGGGCATGGGCCCCTGTGGAGACAGGGGCAGTGTGCAGAGGGGAGGCACT	CACTGCCCCTGTCTCCACAG	yes	1	0.9999960313	0.863126275	GGG	GTCTCTCTGCTTGTGTCTCCACGGGGCACAGCCCCAGTGCCTCCCCTCTGCACACTGCCCCTGTCTCCACAGGGGCCCATGCCCGCCGGCATGCTGATTGAGCGCTCCTCAGACTTCGGTAAGACCTGGCGAGTGTACCAGT	70	1	209807983	ACACTGCCCCTGTCTCCACAG	51	+	LAMB3	1	3	0.4796436893	1	0.4745530844	0.4762673612	7.674882686	7.667681377	25.55261516	25.55523895	-2.442223594	-2.442326022	-	4	ACACTGCCCCTGTCTCCACAG
9288	0.523020213	SpCas9	69	GGCTCTGCTTCTTATCTTGATTTCTCTCCCTCTGCAGGGGGATGCGGGTGTCACTGGCCGT	ACGGCCAGTGACACCCGCATCCCCCTGCAGAGGGAGAGAAATCAAGATAAGAAGCAGAGCC	TGATTTCTCTCCCTCTGCAG	yes	1	1	0.6770741373	GGG	CACAGTACTTCAGCCCCCTCCAGCATCTAGGGGCTGGCTCTGCTTCTTATCTTGATTTCTCTCCCTCTGCAGGGGGATGCGGGTGTCACTGGCCGTAAGATTATTGTGGACACCTATGGCGGCTGGGGGGCTCATGGTGGTG	70	10	82034955	TTGATTTCTCTCCCTCTGCAG	51	+	MAT1A	1	17	0.4236212696	1	0.4144119566	0.4182544407	5.158973836	5.147206431	8.28606874	8.290125835	-3.009461324	-3.009734247	-	18	TTGATTTCTCTCCCTCTGCAG
7786	0.2490234169	SpCas9	68	TTTGTGCTGATGTCACCCTATCCTCTATGTTTTAAAGGGTTTGCCTGGTGATCCTGGTTAC	GTAACCAGGATCACCAGGCAAACCCTTTAAAACATAGAGGATAGGGTGACATCAGCACAAA	CCTATCCTCTATGTTTTAAA	yes	1	0.9999934968	0.8596113399	GGG	AGAAGACAATCTTTGGAGATTTCCTAACACCATCATTTGTGCTGATGTCACCCTATCCTCTATGTTTTAAAGGGTTTGCCTGGTGATCCTGGTTACCCTGGTGAACCCGGAAGGGATGGTGAAAAGGTAAGAATTTTAATAC	70	X	107826114	CCCTATCCTCTATGTTTTAAA	50	+	COL4A5	1	13	0.797918198	1	0.4637042197	0.4670341448	7.752092263	7.754128606	21.928098	21.92463462	-2.771427656	-2.771258346	+	14	CCCTATCCTCTATGTTTTAAA
9290	0.5763516934	SpCas9	70	GGCTCTGCTTCTTATCTTGATTTCTCTCCCTCTGCAGGGGGATGCGGGTGTCACTGGCCGT	ACGGCCAGTGACACCCGCATCCCCCTGCAGAGGGAGAGAAATCAAGATAAGAAGCAGAGCC	ATTTCTCTCCCTCTGCAGG	yes	1	1	0.8589125489	GGG	CACAGTACTTCAGCCCCCTCCAGCATCTAGGGGCTGGCTCTGCTTCTTATCTTGATTTCTCTCCCTCTGCAGGGGGATGCGGGTGTCACTGGCCGTAAGATTATTGTGGACACCTATGGCGGCTGGGGGGCTCATGGTGGTG	70	10	82034955	TGATTTCTCTCCCTCTGCAGG	52	+	MAT1A	1	17	0.8577274967	1	0.4630496292	0.4676568818	6.688497628	6.674667407	18.77456796	18.78026256	-3.02977539	-3.030012496	-	18	TGATTTCTCTCCCTCTGCAGG
1963	0.5262683759	SpCas9	68	TAGGGTGGGCGCCGCTCAGCCTGCTCTCTCGCCACAGGGTTTGATGTTCGGCTATGCTACC	GGTAGCATAGCCGAACATCAAACCCTGTGGCGAGAGAGCAGGCTGAGCGGCGCCCACCCTA	CAGCCTGCTCTCTCGCCACA	yes	1	1	0.8498314025	GGG	TTTCAGGCTTGGAGAGAGCTGCGGTCCTCTTGGTCTAGGGTGGGCGCCGCTCAGCCTGCTCTCTCGCCACAGGGTTTGATGTTCGGCTATGCTACCGACGAGACAGAGGAGTGCATGCCCCTCACCATCATCCTTGCTCACA	70	10	82040072	TCAGCCTGCTCTCTCGCCACA	50	+	MAT1A	1	3	0.2944060171	1	0.4265505037	0.4230366261	5.980292541	5.981178651	14.68646591	14.6861426	-3.077559587	-3.07758499	-	4	TCAGCCTGCTCTCTCGCCACA
7806	0.5032642036	SpCas9	68	ACTCGCCGTCCCGCCTGAGCCTTGTCTCCCTTCCCAGGGCTCCCACTGCAGCAGCTCGGGG	CCCCGAGCTGCTGCAGTGGGAGCCCTGGGAAGGGAGACAAGGCTCAGGCGGGACGGCGAGT	AGCCTTGTCTCCCTTCCCA	yes	1	1	0.857589037	GGG	CTGGAGCCTGGTTGGGCCTGAGTGGTCAGTCCCAGACTCGCCGTCCCGCCTGAGCCTTGTCTCCCTTCCCAGGGCTCCCACTGCAGCAGCTCGGGGGACCCCGCTGAGTACAACCTGCGCTCGCGCACCGTGCTGTGCGGGA	70	1	156108279	TGAGCCTTGTCTCCCTTCCCA	50	+	LMNA	2	10	0.4429261504	1	0.4723729076	0.4748549685	7.935657422	7.917895623	22.16665847	22.1871418	-2.254298584	-2.255013372	+	12	TGAGCCTTGTCTCCCTTCCCA
8265	0.6278458317	SpCas9	70	TGTTAATGGCTGAACACCCATTGTGTCTCTGCTGCAGGTGGTCAACAGAGGCGACCCATAT	ATATGGGTCGCCTCTGTTGACCACCTGCAGCAGAGACACAATGGGTGTTCAGCCATTAACA	CATTGTGTCTCTGCTGCAGG	yes	1	1	0.8426293995	TGG	CAGCACATAGTCAGAGGCTCTCGGGGCCTTCCCAGTGTTAATGGCTGAACACCCATTGTGTCTCTGCTGCAGGTGGTCAACAGAGGCGACCCATATCCTCAGGAGGTAAGCGCCACTGTCCAAAAAGTCATGGAAAGGCTGG	70	18	55222184	CCATTGTGTCTCTGCTGCAGG	52	+	FECH	2	10	0.7772656628	1	0.4153373347	0.4174724914	6.781332843	6.765717838	10.83039908	10.83328353	-2.840805506	-2.84139144	-	12	CCATTGTGTCTCTGCTGCAGG
9907	0.4955032655	SpCas9	68	TTACGGTACTAATGTGTTTGCCTCCTTCTGCCACCAGGGGGCAGACCGGGCCGTTCCAGTG	CACTGGAACGGCCCGGTCTGCCCCCTGGTGGCAGAAGGAGGCAAACACATTAGTACCGTAA	TTTGCCTCCTTCTGCCACCA	yes	1	1	0.8416696504	GGG	AGGTCTGTGACGTTTTATTTTAAAATGTGTAACTCTTACGGTACTAATGTGTTTGCCTCCTTCTGCCACCAGGGGGCAGACCGGGCCGTTCCAGTGCTGATCATTGGCATTCTGGTGTTCCTACCCGGATTTTACCACCTGC	70	20	5081577	GTTTGCCTCCTTCTGCCACCA	50	+	TMEM230	1	2	0.133267988	1	0.5917257108	0.5957902205	4.697317778	4.685247048	47.58798466	47.61082246	-2.210865022	-2.211381765	-	3	GTTTGCCTCCTTCTGCCACCA
1799	0.3883142194	SpCas9	68	TGGAGCTATTTCCATTTCCCATCCCTGCCCTGGCCAGGGCCCGGCCTGAAGTTCTGACCTG	CAGGTCAGAACTTCAGGCCGGGCCCTGGCCAGGGCAGGGATGGGAAATGGAAATAGCTCCA	TCCCATCCCTGCCCTGGCCA	yes	1	1	0.8509656126	GGG	GGTGGCAGTGAACATGCACCAAGTGGGTGGATGAATGGAGCTATTTCCATTTCCCATCCCTGCCCTGGCCAGGGCCCGGCCTGAAGTTCTGACCTGTACCCCCTGGGGGGCTCCCATTATTTGGGATGGCTCTTTCGACCCA	70	1	33777790	TTCCCATCCCTGCCCTGGCCA	50	+	A3GALT2	1	0	0.6572537487	1	0.439041371	0.4457384807	8.902935766	8.860275195	17.3770147	17.40231198	-1.986920968	-1.988375504	-	1	TTCCCATCCCTGCCCTGGCCA
1792	0.3813059414	SpCas9	70	CGTCACCACAGCTGATGTTACCTCTTTTTTGTTTCAGATGGGAATAACTGGGAACACAAGT	ACTTGTGTTCCCAGTTATTCCCATCTGAAACAAAAAAGAGGTAACATCAGCTGTGGTGACG	TACCTCTTTTTTGTTTCAGA	yes	1	1	0.8203111014	TGG	GAGCATTTCCCAGGCCCTTCCTTTTATATTGACTGCGTCACCACAGCTGATGTTACCTCTTTTTTGTTTCAGATGGGAATAACTGGGAACACAAGTCCATTTGGACAGCCCTTTAGTCAAGCTGGAGGGCAGCCAATGGGAG	70	16	3860780	TTACCTCTTTTTTGTTTCAGA	52	+	CREBBP	5	0	0.8568058785	1	0.4207599646	0.4197076229	6.719874064	6.729819603	12.95378404	12.94568937	-3.255428918	-3.254793894	-	5	TTACCTCTTTTTTGTTTCAGA
1812	0.5372565437	SpCas9	70	GTGTTTCAGCTCTTCCCTTTTCTCTTGTTCCATTTAGGTGGCTTCCCACACTTCTGACTCG	CGAGTCAGAAGTGTGGGAAGCCACCTAAATGGAACAAGAGAAAAGGGAAGAGCTGAAACAC	TTTCTCTTGTTCCATTTAGG	yes	1	1	0.8189248644	TGG	GACTTCTGTTGCAGAGCGCATGCATTTTGACCACAGTGTTTCAGCTCTTCCCTTTTCTCTTGTTCCATTTAGGTGGCTTCCCACACTTCTGACTCGGACGTTCCTTCCGGTGTCACTGAGGTGGTCGTGAAGCTCTTTGACT	70	8	27456152	TTTTCTCTTGTTCCATTTAGG	52	+	CLU	1	0	0.7536202012	1	0.4072819426	0.408127506	8.172115197	8.158675571	9.293121738	9.29459314	-2.894368673	-2.894634855	-	1	TTTTCTCTTGTTCCATTTAGG
1811	0.6650003262	SpCas9	69	GGGGTGAGCATTTCTGTTGTTCATGGAAATCTTTCAGAGGAAGCTGCAAAACAAATGAGAA	TTCTCATTTGTTTTGCAGCTTCCTCTGAAAGATTTCCATGAACAACAGAAATGCTCACCCC	TGTTCATGGAAATCTTTCAG	yes	1	1	0.8425716692	AGG	GTGTACTTCAAGATGGGTGTGTTTTCGAAAAGGCTGGGGTGAGCATTTCTGTTGTTCATGGAAATCTTTCAGAGGAAGCTGCAAAACAAATGAGAAGCAGAGGAAAAGTTCTGAAGACTAAAGATGGTAAATCAGACAGTCT	70	3	98309909	TTGTTCATGGAAATCTTTCAG	51	+	CPOX	1	0	0.5845209038	1	0.4256760096	0.4304057673	7.682532586	7.69306933	14.02264084	14.01403068	-3.055696111	-3.055015298	-	1	TTGTTCATGGAAATCTTTCAG
318	0.5285906933	SpCas9	68	TCCTTCTCTCTCCTGCCCTTTCCCCGTTGCCCCACAGGGAGCCAGGTGTGCCGCCCGCCTC	GAGGCGGGCGGCACACCTGGCTCCCTGTGGGGCAACGGGGAAAGGGCAGGAGAGAGAAGGA	CCTTTCCCCGTTGCCCCACA	yes	1	1	0.854239373	GGG	GTGTCCCTGACGGCCTCCCAGGGCCACACTCACCCTCCTTCTCTCTCCTGCCCTTTCCCCGTTGCCCCACAGGGAGCCAGGTGTGCCGCCCGCCTCTGCTTCATGGATCCCTACCCTGGCTGGACGGCGGCAAAGCCCTGGG	70	10	8100268	CCCTTTCCCCGTTGCCCCACA	50	+	GATA3	8	5	0.5613908776	1	0.4136432338	0.4150804859	7.89233703	7.872317114	11.21000794	11.21816171	-2.76345598	-2.764188737	+	13	CCCTTTCCCCGTTGCCCCACA
4001	0.5604271599	SpCas9	70	CCCCCACCCTCACCTCCAGCTCCCCCTATCCCCACAGGTGGAGCTCATCGTGGGCAGCTCA	TGAGCTGCCCACGATGAGCTCCACCTGTGGGGATAGGGGGAGCTGGAGGTGAGGGTGGGGG	CTCCCCCTATCCCCACAGG	yes	1	1	0.8329326402	TGG	AGATCCTGGTGGGGTCTTGACTGGGAGAACAATTCCCCCCACCCTCACCTCCAGCTCCCCCTATCCCCACAGGTGGAGCTCATCGTGGGCAGCTCAGAGGACGTGATCCCGTGCCTACGCACCCAGTATCAGCTGAGTCGGG	70	11	71819651	AGCTCCCCCTATCCCCACAGG	52	+	LRTOMT	1	1	0.6072771691	1	0.4250300303	0.4281535093	7.318836595	7.318379594	12.90622506	12.9043704	-3.258720896	-3.258579662	+	2	AGCTCCCCCTATCCCCACAGG
7214	0.6069837601	SpCas9	68	TGGGCTCCCAAGCCTCGCCTCTGTGCTCTCTCACCAGGGAAAGTGAACATGAGTTCCGAAT	ATTCGGAACTCATGTTCACTTTCCCTGGTGAGAGAGCACAGAGGCGAGGCTTGGGAGCCCA	CCTCTGTGCTCTCTCACCA	yes	1	1	0.856828485	GGG	GCTGACTGGGTCGAGCCCCCCCAGTATGAGCGGGATGGGCTCCCAAGCCTCGCCTCTGTGCTCTCTCACCAGGGAAAGTGAACATGAGTTCCGAATTCCTGCGTTTCAAGTGGGGTAAGGGCTGCTGGTCTCTGGCCACAGC	70	X	153648044	CGCCTCTGTGCTCTCTCACCA	50	+	TAZ	2	5	0.1468174569	1	0.4643658014	0.4660160177	5.149921105	5.121943751	22.39005105	22.40479964	-2.811834461	-2.812796078	+	7	CGCCTCTGTGCTCTCTCACCA
1805	0.4948719652	SpCas9	68	TTACCCATTCCTCTGTCCTCCCGTGTTGGGTCTGCAGGGGTAGAAGATAAGGAGTCTTGGC	GCCAAGACTCCTTATCTTCTACCCCTGCAGACCCAACACGGGAGGACAGAGGAATGGGTAA	CCTCCCGTGTTGGGTCTGCA	yes	1	1	0.8510909174	GGG	TGGAGCAGCCTCCTGGCCCTCTGGGAGCTTCTGTCTTACCCATTCCTCTGTCCTCCCGTGTTGGGTCTGCAGGGGTAGAAGATAAGGAGTCTTGGCATGGGAAGCCCCTCCCCAAAAACATGGCTGAGCAGATCATCCAGGA	70	3	53265566	TCCTCCCGTGTTGGGTCTGCA	50	+	TKT	1	0	0.6359277515	1	0.5293924474	0.5334944103	6.812932618	6.804830072	23.60603709	23.61444821	-2.34846146	-2.348760382	-	1	TCCTCCCGTGTTGGGTCTGCA
9908	0.53214498	SpCas9	69	TTACGGTACTAATGTGTTTGCCTCCTTCTGCCACCAGGGGGCAGACCGGGCCGTTCCAGTG	CACTGGAACGGCCCGGTCTGCCCCCTGGTGGCAGAAGGAGGCAAACACATTAGTACCGTAA	TTGCCTCCTTCTGCCACCAG	yes	1	1	0.8577885502	GGG	AGGTCTGTGACGTTTTATTTTAAAATGTGTAACTCTTACGGTACTAATGTGTTTGCCTCCTTCTGCCACCAGGGGGCAGACCGGGCCGTTCCAGTGCTGATCATTGGCATTCTGGTGTTCCTACCCGGATTTTACCACCTGC	70	20	5081577	TTTGCCTCCTTCTGCCACCAG	51	+	TMEM230	1	2	0.3380265993	1	0.4719694271	0.4756605449	6.103476349	6.086268206	22.86285176	22.88123328	-2.72330137	-2.724049096	-	3	TTTGCCTCCTTCTGCCACCAG
325	0.4400687732	SpCas9	68	TGAGCTTCTTTTCTACTTGGCTCCCTTCCCTCTGCAGGGGCCAGGCCCGGAGTCGGAGTTG	CAACTCCGACTCCGGGCCTGGCCCCTGCAGAGGGAAGGGAGCCAAGTAGAAAAGAAGCTCA	TTGGCTCCCTTCCCTCTGCA	yes	1	1	0.8643826175	GGG	TCAGCATCCCTCAGAGCCCGCCCAGCCTCTCTCACTGAGCTTCTTTTCTACTTGGCTCCCTTCCCTCTGCAGGGGCCAGGCCCGGAGTCGGAGTTGGAGGCATTCCTACTTACGGGGTTGGAGCTGGGGGCTTTCCCGGCTT	70	7	73470601	CTTGGCTCCCTTCCCTCTGCA	50	+	ELN	1	1	0.298799412	1	0.4811250619	0.4886208988	6.081388877	6.074285657	31.41511213	31.39938197	-3.04037769	-3.040675434	+	2	CTTGGCTCCCTTCCCTCTGCA
7815	0.5919513572	SpCas9	70	TCCAGGTTTCTAATCTGGCCTATATCCCACTTTTCAGGTGGAAAGGAGGGAAGAGGCCCTC	GAGGGCCTCTTCCCTCCTTTCCACCTGAAAAGTGGGATATAGGCCAGATTAGAAACCTGGA	CCTATATCCCACTTTTCAGG	yes	1	1	0.8453309261	TGG	GTAAGGTCACCATCCCATGCCCTCCTCAGTGACCCTCCAGGTTTCTAATCTGGCCTATATCCCACTTTTCAGGTGGAAAGGAGGGAAGAGGCCCTCGCCCCCACTCCCAGCCCTGGCTAGGAGAAAGGGTGGGCTGCTCACA	70	1	150482311	GCCTATATCCCACTTTTCAGG	52	+	ECM1	1	1	0.6341871307	1	0.4423486892	0.4485462309	6.023270169	5.928107079	15.32295494	15.36404158	-3.441528093	-3.444486721	+	2	GCCTATATCCCACTTTTCAGG
3992	0.6487048635	SpCas9	70	CAGGCGGTGCTGCAGTGTCTCTCCCTCTTGTCGCCAGGTGGTCCTAGTGGAGAGCAGTGAG	CTCACTGCTCTCCACTAGGACCACCTGGCGACAAGAGGGAGAGACACTGCAGCACCGCCTG	CTCTCCCTCTTGTCGCCAGG	yes	1	1	0.8316122264	TGG	CTTCCCCTCCCCTCCTGACCTCTCGCCGGCGGCTACAGGCGGTGCTGCAGTGTCTCTCCCTCTTGTCGCCAGGTGGTCCTAGTGGAGAGCAGTGAGCGTCTGGGAGGCTGGATTCGCTCCGTTCGAGGCCCTAATGGTGCTA	70	1	161136890	TCTCTCCCTCTTGTCGCCAGG	52	+	PPOX	3	9	0.794597769	1	0.4251275945	0.4244667479	7.481874052	7.484457635	11.06674587	11.14244176	-2.814550912	-2.816110361	+	12	TCTCTCCCTCTTGTCGCCAGG
327	0.5524566456	SpCas9	69	TGAGCTTCTTTTCTACTTGGCTCCCTTCCCTCTGCAGGGGCCAGGCCCGGAGTCGGAGTTG	CAACTCCGACTCCGGGCCTGGCCCCTGCAGAGGGAAGGGAGCCAAGTAGAAAAGAAGCTCA	TGGCTCCCTTCCCTCTGCAG	yes	1	1	0.8012424788	GGG	TCAGCATCCCTCAGAGCCCGCCCAGCCTCTCTCACTGAGCTTCTTTTCTACTTGGCTCCCTTCCCTCTGCAGGGGCCAGGCCCGGAGTCGGAGTTGGAGGCATTCCTACTTACGGGGTTGGAGCTGGGGGCTTTCCCGGCTT	70	7	73470601	TTGGCTCCCTTCCCTCTGCAG	51	+	ELN	1	1	0.5642763163	1	0.3709612569	0.3773308918	6.823817228	6.814377473	8.025163191	8.022939862	-2.875881992	-2.876015555	+	2	TTGGCTCCCTTCCCTCTGCAG
3965	0.2622342128	SpCas9	68	TTCTTTCTCATCGTTTAACAAAATACTTTGCTTTCAGGGCCCTGTTGGCTGGTGGCGGCTT	AAGCCGCCACCAGCCAACAGGGCCCTGAAAGCAAAGTATTTTGTTAAACGATGAGAAAGAA	AACAAAATACTTTGCTTTCA	yes	1	1	0.8086542035	GGG	GTTCCTCTCCACAGTGTGTATCAGAATAAAGTCCTTTCTTTCTCATCGTTTAACAAAATACTTTGCTTTCAGGGCCCTGTTGGCTGGTGGCGGCTTTTCTACGTGGACTTACCGGCAAGGCTACGATGTCAGCATTCCTGTC	70	11	44135735	TAACAAAATACTTTGCTTTCA	50	+	EXT2	6	6	0.4030420531	1	0.4069282084	0.4147631613	6.776691226	6.793293992	14.97465538	14.96667422	-2.86580453	-2.865150097	+	12	TAACAAAATACTTTGCTTTCA
8050	0.3538622443	SpCas9	68	GGGATCACCATGACCCCCCTTTCTTCTCCCTCTATAGGGTCCCTCTGGTCCTCGTGGTCTC	GAGACCACGAGGACCAGAGGGACCCTATAGAGGGAGAAGAAAGGGGGGTCATGGTGATCCC	CCCTTTCTTCTCCCTCTATA	yes	0.9999999732	1	0.6884138612	GGG	GCATGAATGACTACATCCACATGCTTTCCTACAGAGGGATCACCATGACCCCCCTTTCTTCTCCCTCTATAGGGTCCCTCTGGTCCTCGTGGTCTCCCTGGCCCCCCTGGTGCACCTGTGAGTATCCAGGACGTCTTCATAT	70	17	48275566	CCCCTTTCTTCTCCCTCTATA	50	+	COL1A1	1	6	0.4448075262	1	0.6689716359	0.6710199282	6.559857981	6.49413646	42.68702035	42.8615195	-1.971557236	-1.975261373	-	7	CCCCTTTCTTCTCCCTCTATA
1806	0.5840926234	SpCas9	69	TTACCCATTCCTCTGTCCTCCCGTGTTGGGTCTGCAGGGGTAGAAGATAAGGAGTCTTGGC	GCCAAGACTCCTTATCTTCTACCCCTGCAGACCCAACACGGGAGGACAGAGGAATGGGTAA	CTCCCGTGTTGGGTCTGCAG	yes	0.9999999679	1	0.8554796799	GGG	TGGAGCAGCCTCCTGGCCCTCTGGGAGCTTCTGTCTTACCCATTCCTCTGTCCTCCCGTGTTGGGTCTGCAGGGGTAGAAGATAAGGAGTCTTGGCATGGGAAGCCCCTCCCCAAAAACATGGCTGAGCAGATCATCCAGGA	70	3	53265566	CCTCCCGTGTTGGGTCTGCAG	51	+	TKT	1	0	0.9246026615	1	0.5009801817	0.5053037259	8.040805477	8.038843972	28.19493529	28.19136687	-2.31654315	-2.316418596	-	1	CCTCCCGTGTTGGGTCTGCAG
9454	0.6423374939	SpCas9	68	CTGCCCTGTGCAGTATGACTTTTCTCTCTATCACCAGGGTGACCCGGGTTTGCCTGGAAAA	TTTTCCAGGCAAACCCGGGTCACCCTGGTGATAGAGAGAAAAGTCATACTGCACAGGGCAG	ACTTTTCTCTCTATCACCA	yes	0.9999999513	1	0.8649384502	GGG	CTCTGTCCCCTCTCCCTGAGTGAGTTAGATCCTGACTGCCCTGTGCAGTATGACTTTTCTCTCTATCACCAGGGTGACCCGGGTTTGCCTGGAAAAGCAGGCGAGCGTGGCCTTCGGGTGAGTCTTGGCAGAGAGAAGTAAC	70	3	48618359	TGACTTTTCTCTCTATCACCA	50	+	COL7A1	1	4	0.1356989146	1	0.4788495762	0.4842937724	4.988317007	5.001916241	23.98077256	23.96790493	-2.892142432	-2.891651807	-	5	TGACTTTTCTCTCTATCACCA
5186	0.5311781978	SpCas9	68	CACTTTGATGGAAAGTGCTGTGTTTTCCCTTCTGCAGGGCCTGATGTACCACGATGCCTCT	AGAGGCATCGTGGTACATCAGGCCCTGCAGAAGGGAAAACACAGCACTTTCCATCAAAGTG	CTGTGTTTTCCCTTCTGCA	yes	0.9999999274	1	0.8637089143	GGG	AGTGCCTTGTGAGACCAGGGTCCTCCTGCAGATGCCACTTTGATGGAAAGTGCTGTGTTTTCCCTTCTGCAGGGCCTGATGTACCACGATGCCTCTCGCTGGGGTCTTACGCTACAGACTTATGTGCAGCTCACCATGCTGG	70	16	66565372	TGCTGTGTTTTCCCTTCTGCA	50	+	TK2	2	5	0.3851000771	1	0.4918205906	0.4922747093	6.082066375	6.068397695	28.47172346	28.47046284	-3.01756167	-3.018121397	-	7	TGCTGTGTTTTCCCTTCTGCA
6647	0.6187573438	SpCas9	68	TGGGGGCTGTGCCGGGTCTGATTGAAGCTCCCCGCAGGGTTCAGCATGTTTGTGCGTCCAC	GTGGACGCACAAACATGCTGAACCCTGCGGGGAGCTTCAATCAGACCCGGCACAGCCCCCA	TCTGATTGAAGCTCCCCGCA	yes	0.9999999271	1	0.8484470559	GGG	GGAACAGCCGGTGGGGTGGGGGGCAGGGGACAAAATGGGGGCTGTGCCGGGTCTGATTGAAGCTCCCCGCAGGGTTCAGCATGTTTGTGCGTCCACACCACAAGCAGCGCTTCTCACAGACGTGCACAGACCTGACCGGCCG	70	20	62326419	GTCTGATTGAAGCTCCCCGCA	50	+	RTEL1-TNFRSF6B	1	2	0.2023599633	1	0.4716242257	0.4720138144	5.682715512	5.661751427	25.16694094	25.19026088	-2.851942455	-2.85289146	+	3	GTCTGATTGAAGCTCCCCGCA
2753	0.5125834988	SpCas9	70	CCTTTGTTGTAAACGGTGGCCGTGTCCTCTGGTGCAGATGGTGAAAGGCTTTTCTAACCGT	ACGGTTAGAAAAGCCTTTCACCATCTGCACCAGAGGACACGGCCACCGTTTACAACAAAGG	CCGTGTCCTCTGGTGCAGA	yes	0.9999999108	1	0.839618345	TGG	GCATGGTGCCTGGCCCGGTGCTGAGGAACTGGATGCCTTTGTTGTAAACGGTGGCCGTGTCCTCTGGTGCAGATGGTGAAAGGCTTTTCTAACCGTGCTCGGAAAGCCCGACTTGCTGAGCCCCAGCTGCGGGAAGAAAATG	70	3	14190448	GGCCGTGTCCTCTGGTGCAGA	52	+	XPC	2	2	0.9493174797	1	0.61523166	0.6158576073	8.147107834	8.082974146	53.5036692	53.68228637	-2.160213089	-2.163316045	-	4	GGCCGTGTCCTCTGGTGCAGA
9923	0.5089914155	SpCas9	70	AGGCGGAAGGTGCAGGCCACCGCTTTCCCTCCTGCAGGTGGACGTGCTGCGGGCACTGGGG	CCCCAGTGCCCGCAGCACGTCCACCTGCAGGAGGGAAAGCGGTGGCCTGCACCTTCCGCCT	ACCGCTTTCCCTCCTGCAGG	yes	0.9999998894	1	0.8426293995	TGG	GGGGTCATAGGGCAGGGGATGAGGGTGCCTGGGCCAGGCGGAAGGTGCAGGCCACCGCTTTCCCTCCTGCAGGTGGACGTGCTGCGGGCACTGGGGGCTGAGATTGTGAGGACGCCCACCAATGCCAGGTTCGACTCCCCGG	70	21	44485631	CACCGCTTTCCCTCCTGCAGG	52	+	CBS	1	5	0.7456197448	1	0.4540683986	0.4544421751	7.506322463	7.477575051	11.45364759	11.46836283	-2.811249447	-2.81264289	-	6	CACCGCTTTCCCTCCTGCAGG
5496	0.7277549832	SpCas9	70	GGGAAGGGAACACTCACCTATGGAAACCTTGTTCCAGGAGGAGCTCAAGCACTTCGAAGCC	GGCTTCGAAGTGCTTGAGCTCCTCCTGGAACAAGGTTTCCATAGGTGAGTGTTCCCTTCCC	TATGGAAACCTTGTTCCAGG	yes	0.9999998471	1	0.8434011025	AGG	GTTCACCCGGGACCACAAGATGGCGTGGCGAGCACGGGAAGGGAACACTCACCTATGGAAACCTTGTTCCAGGAGGAGCTCAAGCACTTCGAAGCCAAAATCGAGAAGCACAACCACTACCAGAAGCAGCTGGAGATTGCGC	70	4	3516655	CTATGGAAACCTTGTTCCAGG	52	+	LRPAP1	1	0	0.6004191068	1	0.4310319529	0.4282200798	7.05844295	7.063665846	15.26072762	15.30516982	-3.193857381	-3.193231599	-	1	CTATGGAAACCTTGTTCCAGG
9003	0.477440348	SpCas9	68	CCTGAACCCACCCTGACCTCCCTGGGTCCTTCCCCAGGGGATCCTTGAGAACATCCAGAGG	CCTCTGGATGTTCTCAAGGATCCCCTGGGGAAGGACCCAGGGAGGTCAGGGTGGGTTCAGG	CCTCCCTGGGTCCTTCCCCA	yes	0.9999998358	1	0.8684486673	GGG	CCCAGAAGAGTTGGATGTAACCAGGATGGCTGTGCCCTGAACCCACCCTGACCTCCCTGGGTCCTTCCCCAGGGGATCCTTGAGAACATCCAGAGGAACAAGCTGCTCTTTATTGAGACCCAGGATGGTGCCGAAACCAGTG	70	19	45856592	ACCTCCCTGGGTCCTTCCCCA	50	+	ERCC2	2	1	0.3343953649	1	0.4903652231	0.4914672666	6.821739267	6.822434799	23.90686521	23.90548902	-2.191101073	-2.191037505	-	3	ACCTCCCTGGGTCCTTCCCCA
9669	0.5722893123	SpCas9	69	ACTCGTCACTCGTCCCTCCTGAATGCTTTCCCTGCAGGGGTGACCCGGACAAGTGTGACAT	ATGTCACACTTGTCCGGGTCACCCCTGCAGGGAAAGCATTCAGGAGGGACGAGTGACGAGT	CCTGAATGCTTTCCCTGCAG	yes	0.9999998336	1	0.8319734336	GGG	CCCCTCCACTCCCTCCACCTCCATCCCCAGCCAGGACTCGTCACTCGTCCCTCCTGAATGCTTTCCCTGCAGGGGTGACCCGGACAAGTGTGACATCTGGGGCAACACACCCCTGCATCTGGCAGCTTCCAATGGCCACTTG	70	17	72916766	TCCTGAATGCTTTCCCTGCAG	51	+	USH1G	8	10	0.384723839	1	0.435289708	0.4384642781	5.030009675	4.997645986	12.37775852	12.4007536	-2.849517959	-2.851078915	-	18	TCCTGAATGCTTTCCCTGCAG
6239	0.5819781848	SpCas9	68	GGTCTCAGGGTGCTGATGCTGGCTGCATCCTTCACAGGGTCGTGATGGCCCCAAGGGTGAG	CTCACCCTTGGGGCCATCACGACCCTGTGAAGGATGCAGCCAGCATCAGCACCCTGAGACC	TGCTGGCTGCATCCTTCACA	yes	0.9999998191	1	0.8495428702	GGG	TGACCCTGGGGGAATATGACTCCACTCTTTTCTGAGGTCTCAGGGTGCTGATGCTGGCTGCATCCTTCACAGGGTCGTGATGGCCCCAAGGGTGAGCGTGGAGCTCCTGGTATCCTTGGACCCCAGGGGCCTCCAGGCCTCC	70	3	48614204	ATGCTGGCTGCATCCTTCACA	50	+	COL7A1	1	1	0.3060758287	1	0.4246057758	0.4248297735	6.091926146	6.084756536	12.90559392	12.90950721	-2.970400111	-2.97068503	-	2	ATGCTGGCTGCATCCTTCACA
1826	0.6400153467	SpCas9	70	GTCAGAGTTTAAGCTTCTCTGTGCCTTCCTCTTCCAGGTGGTCATCGAGTTTGACCAAAAC	GTTTTGGTCAAACTCGATGACCACCTGGAAGAGGAAGGCACAGAGAAGCTTAAACTCTGAC	CTGTGCCTTCCTCTTCCAGG	yes	0.9999998164	1	0.8643596808	TGG	AGTCCAGCAAAGCACTTTTTTTTTCATCATTCCTTGTCAGAGTTTAAGCTTCTCTGTGCCTTCCTCTTCCAGGTGGTCATCGAGTTTGACCAAAACGTCTTTACTGCTTTCACCTGCCTGAGTGCAGATTGCAAGATTGTGC	70	20	6057993	TCTGTGCCTTCCTCTTCCAGG	52	+	FERMT1	1	0	0.6379584793	1	0.4345496213	0.434737341	6.859586587	6.83217527	16.14760819	16.07901322	-3.152659811	-3.154178304	-	1	TCTGTGCCTTCCTCTTCCAGG
1875	0.4681388481	SpCas9	68	CCCTCCTTCCCTTCCCTTTTCTCCTCCTCCTCCTCAGGGTTCCCGCATGCGTTTCCTGGAC	GTCCAGGAAACGCATGCGGGAACCCTGAGGAGGAGGAGGAGAAAAGGGAAGGGAAGGAGGG	TTTTCTCCTCCTCCTCCTCA	yes	0.9999998005	1	0.8743393656	GGG	CAAGCAGTGGTGGGCTGGCCCCACAGTTGCAGCCTCCCTCCTTCCCTTCCCTTTTCTCCTCCTCCTCCTCAGGGTTCCCGCATGCGTTTCCTGGACACCATGAGCATGCACATGGCCATCTCAGGGCTAAGCAGCTTCCAGC	70	15	89872341	CTTTTCTCCTCCTCCTCCTCA	50	+	POLG	1	11	0.4154614964	1	0.441422856	0.4432202033	7.565572475	7.557340792	16.32250035	16.32774371	-2.410419776	-2.410744302	-	12	CTTTTCTCCTCCTCCTCCTCA
2865	0.5171797514	SpCas9	71	CTGGTCAGAGCAGGCCTTTCCTCCCAACCCCGGGCAGGTGGGCATCGTTGGCAGGACCGGG	CCCGGTCCTGCCAACGATGCCCACCTGCCCGGGGTTGGGAGGAAAGGCCTGCTCTGACCAG	CCTCCCAACCCCGGGCAGGT	yes	0.9999997909	1	0.8317004776	GGG	CAGAAAGATCTCCCCAATAAATGCCCACAAACCCTCTGGTCAGAGCAGGCCTTTCCTCCCAACCCCGGGCAGGTGGGCATCGTTGGCAGGACCGGGGCAGGGAAGTCCTCCCTGGCCAGTGGGCTGCTGCGGCTCCAGGAGG	70	16	16248888	TCCTCCCAACCCCGGGCAGGT	53	+	ABCC6	1	23	0.7237344503	1	0.643473431	0.6506595706	6.133926597	6.074050533	44.18025495	44.42702149	-1.618503918	-1.622679055	-	24	TCCTCCCAACCCCGGGCAGGT
1833	0.5655571036	SpCas9	69	TTCCTTTTCTGATTAAAATGTATTTTTTTCTTTGCAGAGGCACCAACAATTGTCCTTGATC	GATCAAGGACAATTGTTGGTGCCTCTGCAAAGAAAAAAATACATTTTAATCAGAAAAGGAA	ATGTATTTTTTTCTTTGCAG	yes	0.9999997884	1	0.8408733555	AGG	TATGTACTTTTTTTTTTAAAGCAAATTAAGCCTCCTTCCTTTTCTGATTAAAATGTATTTTTTTCTTTGCAGAGGCACCAACAATTGTCCTTGATCCCACAATAAAAGATGGGCTAACAATTAAAGCAGGGGATACCATTGT	70	2	179442237	AATGTATTTTTTTCTTTGCAG	51	+	TTN	1	0	0.5398795539	1	0.4418449405	0.4435434861	5.551299729	5.598295387	12.27613137	12.24649639	-3.313689823	-3.311532448	-	1	AATGTATTTTTTTCTTTGCAG
7634	0.3138977411	SpCas9	68	GGCTCCTGGAGGACTGACTCTACCTGTTTCCTTTCAGGGGTCCCTGGGGCCATTCCTGGTG	CACCAGGAATGGCCCCAGGGACCCCTGAAAGGAAACAGGTAGAGTCAGTCCTCCAGGAGCC	ACTCTACCTGTTTCCTTTCA	yes	0.9999997436	1	0.8556770349	GGG	AATCGCAGTTACTTTTGCACCAGCCTAATAGTTCTGGCTCCTGGAGGACTGACTCTACCTGTTTCCTTTCAGGGGTCCCTGGGGCCATTCCTGGTGGAGTTCCTGGAGGAGTCTTTTATCCAGGTAACGTACATGAAACTTC	70	7	73449694	GACTCTACCTGTTTCCTTTCA	50	+	ELN	1	0	0.3619321139	1	0.4349197797	0.4404537723	7.205020411	7.188108076	12.39892098	12.40286452	-2.687329581	-2.687851925	+	1	GACTCTACCTGTTTCCTTTCA
7938	0.4500843328	SpCas9	68	AACACTGGCTCAGCTCACCTTTTCTTTTCCACTGCAGGGACCTGCTGGTGAACGAGGCGAG	CTCGCCTCGTTCACCAGCAGGTCCCTGCAGTGGAAAAGAAAAGGTGAGCTGAGCCAGTGTT	ACCTTTTCTTTTCCACTGCA	yes	0.9999997029	1	0.8552652249	GGG	TGGGCCCTACTAGCTGTGGCTCTCAGGGTCTCTGGAACACTGGCTCAGCTCACCTTTTCTTTTCCACTGCAGGGACCTGCTGGTGAACGAGGCGAGCAGGGTGCTCCTGGGCCATCTGGGTTCCAGGTAGGTGGCTGGACCA	70	12	48377519	CACCTTTTCTTTTCCACTGCA	50	+	COL2A1	1	4	0.2854662369	1	0.5010753161	0.5030801574	5.566450293	5.560779276	25.10715513	25.10622148	-2.948069799	-2.948266422	-	5	CACCTTTTCTTTTCCACTGCA
8229	0.421660362	SpCas9	70	TATAAAATATAAAACAGTTGCTTTTCTGTTTACTTAGGTGGAAGTAAATGAGCTAAAAAGT	ACTTTTTAGCTCATTTACTTCCACCTAAGTAAACAGAAAAGCAACTGTTTTATATTTTATA	TGCTTTTCTGTTTACTTAGG	yes	0.999999666	1	0.8052886707	TGG	CAATCTGGAAGTGTTCTTATATTTTGCTTGAAGGTTATAAAATATAAAACAGTTGCTTTTCTGTTTACTTAGGTGGAAGTAAATGAGCTAAAAAGTGAAAAGCAAGAAAATGTGATACACCTTTTCAGAATTACTCAGTCAC	70	12	88534810	TTGCTTTTCTGTTTACTTAGG	52	+	CEP290	1	2	0.6220796597	1	0.42163804	0.4196127279	6.272588165	6.322467669	10.78306229	10.75664761	-3.177325832	-3.174884816	-	3	TTGCTTTTCTGTTTACTTAGG
2863	0.3993418747	SpCas9	70	CTGGTCAGAGCAGGCCTTTCCTCCCAACCCCGGGCAGGTGGGCATCGTTGGCAGGACCGGG	CCCGGTCCTGCCAACGATGCCCACCTGCCCGGGGTTGGGAGGAAAGGCCTGCTCTGACCAG	TCCTCCCAACCCCGGGCAGG	yes	0.9999996469	1	0.8264252177	TGG	CAGAAAGATCTCCCCAATAAATGCCCACAAACCCTCTGGTCAGAGCAGGCCTTTCCTCCCAACCCCGGGCAGGTGGGCATCGTTGGCAGGACCGGGGCAGGGAAGTCCTCCCTGGCCAGTGGGCTGCTGCGGCTCCAGGAGG	70	16	16248888	TTCCTCCCAACCCCGGGCAGG	52	+	ABCC6	1	23	0.856468539	1	0.5698819391	0.5760321318	6.842448893	6.761227376	40.47250532	40.52772445	-1.91236646	-1.915856007	-	24	TTCCTCCCAACCCCGGGCAGG
823	0.623044575	SpCas9	68	GTTGTCTAATATGGTTATTTACATATTTTTGTCACAGGGTGATGCTGGTGCCCCTGGTGAA	TTCACCAGGGGCACCAGCATCACCCTGTGACAAAAATATGTAAATAACCATATTAGACAAC	ATTTACATATTTTTGTCACA	yes	0.9999996369	1	0.8044832418	GGG	TGATGCAAGTTAAGGTGCTTTGTTTTTAGCTTTGGGTTGTCTAATATGGTTATTTACATATTTTTGTCACAGGGTGATGCTGGTGCCCCTGGTGAACGTGGACCTCCTGGATTGGCAGGGGCCCCAGGACTTAGAGGTGGAG	70	2	189864011	TATTTACATATTTTTGTCACA	50	+	COL3A1	1	16	0.4509167347	1	0.422944336	0.4222436579	6.348641373	6.344314121	8.705733971	8.707792125	-3.009992457	-3.010207191	+	17	TATTTACATATTTTTGTCACA
7369	0.4592233581	SpCas9	68	CGACCCGGCCGCGCCTAAGACCCGTCCCCGCCCGCAGGGGGCGCCCTGCTCTGGCTCAGCG	CGCTGAGCCAGAGCAGGGCGCCCCCTGCGGGCGGGGACGGGTCTTAGGCGCGGCCGGGTCG	AAGACCCGTCCCCGCCCGCA	yes	0.9999996363	1	0.8299560853	GGG	GAGGCGGCGGGGGGTGCTTCCCGCTGGGGCCGCCCCGACCCGGCCGCGCCTAAGACCCGTCCCCGCCCGCAGGGGGCGCCCTGCTCTGGCTCAGCGGACACGCGGGGACTCAGGCCCAGGGCGCTGCCCGGGTGGCCGCGGC	70	22	50964905	TAAGACCCGTCCCCGCCCGCA	50	+	TYMP	2	8	0.5022798622	1	0.5524615868	0.548949802	7.664997356	7.652093715	29.09650001	29.11481003	-2.112575164	-2.113130108	-	10	TAAGACCCGTCCCCGCCCGCA
8632	0.4101427956	SpCas9	68	CATTGTGAAGCTCCCATCTTCCTCTGCTTTCTTGCAGGGCAAATGTGCCAGCAAAGCCATG	CATGGCTTTGCTGGCACATTTGCCCTGCAAGAAAGCAGAGGAAGATGGGAGCTTCACAATG	TCTTCCTCTGCTTTCTTGCA	yes	0.9999996292	1	0.8447375154	GGG	TGCCCCAGAGCCCTGCCTAAGCCAGGACTTCCCACCATTGTGAAGCTCCCATCTTCCTCTGCTTTCTTGCAGGGCAAATGTGCCAGCAAAGCCATGTACTCCATTGACATCAACGATGTGCAGGACCAGTGCTCCTGCTGCT	70	12	6058369	ATCTTCCTCTGCTTTCTTGCA	50	+	VWF	1	13	0.1667319449	1	0.5187743049	0.5184243709	4.907872933	4.899089481	31.73444286	31.72762929	-3.220841311	-3.221274845	-	14	ATCTTCCTCTGCTTTCTTGCA
7635	0.5139684988	SpCas9	69	GGCTCCTGGAGGACTGACTCTACCTGTTTCCTTTCAGGGGTCCCTGGGGCCATTCCTGGTG	CACCAGGAATGGCCCCAGGGACCCCTGAAAGGAAACAGGTAGAGTCAGTCCTCCAGGAGCC	CTCTACCTGTTTCCTTTCAG	yes	0.9999996241	1	0.8593576059	GGG	AATCGCAGTTACTTTTGCACCAGCCTAATAGTTCTGGCTCCTGGAGGACTGACTCTACCTGTTTCCTTTCAGGGGTCCCTGGGGCCATTCCTGGTGGAGTTCCTGGAGGAGTCTTTTATCCAGGTAACGTACATGAAACTTC	70	7	73449694	ACTCTACCTGTTTCCTTTCAG	51	+	ELN	1	0	0.5669458145	1	0.4235634507	0.4301374293	7.705541076	7.689050555	12.6281951	12.62507827	-2.96675071	-2.967341358	+	1	ACTCTACCTGTTTCCTTTCAG
399	0.5487550262	SpCas9	70	TGGCCCTCTCCAGCCTGGCCTGAACTTTCTGTTTCAGGTGGCATGGTACAATGAACTCTTG	CAAGAGTTCATTGTACCATGCCACCTGAAACAGAAAGTTCAGGCCAGGCTGGAGAGGGCCA	CCTGAACTTTCTGTTTCAGG	yes	0.9999996208	1	0.7397264181	TGG	GAAGGTTAAGGTGTGGGCCAGGCTGAGGCCTAGACTGGCCCTCTCCAGCCTGGCCTGAACTTTCTGTTTCAGGTGGCATGGTACAATGAACTCTTGCCTCCAGCCTTCCACCTACCGCTGCCAGGACCTACCCTGGCCTTCC	70	1	45973028	GCCTGAACTTTCTGTTTCAGG	52	+	MMACHC	5	6	0.6303476958	1	0.4181399847	0.4149694085	6.427436785	6.417045365	9.940415914	9.933155614	-3.037429436	-3.037625177	+	11	GCCTGAACTTTCTGTTTCAGG
9395	0.7291798086	SpCas9	70	GACGGGTGATCTCTTTGACCTCTGATCCTACCCACAGGAGGTGAATCAACTCTGGGCTGGC	GCCAGCCCAGAGTTGATTCACCTCCTGTGGGTAGGATCAGAGGTCAAAGAGATCACCCGTC	CCTCTGATCCTACCCACAGG	yes	0.9999996082	0.9999857159	0.8229945353	AGG	CCTAGGGTAGGGGAAATAGGAACAATAGAGGGACTGACGGGTGATCTCTTTGACCTCTGATCCTACCCACAGGAGGTGAATCAACTCTGGGCTGGCCTGGGCTACTATTCTCGTGGCCGGCGGCTGCAGGAGGGAGCTCGGA	70	1	45798506	ACCTCTGATCCTACCCACAGG	52	+	MUTYH	1	9	0.5337506219	1	0.4179589998	0.4172676736	6.802365468	6.785300499	11.85466752	11.88228801	-3.230928632	-3.232115509	-	10	ACCTCTGATCCTACCCACAGG
859	0.6102816162	SpCas9	70	CAAGAGCTGTCCTTGCCTTGTGCATGGTATTTTCCAGGTGGTTTGGACCCACTAATACGAG	CTCGTATTAGTGGGTCCAAACCACCTGGAAAATACCATGCACAAGGCAAGGACAGCTCTTG	TGTGCATGGTATTTTCCAGG	yes	0.9999995718	1	0.8575455307	TGG	AAAATTGAGATATTGTTGTTTCTCTAGAACTGAGCCAAGAGCTGTCCTTGCCTTGTGCATGGTATTTTCCAGGTGGTTTGGACCCACTAATACGAGGCCTTCTTGCAAGACCAGCCAAACTGCAGGTGCAGGATCAGCTGAT	70	2	1491593	TTGTGCATGGTATTTTCCAGG	52	+	TPO	2	6	0.7645116243	1	0.4337133421	0.4335618891	8.384669027	8.369915126	11.87327046	11.88473745	-2.746802715	-2.747523507	+	8	TTGTGCATGGTATTTTCCAGG
10231	0.587805736	SpCas9	69	GCTCTGTGTGTTTCTCACCTCGTTTTGGTTTTAACAGGGGGAGAAGGGCTTTCCTGGACCC	GGGTCCAGGAAAGCCCTTCTCCCCCTGTTAAAACCAAAACGAGGTGAGAAACACACAGAGC	CCTCGTTTTGGTTTTAACAG	yes	0.999999556	1	0.7439443521	GGG	ATGGTTATTGGTGTGTTTATTGTGGGATAGTTGCTGCTCTGTGTGTTTCTCACCTCGTTTTGGTTTTAACAGGGGGAGAAGGGCTTTCCTGGACCCCCCGGTTCTCCTGGCCAGAAAGGATTCACAGGTCCTGAAGGCTTGC	70	2	228104859	ACCTCGTTTTGGTTTTAACAG	51	+	COL4A3	1	2	0.2417909522	1	0.5308650881	0.5315923384	4.219149571	4.219291445	36.71282062	36.7362768	-3.03919558	-3.038863197	+	3	ACCTCGTTTTGGTTTTAACAG
7371	0.5826406948	SpCas9	69	CGACCCGGCCGCGCCTAAGACCCGTCCCCGCCCGCAGGGGGCGCCCTGCTCTGGCTCAGCG	CGCTGAGCCAGAGCAGGGCGCCCCCTGCGGGCGGGGACGGGTCTTAGGCGCGGCCGGGTCG	AGACCCGTCCCCGCCCGCAG	yes	0.9999995032	1	0.8503801245	GGG	GAGGCGGCGGGGGGTGCTTCCCGCTGGGGCCGCCCCGACCCGGCCGCGCCTAAGACCCGTCCCCGCCCGCAGGGGGCGCCCTGCTCTGGCTCAGCGGACACGCGGGGACTCAGGCCCAGGGCGCTGCCCGGGTGGCCGCGGC	70	22	50964905	AAGACCCGTCCCCGCCCGCAG	51	+	TYMP	2	8	0.8240802388	1	0.5017265207	0.4977782185	9.756574677	9.736996456	37.67760869	37.70326204	-2.118059335	-2.11873136	-	10	AAGACCCGTCCCCGCCCGCAG
3879	0.2878057233	SpCas9	68	GGGAGTGCTGGACCCTCACTGCCCTGCCGCTTCCTAGGGGACATGTTGCTGCTTTGGGGCC	GGCCCCAAAGCAGCAACATGTCCCCTAGGAAGCGGCAGGGCAGTGAGGGTCCAGCACTCCC	CACTGCCCTGCCGCTTCCTA	yes	0.9999994722	1	0.8676073964	GGG	TCTACCCTGGAGCCACTCCTCTGCTGACCAGGCGTGGGAGTGCTGGACCCTCACTGCCCTGCCGCTTCCTAGGGGACATGTTGCTGCTTTGGGGCCGGCTCACCTGGAGGAAGATGTGCAGGAAGCTGTTGGACATGACTTT	70	9	136321665	TCACTGCCCTGCCGCTTCCTA	50	+	ADAMTS13	2	2	0.2655530121	1	0.4366576022	0.4405270233	6.997428577	6.959452415	18.73287369	18.76048775	-2.770859985	-2.772309154	+	4	TCACTGCCCTGCCGCTTCCTA
10574	0.5431209057	SpCas9	68	TATTCACTTTCCTTTCCCCTTTCACTCCCACCATCAGGGAAATGTTGTCGCCATCAAACAT	ATGTTTGATGGCGACAACATTTCCCTGATGGTGGGAGTGAAAGGGGAAAGGAAAGTGAATA	CCCTTTCACTCCCACCATCA	yes	0.9999994575	1	0.8624389741	GGG	GCTCTCTAGCATTTCCTTGTACCCAGAACTTCTGATATTCACTTTCCTTTCCCCTTTCACTCCCACCATCAGGGAAATGTTGTCGCCATCAAACATGTGAATAAGAAGCGCATTGAGCTGACCCGGCAGGTTCTGTTTGAAC	70	9	35802203	CCCCTTTCACTCCCACCATCA	50	+	NPR2	1	2	0.1192473136	1	0.4775745144	0.4814305029	5.781977254	5.791167747	20.72514517	20.71832487	-2.706637306	-2.706328053	+	3	CCCCTTTCACTCCCACCATCA
7546	0.5314382066	SpCas9	68	TGTGGGGTTGCACCTTATACTTTGTCTCCTCCATCAGGGCCCCCCTGGACCTCGTGGACCA	TGGTCCACGAGGTCCAGGGGGGCCCTGATGGAGGAGACAAAGTATAAGGTGCAACCCCACA	ATACTTTGTCTCCTCCATCA	yes	0.9999994371	1	0.8611188572	GGG	GGGGGGACCAACACGAGGGGGGCGAGAGTGAGGTCTGTGGGGTTGCACCTTATACTTTGTCTCCTCCATCAGGGCCCCCCTGGACCTCGTGGACCACTGGGGGACCCAGGACCCCGTGGCCCCCCAGGGCTTCCTGGAACAG	70	3	48621808	TATACTTTGTCTCCTCCATCA	50	+	COL7A1	2	1	0.3231238623	1	0.4421985556	0.450198133	6.232026916	6.226747954	13.75487718	13.76108801	-2.379976099	-2.380190435	-	3	TATACTTTGTCTCCTCCATCA
10230	0.4793803788	SpCas9	68	GCTCTGTGTGTTTCTCACCTCGTTTTGGTTTTAACAGGGGGAGAAGGGCTTTCCTGGACCC	GGGTCCAGGAAAGCCCTTCTCCCCCTGTTAAAACCAAAACGAGGTGAGAAACACACAGAGC	ACCTCGTTTTGGTTTTAACA	yes	0.9999992334	1	0.8581446801	GGG	ATGGTTATTGGTGTGTTTATTGTGGGATAGTTGCTGCTCTGTGTGTTTCTCACCTCGTTTTGGTTTTAACAGGGGGAGAAGGGCTTTCCTGGACCCCCCGGTTCTCCTGGCCAGAAAGGATTCACAGGTCCTGAAGGCTTGC	70	2	228104859	CACCTCGTTTTGGTTTTAACA	50	+	COL4A3	1	2	0.4318014761	1	0.4517480076	0.4506826114	6.44029484	6.443745304	16.98507048	16.97945541	-3.064061451	-3.063757231	+	3	CACCTCGTTTTGGTTTTAACA
1091	0.5273408099	SpCas9	68	GCTTGAGGTTCTCAGGGGCTCTCCTCTCCCCACACAGGGAGCCACTGGATTCCCTGGAGCT	AGCTCCAGGGAATCCAGTGGCTCCCTGTGTGGGGAGAGGAGAGCCCCTGAGAACCTCAAGC	GCTCTCCTCTCCCCACACA	yes	0.9999991927	1	0.8537726757	GGG	GCCCCCCGCCCATTTTAATCTCAAACCTCCTGAGGGCTTGAGGTTCTCAGGGGCTCTCCTCTCCCCACACAGGGAGCCACTGGATTCCCTGGAGCTGCTGGCCGCGTTGGACCCCCAGGCTCCAATGTAAGTGATGCTCCTG	70	12	48373347	GGGCTCTCCTCTCCCCACACA	50	+	COL2A1	2	5	0.3622996923	1	0.5153293696	0.5147105653	7.354366502	7.33986815	24.39906115	24.41122012	-2.365842108	-2.366314455	-	7	GGGCTCTCCTCTCCCCACACA
9906	0.352132475	SpCas9	68	TATATAAAATGTTTATAATTCCTCTTTTTCTTTCTAGGGATACCTGATTCTCAGACTAAGG	CCTTAGTCTGAGAATCAGGTATCCCTAGAAAGAAAAAGAGGAATTATAAACATTTTATATA	AATTCCTCTTTTTCTTTCTA	yes	0.9999991799	1	0.8559932353	GGG	TCTTAAAATGCAGAAAAGTTTATGTAAAATACTTCTATATAAAATGTTTATAATTCCTCTTTTTCTTTCTAGGGATACCTGATTCTCAGACTAAGGTTTTTCCTCAAGATAAAGTGATACTTGTAGGCTCAGACATAACATT	70	5	38510820	TAATTCCTCTTTTTCTTTCTA	50	+	LIFR	1	1	0.218723571	1	0.4310459053	0.4300394021	6.36365936	6.28466569	18.08113852	18.13888423	-2.825684036	-2.828832709	-	2	TAATTCCTCTTTTTCTTTCTA
367	0.5510459821	SpCas9	68	TATACTGACTGGGAGGACTTTTCTTGTATCTCCTCAGGGAACAGAAGGCCAAGAGGAACAG	CTGTTCCTCTTGGCCTTCTGTTCCCTGAGGAGATACAAGAAAAGTCCTCCCAGTCAGTATA	ACTTTTCTTGTATCTCCTCA	yes	0.9999991631	1	0.8630129933	GGG	CATTAGTTGATTCCTGGTGGGCAGGATCAGGCTCCTATACTGACTGGGAGGACTTTTCTTGTATCTCCTCAGGGAACAGAAGGCCAAGAGGAACAGCCAGTGGGTACCCACCCTGCCCAACAGCTCCCACCACTTAGATGCC	70	22	24143131	GACTTTTCTTGTATCTCCTCA	50	+	SMARCB1	3	5	0.1329259108	1	0.4848075334	0.4859062593	5.500844445	5.482457308	22.99453613	23.00994719	-2.754686874	-2.755338885	+	8	GACTTTTCTTGTATCTCCTCA
5638	0.5605588673	SpCas9	70	CATCCTCTATTTTAATTTTTTATTTATTTCTAAACAGGTGGCTTGCTTTGGTGAAGGTATT	AATACCTTCACCAAAGCAAGCCACCTGTTTAGAAATAAATAAAAAATTAAAATAGAGGATG	TTTATTTATTTCTAAACAGG	yes	0.9999991526	1	0.7781381898	TGG	TTTAATTTTTGGTAGGAGTGGTTGACTATTCTTTGCATCCTCTATTTTAATTTTTTATTTATTTCTAAACAGGTGGCTTGCTTTGGTGAAGGTATTCATACAGCCTTCCTAAAGGCAATGCTTTCCACAGGATTTAAGATAC	70	2	211532910	TTTTATTTATTTCTAAACAGG	52	+	CPS1	1	0	0.411774032	1	0.4218595637	0.4225098291	6.130787063	6.139533837	10.69910393	10.69689963	-3.162069248	-3.161813746	+	1	TTTTATTTATTTCTAAACAGG
6109	0.4185870215	SpCas9	68	TTCATTTATTTCTTTTTCTTTCAAAACGTCATTCTAGGGTCCTGTTGGTTTTCCTGGAGAT	ATCTCCAGGAAAACCAACAGGACCCTAGAATGACGTTTTGAAAGAAAAAGAAATAAATGAA	TCTTTCAAAACGTCATTCTA	yes	0.9999990773	1	0.8497613074	GGG	CCTCCAGAATGTCATAATTTTATAAAAATTTATTTTTCATTTATTTCTTTTTCTTTCAAAACGTCATTCTAGGGTCCTGTTGGTTTTCCTGGAGATCCTGGTCCTCCTGGGGAACCTGGCCCTGCAGTAAGTATCAGGGAAA	70	1	103379961	TTCTTTCAAAACGTCATTCTA	50	+	COL11A1	1	1	0.4543660474	1	0.4096744327	0.4118359973	6.781980263	6.800215295	12.56707886	12.55766308	-2.904372955	-2.903544645	-	2	TTCTTTCAAAACGTCATTCTA
4449	0.509372794	SpCas9	69	CTCTCAGGCCACGTCGCCCCTTGTTCTCGGCCTGCAGAGGGAGGCTGGCGGGTGTGCGCTG	CAGCGCACACCCGCCAGCCTCCCTCTGCAGGCCGAGAACAAGGGGCGACGTGGCCTGAGAG	CCCTTGTTCTCGGCCTGCAG	yes	0.999999044	1	0.7180737907	AGG	TCCTGGGCCGGGCTCTGCTTTAAAACTGGATGGGGCTCTCAGGCCACGTCGCCCCTTGTTCTCGGCCTGCAGAGGGAGGCTGGCGGGTGTGCGCTGAACTTTGGGCCCCGCGGGAGCAGCACGGTCACCATTCCACGGGAGC	70	16	2158033	CCCCTTGTTCTCGGCCTGCAG	51	+	PKD1	6	7	0.6459193444	1	0.3924334023	0.387900629	7.305111712	7.282529056	6.995647784	6.999046433	-2.734811841	-2.735462584	-	13	CCCCTTGTTCTCGGCCTGCAG
8044	0.581485679	SpCas9	68	TCGGCCTCCCCGTGACTGTAGTGTTCTCTCTGTGCAGGGTCCCGCTGGCGAGAGAGGTGAA	TTCACCTCTCTCGCCAGCGGGACCCTGCACAGAGAGAACACTACAGTCACGGGGAGGCCGA	TGTAGTGTTCTCTCTGTGCA	yes	0.9999989698	1	0.8566387029	GGG	CAGAAAAGGGGAGACACCCTCAGCCCCTCGTCTCCTCGGCCTCCCCGTGACTGTAGTGTTCTCTCTGTGCAGGGTCCCGCTGGCGAGAGAGGTGAACAAGGCCCTGCTGGCTCCCCCGGATTCCAGGTGAGGCCTCATGGCT	70	17	48270054	CTGTAGTGTTCTCTCTGTGCA	50	+	COL1A1	2	7	0.4506811248	1	0.4578095471	0.4593778504	6.028634163	6.028305809	23.73208995	23.73124149	-2.907234153	-2.907137195	-	9	CTGTAGTGTTCTCTCTGTGCA
3865	0.3458220832	SpCas9	70	TATAGGTGAGAATTAACTTTCTCTTTGTGCCATATAGATGGGTCTTGATGGACTTCAACAA	TTGTTGAAGTCCATCAAGACCCATCTATATGGCACAAAGAGAAAGTTAATTCTCACCTATA	TTCTCTTTGTGCCATATAGA	yes	0.9999989425	1	0.8410202622	TGG	ACCCTTGTTCTTTGTTAAAGGAAAAAATAATCACATATAGGTGAGAATTAACTTTCTCTTTGTGCCATATAGATGGGTCTTGATGGACTTCAACAAGACTACATCAGAAAAGCTGAATACCCTTTTAGCTCTGAGCAAAAGT	70	3	130688136	TTTCTCTTTGTGCCATATAGA	52	+	ATP2C1	1	4	0.7171681595	1	0.4370426895	0.4367640393	6.408681553	6.437391936	14.41909818	14.41038108	-2.835208339	-2.834049801	+	5	TTTCTCTTTGTGCCATATAGA
5599	0.5271560519	SpCas9	70	TACAAGAATGATGCTCTCGCCTGCGCTGTCCGTGCAGGTGGAAATTTTGGATTCCTACTAC	GTAGTAGGAATCCAAAATTTCCACCTGCACGGACAGCGCAGGCGAGAGCATCATTCTTGTA	CCTGCGCTGTCCGTGCAGG	yes	0.9999988738	1	0.8378431178	TGG	ACCCTTTCTCACCTGGAGTGGGAGGTTGCTTTGGGTACAAGAATGATGCTCTCGCCTGCGCTGTCCGTGCAGGTGGAAATTTTGGATTCCTACTACCAGAGGCTGCATCGGCTGCGCGGAGAGCAGGTGGGGGCCAGGTCCC	70	17	42461506	CGCCTGCGCTGTCCGTGCAGG	52	+	ITGA2B	1	0	0.9036847929	1	0.5168166523	0.5140030655	6.235269595	6.214091738	35.20410923	35.22830316	-2.648529307	-2.64918515	-	1	CGCCTGCGCTGTCCGTGCAGG
3880	0.6176354073	SpCas9	69	GGGAGTGCTGGACCCTCACTGCCCTGCCGCTTCCTAGGGGACATGTTGCTGCTTTGGGGCC	GGCCCCAAAGCAGCAACATGTCCCCTAGGAAGCGGCAGGGCAGTGAGGGTCCAGCACTCCC	ACTGCCCTGCCGCTTCCTAG	yes	0.9999988032	1	0.8576994509	GGG	TCTACCCTGGAGCCACTCCTCTGCTGACCAGGCGTGGGAGTGCTGGACCCTCACTGCCCTGCCGCTTCCTAGGGGACATGTTGCTGCTTTGGGGCCGGCTCACCTGGAGGAAGATGTGCAGGAAGCTGTTGGACATGACTTT	70	9	136321665	CACTGCCCTGCCGCTTCCTAG	51	+	ADAMTS13	2	2	0.6581609389	1	0.3870847709	0.391996554	7.975680592	7.915980557	11.99505216	12.02453632	-3.168005085	-3.170440308	+	4	CACTGCCCTGCCGCTTCCTAG
4048	0.5564266504	SpCas9	70	CTCTTCCCTCATTCTGTGCCCTTCCCTCCTCCCCCAGGCGGGAAAACCCTCATGATGCTGT	ACAGCATCATGAGGGTTTTCCCGCCTGGGGGAGGAGGGAAGGGCACAGAATGAGGGAAGAG	CCCTTCCCTCCTCCCCCAGG	yes	0.9999987634	1	0.8257045332	CGG	AATCGAGAGAGAATAGAGGTGATCTGAACTTAAATCTCTTCCCTCATTCTGTGCCCTTCCCTCCTCCCCCAGGCGGGAAAACCCTCATGATGCTGTTGTCTTTCACCCAAAATTTGTTGGGAAGACCCTAGAAACCCTGCCA	70	11	118960700	GCCCTTCCCTCCTCCCCCAGG	52	+	HMBS	3	10	0.6043707822	1	0.4554646268	0.4599335575	7.555352502	7.528567787	22.02794237	22.06898818	-2.90614339	-2.907257662	+	13	GCCCTTCCCTCCTCCCCCAGG
6884	0.6312637217	SpCas9	68	TGGGTCGGCTGATACACCCCTGTCCTCTCTGTCCCAGGGAAATTCAACTACTGAGGAGGTT	AACCTCCTCAGTAGTTGAATTTCCCTGGGACAGAGAGGACAGGGGTGTATCAGCCGACCCA	CCCCTGTCCTCTCTGTCCCA	yes	0.9999987165	1	0.8443842477	GGG	GCCGACTCCAGGGATCCAGGCCATCATCCTGACGTTGGGTCGGCTGATACACCCCTGTCCTCTCTGTCCCAGGGAAATTCAACTACTGAGGAGGTTACGGCACAAAAATGTCATCCAGCTGGTGGATGTGTTATACAACGAA	70	19	1218416	ACCCCTGTCCTCTCTGTCCCA	50	+	STK11	9	7	0.2382026219	1	0.4132206221	0.4157065665	6.486709198	6.488725301	17.39095055	17.38926932	-2.905354946	-2.905229528	+	16	ACCCCTGTCCTCTCTGTCCCA
9915	0.3976315068	SpCas9	68	CCCAGGCCTCACTCCAGTCTTCTTGGTTGTCACATAGGGTGATGCTGGTGCCCCTGGAGCT	AGCTCCAGGGGCACCAGCATCACCCTATGTGACAACCAAGAAGACTGGAGTGAGGCCTGGG	TCTTCTTGGTTGTCACATA	yes	0.9999987122	1	0.8517861163	GGG	AAGCGGGGCTTAGGGCTGTGACCCACTCTTGGGGCCCCAGGCCTCACTCCAGTCTTCTTGGTTGTCACATAGGGTGATGCTGGTGCCCCTGGAGCTCCCGGTAGCCAGGGCGCCCCTGGCCTTCAGGGAATGCCTGGTGAAC	70	17	48268851	AGTCTTCTTGGTTGTCACATA	50	+	COL1A1	1	15	0.4071344475	1	0.4338709294	0.4327522441	6.249016568	6.249568652	19.52001091	19.51855746	-2.942319331	-2.942274446	-	16	AGTCTTCTTGGTTGTCACATA
8819	0.5336382128	SpCas9	70	AAAGCAAACAGATGCATCAATTCCTCTTTCGTTTCAGATGGCAGCATTAACACAAGCCAGT	ACTGGCTTGTGTTAATGCTGCCATCTGAAACGAAAGAGGAATTGATGCATCTGTTTGCTTT	AATTCCTCTTTCGTTTCAGA	yes	0.9999986467	1	0.8230872476	TGG	AGATTGATTGGAAAGTTATTTTGTTTCTGCCCTCAAAAGCAAACAGATGCATCAATTCCTCTTTCGTTTCAGATGGCAGCATTAACACAAGCCAGTCGATGCATGTGGGAGAGTTCAACCAGAAACTGGTGGAAGCCAGCAC	70	15	48580240	CAATTCCTCTTTCGTTTCAGA	52	+	SLC12A1	1	1	0.7316127865	1	0.400870521	0.4051191092	7.0308942	7.034895727	12.84993771	12.84638456	-3.25648559	-3.256210663	+	2	CAATTCCTCTTTCGTTTCAGA
5694	0.4220688511	SpCas9	68	GGCCTCACTAATAATGTCTCTTTCTTTGGATTTGTAGGGTGCCATCTATGGCATGGCCCAG	CTGGGCCATGCCATAGATGGCACCCTACAAATCCAAAGAAAGAGACATTATTAGTGAGGCC	TCTCTTTCTTTGGATTTGTA	yes	0.9999986282	1	0.8389716422	GGG	CTCATTGCTGCAGTTTTATTCTTGCTTTTGGACCTGGCCTCACTAATAATGTCTCTTTCTTTGGATTTGTAGGGTGCCATCTATGGCATGGCCCAGACAACTGTTGACAGGAATATGGTTGCAGAATTGTCCTCAGTCTTCT	70	10	72636952	GTCTCTTTCTTTGGATTTGTA	50	+	SGPL1	1	0	0.3509450138	1	0.4320075734	0.4315474059	5.659880586	5.673288875	21.05316176	21.05118243	-2.880379968	-2.879660436	+	1	GTCTCTTTCTTTGGATTTGTA
6628	0.6628312259	SpCas9	70	AGCACTTGGCCCCTGCTCCCAGTCCTTTCCCTCCCAGGAGGCGCGTGTGCTGGAGGAGGCC	GGCCTCCTCCAGCACACGCGCCTCCTGGGAGGGAAAGGACTGGGAGCAGGGGCCAAGTGCT	CCAGTCCTTTCCCTCCCAGG	yes	0.999998519	1	0.8329736414	AGG	CATCCCAGTCCTGGCCAGAGCTTCTCTGTGAGAGGAGCACTTGGCCCCTGCTCCCAGTCCTTTCCCTCCCAGGAGGCGCGTGTGCTGGAGGAGGCCAGCCGGCTAGAGGAGGAAGCACAGCAGACACGGCTGCAGCTCCAGC	70	4	5800313	CCCAGTCCTTTCCCTCCCAGG	52	+	EVC	1	1	0.7114477929	1	0.4272458801	0.4345023081	6.78717627	6.719173948	14.61626287	14.64508247	-3.395719598	-3.397996624	+	2	CCCAGTCCTTTCCCTCCCAGG
1709	0.6142467111	SpCas9	68	GTGTTTTGAATTCTGACTCTCCCTCTCTTCACAACAGGGTGACTCTGGGGGGCCCCTGATC	GATCAGGGGCCCCCCAGAGTCACCCTGTTGTGAAGAGAGGGAGAGTCAGAATTCAAAACAC	CTCTCCCTCTCTTCACAACA	yes	0.9999984386	1	0.8618033473	GGG	TTCCTTTCTGAGCCCACATCCATTTCCACCTCTCTGTGTTTTGAATTCTGACTCTCCCTCTCTTCACAACAGGGTGACTCTGGGGGGCCCCTGATCTGCAACGGGTACTTGCAGGGCCTTGTGTCTTTCGGAAAAGCCCCGT	70	19	51410342	ACTCTCCCTCTCTTCACAACA	50	+	KLK4	1	0	0.1544599003	1	0.590279384	0.5972503909	5.566900599	5.571056359	44.16092771	44.15491686	-2.337831046	-2.337696529	-	1	ACTCTCCCTCTCTTCACAACA
1415	0.4776824232	SpCas9	68	CCTCTCCCAAAGTGCTCATCCCTCCATTTCTCCTCAGGGGCTGCTGGTGAACCAGGTCCTC	GAGGACCTGGTTCACCAGCAGCCCCTGAGGAGAAATGGAGGGATGAGCACTTTGGGAGAGG	CATCCCTCCATTTCTCCTCA	yes	0.9999983968	1	0.8720808378	GGG	TGACAGTGCCAGGATAGGGGGCAGCCACACTGGGGCCTCTCCCAAAGTGCTCATCCCTCCATTTCTCCTCAGGGGCTGCTGGTGAACCAGGTCCTCATGGCCCACCTGGTGTCCCAGGTTCTGTGGGTCCCAAAGGTAAGTC	70	10	105811975	TCATCCCTCCATTTCTCCTCA	50	+	COL17A1	1	0	0.1714261174	1	0.4601753487	0.4647011895	6.040086644	5.999856657	20.72573991	20.74915947	-2.652131016	-2.653298596	-	1	TCATCCCTCCATTTCTCCTCA
10133	0.5700879241	SpCas9	70	TAAGTGGTGGTCACCAGTCCTCTGCCCTCTTCTTCAGGGGGCCATGGTCTTCGAGTTGGCG	CGCCAACTCGAAGACCATGGCCCCCTGAAGAAGAGGGCAGAGGACTGGTGACCACCACTTA	CCTCTGCCCTCTTCTTCAGG	yes	0.9999982023	1	0.8674876337	GGG	AGCATTCAGCTTGAGGCTGGTGGTTTTGCATCAGGTAAGTGGTGGTCACCAGTCCTCTGCCCTCTTCTTCAGGGGGCCATGGTCTTCGAGTTGGCGCCCTGGACGTGCCGGCCTCCCAGTTCCTGGGCAGTGCCACTTCTCC	70	16	2130166	TCCTCTGCCCTCTTCTTCAGG	52	+	TSC2	5	15	0.7112624044	1	0.4362129096	0.4344788145	8.782389836	8.724389155	11.97364756	12.01906884	-3.102291135	-3.10515331	+	20	TCCTCTGCCCTCTTCTTCAGG
5822	0.59358704	SpCas9	70	TTGTGATGCCTCTTTCCTGGGTCTCTTGTCTCCACAGGAGGAGCCATGGGGCACTACGTCT	AGACGTAGTGCCCCATGGCTCCTCCTGTGGAGACAAGAGACCCAGGAAAGAGGCATCACAA	GGTCTCTTGTCTCCACAGG	yes	0.9999981973	0.9999897944	0.8296055874	AGG	TAAGGAAGAGAGAAGAGGCAAGATGGTGCCTAGGTTTGTGATGCCTCTTTCCTGGGTCTCTTGTCTCCACAGGAGGAGCCATGGGGCACTACGTCTTAGCTGAACGTGAGTGACACGCAGCCTGCAGACTCACTGTGGGAAG	70	6	26094414	TGGGTCTCTTGTCTCCACAGG	52	+	HFE	1	0	0.5931119305	1	0.438608161	0.4384899247	6.760400032	6.779766531	11.90873364	11.92445989	-3.123020596	-3.122047167	+	1	TGGGTCTCTTGTCTCCACAGG
6969	0.7532560297	SpCas9	69	CCATCCTGAACCCAACCTAGATCCTCCACCTCCACAGGGGCGCCCTTTGTGCTACTCATGT	ACATGAGTAGCACAAAGGGCGCCCCTGTGGAGGTGGAGGATCTAGGTTGGGTTCAGGATGG	TAGATCCTCCACCTCCACAG	yes	0.9999981936	1	0.8631525241	GGG	CTTGGGCTTGGCCGCATGCCCCTGTGCCCCACCAGCCATCCTGAACCCAACCTAGATCCTCCACCTCCACAGGGGCGCCCTTTGTGCTACTCATGTTGCTGGCCAGCCTCAACAGCTGCACCAACCCCTGGATCTATGCATC	70	X	153171977	CTAGATCCTCCACCTCCACAG	51	+	AVPR2	4	29	0.2803346348	1	0.4862359512	0.4874086706	6.164117096	6.148653156	30.11283467	30.12930146	-2.610807644	-2.611334033	+	33	CTAGATCCTCCACCTCCACAG
4022	0.5188582318	SpCas9	70	ATTGCCCGACACTGTGGTCCTTAGCAACTCTCCACAGCGGGGAAACCTCAACACCCGGCTT	AAGCCGGGTGTTGAGGTTTCCCCGCTGTGGAGAGTTGCTAAGGACCACAGTGTCGGGCAAT	CCTTAGCAACTCTCCACAGC	yes	0.9999981433	0.9999940922	0.8383167474	GGG	CAGACTCAGGCAGAGGGAACCGCACGAGGCCCCAGATTGCCCGACACTGTGGTCCTTAGCAACTCTCCACAGCGGGGAAACCTCAACACCCGGCTTCGGAAGCTGGACGAGCAGCAGGAGTTCAGTGCCATCATCCTGGCAA	70	11	118962123	TCCTTAGCAACTCTCCACAGC	52	+	HMBS	7	21	0.4452262954	1	0.4293389032	0.4292633181	6.59779247	6.595567381	18.70178587	18.70485725	-2.905391718	-2.90559464	+	28	TCCTTAGCAACTCTCCACAGC
10726	0.6349118793	SpCas9	71	AAGAGCCCTTGCAGCTCACAAGAACTTCTTGTTACAGGAAGGAGGCTGCAGTGTGCCAGTA	TACTGGCACACTGCAGCCTCCTTCCTGTAACAAGAAGTTCTTGTGAGCTGCAAGGGCTCTT	AAGAACTTCTTGTTACAGGA	yes	0.9999981158	1	0.8331336891	AGG	TGATGTCCTCAGGTCTGTGGTCACAGGGTGGTGTTAAGAGCCCTTGCAGCTCACAAGAACTTCTTGTTACAGGAAGGAGGCTGCAGTGTGCCAGTAGCCGTGCATACAGCTATGAAGGATGGGCAAGTAAGTGGGGGGAAAT	70	11	118963468	CAAGAACTTCTTGTTACAGGA	53	+	HMBS	3	10	0.4695216833	1	0.4568634021	0.4540843701	5.706348006	5.745354996	23.98475158	23.9459675	-3.130358049	-3.128386464	+	13	CAAGAACTTCTTGTTACAGGA
9476	0.4872879519	SpCas9	68	TGGGGTTGGCACTGCCCTGAACTTTCTCTTCCTCCAGGGCCTGACTGGACCTACTGGAGCT	AGCTCCAGTAGGTCCAGTCAGGCCCTGGAGGAAGAGAAAGTTCAGGGCAGTGCCAACCCCA	CTGAACTTTCTCTTCCTCCA	yes	0.9999980942	1	0.8652574302	GGG	GCCTAGCTCACAGGTTAGGGTCATAGGGAGATGGGTGGGGTTGGCACTGCCCTGAACTTTCTCTTCCTCCAGGGCCTGACTGGACCTACTGGAGCTGTGGGACTTCCTGGACCCCCCGGCCCTTCAGGCCTTGTGGTGAGTG	70	3	48610669	CCTGAACTTTCTCTTCCTCCA	50	+	COL7A1	2	13	0.3642164592	1	0.4783262049	0.4821832413	6.355603422	6.348223785	22.1357004	22.13930271	-2.521585734	-2.521770561	-	15	CCTGAACTTTCTCTTCCTCCA
9005	0.5869638113	SpCas9	69	CCTGAACCCACCCTGACCTCCCTGGGTCCTTCCCCAGGGGATCCTTGAGAACATCCAGAGG	CCTCTGGATGTTCTCAAGGATCCCCTGGGGAAGGACCCAGGGAGGTCAGGGTGGGTTCAGG	CTCCCTGGGTCCTTCCCCAG	yes	0.9999980789	1	0.8725743814	GGG	CCCAGAAGAGTTGGATGTAACCAGGATGGCTGTGCCCTGAACCCACCCTGACCTCCCTGGGTCCTTCCCCAGGGGATCCTTGAGAACATCCAGAGGAACAAGCTGCTCTTTATTGAGACCCAGGATGGTGCCGAAACCAGTG	70	19	45856592	CCTCCCTGGGTCCTTCCCCAG	51	+	ERCC2	2	1	0.6358263718	1	0.4520920747	0.4530884079	8.720620717	8.72079919	12.65175349	12.65116401	-2.527832262	-2.527785219	-	3	CCTCCCTGGGTCCTTCCCCAG
5013	0.4813135823	SpCas9	68	AGCTCCGGACCTCATTCTGCCCTCCGCCGTCCTGCAGGGAGAAGCCGGCTTGGAAGGCCCT	AGGGCCTTCCAAGCCGGCTTCTCCCTGCAGGACGGCGGAGGGCAGAATGAGGTCCGGAGCT	CTGCCCTCCGCCGTCCTGCA	yes	0.9999977903	1	0.8563031982	GGG	AGCAGTGGTCCTGGGCCAGGGTGCCTGGAGCCTAGAGCTCCGGACCTCATTCTGCCCTCCGCCGTCCTGCAGGGAGAAGCCGGCTTGGAAGGCCCTCCTGGGAAGACTGGCCCCATCGGCCCCCAGGGGGCCCCTGGGAAGC	70	9	137710502	TCTGCCCTCCGCCGTCCTGCA	50	+	COL5A1	1	1	0.2728118278	1	0.4855598627	0.4878621338	6.459712597	6.332954231	27.98031162	28.0063155	-2.903244485	-2.909506749	+	2	TCTGCCCTCCGCCGTCCTGCA
10525	0.5048458327	SpCas9	69	CCCATCCTCAATCTCAGAGGCCTCTGCTTTGTTCCAGTGGAGGATGCTGGCGCTGAGAAGT	ACTTCTCAGCGCCAGCATCCTCCACTGGAACAAAGCAGAGGCCTCTGAGATTGAGGATGGG	AGGCCTCTGCTTTGTTCCAG	yes	0.9999975983	0.9999927614	0.8352491123	TGG	CCTTTGACCAAATCCACGCACAGCGGGAGGCATCCCCCATCCTCAATCTCAGAGGCCTCTGCTTTGTTCCAGTGGAGGATGCTGGCGCTGAGAAGTGATGACTCGGAACACAAGTACAGCTCCAGCCCACTGGAGTGGGTCA	70	9	134395467	GAGGCCTCTGCTTTGTTCCAG	51	+	POMT1	1	1	0.6148863383	1	0.4281711228	0.429748368	7.472505364	7.49195311	17.16400336	17.15314087	-2.870011721	-2.869071189	+	2	GAGGCCTCTGCTTTGTTCCAG
1416	0.5684676569	SpCas9	69	CCTCTCCCAAAGTGCTCATCCCTCCATTTCTCCTCAGGGGCTGCTGGTGAACCAGGTCCTC	GAGGACCTGGTTCACCAGCAGCCCCTGAGGAGAAATGGAGGGATGAGCACTTTGGGAGAGG	ATCCCTCCATTTCTCCTCAG	yes	0.9999975264	1	0.8500477635	GGG	TGACAGTGCCAGGATAGGGGGCAGCCACACTGGGGCCTCTCCCAAAGTGCTCATCCCTCCATTTCTCCTCAGGGGCTGCTGGTGAACCAGGTCCTCATGGCCCACCTGGTGTCCCAGGTTCTGTGGGTCCCAAAGGTAAGTC	70	10	105811975	CATCCCTCCATTTCTCCTCAG	51	+	COL17A1	1	0	0.4362943886	1	0.43123695	0.4350331921	6.661708667	6.61231599	9.909149693	9.951906933	-2.975631989	-2.976925271	-	1	CATCCCTCCATTTCTCCTCAG
5782	0.6666165036	SpCas9	70	GATTGAGCGTCATGGCTGTGCCCTTTGTGTGTTCCAGGAGGAAACTGAAGAGACATCCTCA	TGAGGATGTCTCTTCAGTTTCCTCCTGGAACACACAAAGGGCACAGCCATGACGCTCAATC	TGCCCTTTGTGTGTTCCAGG	yes	0.9999972933	1	0.8399387077	AGG	TGCACTGTTGGCAAGAGCAGCCCACACAGTATAACGATTGAGCGTCATGGCTGTGCCCTTTGTGTGTTCCAGGAGGAAACTGAAGAGACATCCTCACAAGAGTCTGCCGAAGAGGACTAGGGGGCGCCAACGTTCGATTTCT	70	12	66357025	GTGCCCTTTGTGTGTTCCAGG	52	+	HMGA2	1	0	0.8174771448	1	0.4270235534	0.4206969762	6.707276102	6.715463546	13.87117667	13.87010881	-3.336806934	-3.336509763	+	1	GTGCCCTTTGTGTGTTCCAGG
1172	0.5656935097	SpCas9	70	TAAATCAATATAGAAATACTTTTCCTAACTCTTTCAGGTGGATGGTGGAGCTGAGTGCCTT	AAGGCACTCAGCTCCACCATCCACCTGAAAGAGTTAGGAAAAGTATTTCTATATTGATTTA	CTTTTCCTAACTCTTTCAGG	yes	0.9999971145	1	0.8420173561	TGG	AGGATATGTGAGTTGTGTATTTTTTAAGTGCTGCTTAAATCAATATAGAAATACTTTTCCTAACTCTTTCAGGTGGATGGTGGAGCTGAGTGCCTTGTAGAAATCCGTAGCATAGTCTCAGAGTCAGATGTTTCATCATTTG	70	2	230661498	ACTTTTCCTAACTCTTTCAGG	52	+	TRIP12	1	0	0.6876501449	1	0.4353059043	0.4344506485	6.116063491	6.182922786	14.6743023	14.62363859	-3.390530668	-3.387211271	-	1	ACTTTTCCTAACTCTTTCAGG
9174	0.6411791056	SpCas9	68	TGAGACCCTAACTGTTCCTGTGACTTCCCCCAACCAGGGTCCCGCTGGTGAACGTGGTTCT	AGAACCACGTTCACCAGCGGGACCCTGGTTGGGGGAAGTCACAGGAACAGTTAGGGTCTCA	CCTGTGACTTCCCCCAACCA	yes	0.9999969292	0.9999863536	0.852983082	GGG	TTCCTCTTTTGGCCCGTGGCAAAGAGCCACAAACTTGAGACCCTAACTGTTCCTGTGACTTCCCCCAACCAGGGTCCCGCTGGTGAACGTGGTTCTCCTGGCCCTGCTGGCCCCAAAGGATCTCCTGGTGAAGCTGGTCGTC	70	17	48271808	TCCTGTGACTTCCCCCAACCA	50	+	COL1A1	1	8	0.2333266016	1	0.5115232194	0.517981456	6.01808638	6.010842593	26.74518107	26.80829051	-1.980869833	-1.981487345	-	9	TCCTGTGACTTCCCCCAACCA
2261	0.4219932307	SpCas9	70	GTGCCCAGGTGAGCCCATTCTTCCATTTGCTCCGCAGCTGGTATTCCCTCTCGAGTGGTTT	AAACCACTCGAGAGGGAATACCAGCTGCGGAGCAAATGGAAGAATGGGCTCACCTGGGCAC	TCTTCCATTTGCTCCGCAGC	yes	0.9999965309	1	0.8275197781	TGG	CAGACTCCCTTGAGGCCCGAGGGCCGCGTGGGGCTGTGCCCAGGTGAGCCCATTCTTCCATTTGCTCCGCAGCTGGTATTCCCTCTCGAGTGGTTTCCACTCAACAAGCCCAGTGTTGGGGACTACTTCCACATGGCCTACA	70	15	68506726	TTCTTCCATTTGCTCCGCAGC	52	+	CLN6	1	9	0.9254947782	1	0.4848681829	0.4836214341	7.124812778	7.092507971	22.91856073	22.94986423	-2.481211327	-2.482557108	-	10	TTCTTCCATTTGCTCCGCAGC
3845	0.6509749685	SpCas9	70	CTGGGCCAATGCATGACCGAGGCCTCCCCCCACCTAGGAGGACGACCTGGCTGAGCTGGCC	GGCCAGCTCAGCCAGGTCGTCCTCCTAGGTGGGGGGAGGCCTCGGTCATGCATTGGCCCAG	AGGCCTCCCCCCACCTAGG	yes	0.9999964929	1	0.8624816456	AGG	GCCTTTGGTGGTGTGGAAGGGCTTCCTGGAGGGGCCTGGGCCAATGCATGACCGAGGCCTCCCCCCACCTAGGAGGACGACCTGGCTGAGCTGGCCTCCCAGCAGTACTTTGTAGACTATGGCTCTGAGATGATCCTGGAGC	70	11	76905399	CGAGGCCTCCCCCCACCTAGG	52	+	MYO7A	1	2	0.6673010547	1	0.4454591783	0.4518554082	9.062721457	8.654806462	15.54831733	15.54076053	-2.927056832	-2.940639757	+	3	CGAGGCCTCCCCCCACCTAGG
3480	0.4420799098	SpCas9	68	AATAACGAGGTTCTTATTCGATTATTTTCTCTTCCAGGGTCAGATTTTGGCAAATTTTAAA	TTTAAAATTTGCCAAAATCTGACCCTGGAAGAGAAAATAATCGAATAAGAACCTCGTTATT	TTCGATTATTTTCTCTTCCA	yes	0.9999964081	1	0.848928524	GGG	CAAACCATTCCTATAAGAAAGCGTAGAGGAACATGAATAACGAGGTTCTTATTCGATTATTTTCTCTTCCAGGGTCAGATTTTGGCAAATTTTAAAGCCATGGATTCTGATTGGTTTGCAGAAAACTACATGGGTAGAAAAA	70	2	26507751	ATTCGATTATTTTCTCTTCCA	50	+	HADHB	1	4	0.4364374472	1	0.4141777419	0.4113903171	6.799053785	6.807852194	11.9072285	11.91398159	-3.034790036	-3.03433209	+	5	ATTCGATTATTTTCTCTTCCA
1201	0.4536471796	SpCas9	68	TTCTTTCTTTTTATTATCTTCTATTCCCTCCTCCTAGGGTCATCACACTGAAACGGTGTTC	GAACACCGTTTCAGTGTGATGACCCTAGGAGGAGGGAATAGAAGATAATAAAAAGAAAGAA	TCTTCTATTCCCTCCTCCTA	yes	0.9999962862	1	0.8505419878	GGG	CTCTGTTGGCTTTGGTTTCTTTTCTTTTTTCCCCTTTCTTTCTTTTTATTATCTTCTATTCCCTCCTCCTAGGGTCATCACACTGAAACGGTGTTCAACCGGGTTTTGCCAGGGCCTATTGCACCAGAGAGCAGCAAGAAGC	70	14	21854335	ATCTTCTATTCCCTCCTCCTA	50	+	CHD8	1	0	0.2472221561	1	0.467027033	0.467504696	6.200447725	6.205458446	19.28071027	19.27699492	-2.570890265	-2.570701456	-	1	ATCTTCTATTCCCTCCTCCTA
1786	0.3907383946	SpCas9	68	CGTGAAGTCTCATCTTCCCCAAATGTCTGGTTCATAGGGTGGACCTGGTTTGAAGGGGAAT	ATTCCCCTTCAAACCAGGTCCACCCTATGAACCAGACATTTGGGGAAGATGAGACTTCACG	CCCCAAATGTCTGGTTCATA	yes	0.9999959894	1	0.8582027573	GGG	CTGTCTTCCCTCTCCAGCTCTCACCCTTCTCTTTTCGTGAAGTCTCATCTTCCCCAAATGTCTGGTTCATAGGGTGGACCTGGTTTGAAGGGGAATGAAGGTCCGTCTGGCCCCCCTGGCCCTGCAGTGAGTCTGGGGTTCC	70	6	33139880	TCCCCAAATGTCTGGTTCATA	50	+	COL11A2	1	0	0.7438135141	1	0.4474766928	0.4546979793	8.762137694	8.749111424	15.2591927	15.26400306	-2.577989457	-2.578375476	-	1	TCCCCAAATGTCTGGTTCATA
6034	0.5565034091	SpCas9	70	TTGAGCCTTGCTAAGTGCCTGGCGGCCTTTCCCACAGGTGGCAAATTACATCAAGGAGCAG	CTGCTCCTTGATGTAATTTGCCACCTGTGGGAAAGGCCGCCAGGCACTTAGCAAGGCTCAA	CTGGCGGCCTTTCCCACAGG	yes	0.9999959115	1	0.8350239421	TGG	GGTTGTGGCTGGAAAATACTGGGGACTGTTAAGGTTTGAGCCTTGCTAAGTGCCTGGCGGCCTTTCCCACAGGTGGCAAATTACATCAAGGAGCAGTCGACTTGCAACTTCCAGGCCATCGTCATCTCTCTCAAGGAGGAGT	70	X	53407651	CCTGGCGGCCTTTCCCACAGG	52	+	SMC1A	2	2	0.5050964328	1	0.4456586769	0.4421568665	6.674170785	6.660845509	19.37534531	19.35892857	-3.027243149	-3.027986571	-	4	CCTGGCGGCCTTTCCCACAGG
1395	0.3551657936	SpCas9	68	CTTGGCACTAATAAGTCTTGGGGGTTCTCTTTCCTAGGGGAGGGTTTGCCAGGCCCACCAG	CTGGTGGGCCTGGCAAACCCTCCCCTAGGAAAGAGAACCCCCAAGACTTATTAGTGCCAAG	CTTGGGGGTTCTCTTTCCTA	yes	0.9999958476	1	0.8647103364	GGG	TGCCTCCTCCTGAGCAGAGGGTTCCTGGCTCCCCTCTTGGCACTAATAAGTCTTGGGGGTTCTCTTTCCTAGGGGAGGGTTTGCCAGGCCCACCAGGCCCACCAGGATCGTTCCTGTCCAACTCAGGTAATGTCAGGGAGTC	70	10	105800876	TCTTGGGGGTTCTCTTTCCTA	50	+	COL17A1	1	0	0.5125523276	1	0.4526776665	0.456830176	9.718561214	9.715419265	11.92652475	11.92712738	-2.474875957	-2.474945793	-	1	TCTTGGGGGTTCTCTTTCCTA
5023	0.505333021	SpCas9	70	AGGTGGAGCCACTCACTGGTCCTTTCACTCTCTGCAGATGGTCTTTTGGTGTCCTGCTGTG	CACAGCAGGACACCAAAAGACCATCTGCAGAGAGTGAAAGGACCAGTGAGTGGCTCCACCT	TCCTTTCACTCTCTGCAGA	yes	0.9999950268	1	0.8394886415	TGG	GATATCTGGGCCCCCCGGAGGGCTCTGTGAGGGCCAGGTGGAGCCACTCACTGGTCCTTTCACTCTCTGCAGATGGTCTTTTGGTGTCCTGCTGTGGGAGATCGTGACCCTAGGGGGAAACCCCTATCCTGGGATTCCTCCT	70	10	43619119	GGTCCTTTCACTCTCTGCAGA	52	+	RET	2	8	0.7919312465	1	0.4179420834	0.4188153434	8.07493063	8.077644909	10.68929352	10.68631999	-2.817638119	-2.81742863	+	10	GGTCCTTTCACTCTCTGCAGA
8479	0.6441457728	SpCas9	70	ACCAGGGCCAAACTTCTCCTGGTGTCTCTGTCCCCAGGTGGCTCTTTTGGATTTTGGGGCA	TGCCCCAAAATCCAAAAGAGCCACCTGGGGACAGAGACACCAGGAGAAGTTTGGCCCTGGT	CTGGTGTCTCTGTCCCCAGG	yes	0.9999948122	1	0.8350156314	TGG	CCCCTTCCCGGCCCCACACACCCGCACCATGGAGCACCAGGGCCAAACTTCTCCTGGTGTCTCTGTCCCCAGGTGGCTCTTTTGGATTTTGGGGCAACGCGGGAATATGACAGATCCTTCACCGACCTCTACATTCAGGTAA	70	1	227172577	CCTGGTGTCTCTGTCCCCAGG	52	+	ADCK3	1	2	0.7777272855	1	0.4234418907	0.4279426893	8.450509653	8.445304823	11.57181296	11.57886636	-2.861929198	-2.862174003	+	3	CCTGGTGTCTCTGTCCCCAGG
3049	0.5513244	SpCas9	70	TCCTATATGCAACTTTTAAAGATAATGTTTCCATTAGGAGGAAATAAAGAAGCTGAAAAAA	TTTTTTCAGCTTCTTTATTTCCTCCTAATGGAAACATTATCTTTAAAAGTTGCATATAGGA	AAGATAATGTTTCCATTAGG	yes	0.9999941918	1	0.8195239742	AGG	TAAATCTCCTTGTTCAAACGTAAAATATGTATATTTCCTATATGCAACTTTTAAAGATAATGTTTCCATTAGGAGGAAATAAAGAAGCTGAAAAAAGAACTGGAAAATTTTGATCCTTCATTTTTTGAAGAAATTGAAGATC	70	12	88443191	AAAGATAATGTTTCCATTAGG	52	+	CEP290	6	1	0.5476098844	1	0.4183583026	0.4115503257	7.006671393	7.040900924	12.06138888	12.03542877	-3.252452447	-3.250605054	-	7	AAAGATAATGTTTCCATTAGG
1236	0.5311410381	SpCas9	68	TCTCTCCATGGTTCTAACTCCACTTTTTGCCTGTCAGGGACCCTGGGACCTCCACTGGCCT	AGGCCAGTGGAGGTCCCAGGGTCCCTGACAGGCAAAAAGTGGAGTTAGAACCATGGAGAGA	ACTCCACTTTTTGCCTGTCA	yes	0.9999941046	1	0.844364183	GGG	TATCCCCCAGATCTTCAATGAAGACCTACAGGGCATCTCTCCATGGTTCTAACTCCACTTTTTGCCTGTCAGGGACCCTGGGACCTCCACTGGCCTGAAGACACATATCAGGATCCAAGAGGAATCTATGACCAGGTGGCCG	70	19	36317547	AACTCCACTTTTTGCCTGTCA	50	+	NPHS1	1	0	0.6894617926	1	0.4252445566	0.4321904344	8.541281921	8.444269502	23.31852141	23.42472265	-2.635531603	-2.640295787	-	1	AACTCCACTTTTTGCCTGTCA
812	0.669761357	SpCas9	68	TACTTTTGAAATTCAAAAATATATTACCATTTCACAGGGTGCTGCTGGCTTCCCTGGTGCT	AGCACCAGGGAAGCCAGCAGCACCCTGTGAAATGGTAATATATTTTTGAATTTCAAAAGTA	AAATATATTACCATTTCACA	yes	0.9999935545	1	0.8559624197	GGG	ATTATACTTTTTGTTTGTTGTACAGTTATTTGTTCTACTTTTGAAATTCAAAAATATATTACCATTTCACAGGGTGCTGCTGGCTTCCCTGGTGCTCGTGGTCTTCCTGGTCCTCCTGGTAGTAATGTAAGTAATTGTTAAA	70	2	189868460	AAAATATATTACCATTTCACA	50	+	COL3A1	1	2	0.2279694609	1	0.4263435581	0.4302724663	6.224471781	6.240019578	10.88898582	10.88193583	-3.040087066	-3.039559358	+	3	AAAATATATTACCATTTCACA
10232	0.5208553664	SpCas9	70	GCTCTGTGTGTTTCTCACCTCGTTTTGGTTTTAACAGGGGGAGAAGGGCTTTCCTGGACCC	GGGTCCAGGAAAGCCCTTCTCCCCCTGTTAAAACCAAAACGAGGTGAGAAACACACAGAGC	CTCGTTTTGGTTTTAACAGG	yes	0.9999932001	1	0.8556661906	GGG	ATGGTTATTGGTGTGTTTATTGTGGGATAGTTGCTGCTCTGTGTGTTTCTCACCTCGTTTTGGTTTTAACAGGGGGAGAAGGGCTTTCCTGGACCCCCCGGTTCTCCTGGCCAGAAAGGATTCACAGGTCCTGAAGGCTTGC	70	2	228104859	CCTCGTTTTGGTTTTAACAGG	52	+	COL4A3	1	2	0.5283912246	1	0.4369461713	0.4348018668	6.318439566	6.321966827	13.42155499	13.39619443	-3.044374904	-3.044237665	+	3	CCTCGTTTTGGTTTTAACAGG
4450	0.5079894952	SpCas9	70	CTCTCAGGCCACGTCGCCCCTTGTTCTCGGCCTGCAGAGGGAGGCTGGCGGGTGTGCGCTG	CAGCGCACACCCGCCAGCCTCCCTCTGCAGGCCGAGAACAAGGGGCGACGTGGCCTGAGAG	CCTTGTTCTCGGCCTGCAGA	yes	0.9999930496	1	0.8453176466	GGG	TCCTGGGCCGGGCTCTGCTTTAAAACTGGATGGGGCTCTCAGGCCACGTCGCCCCTTGTTCTCGGCCTGCAGAGGGAGGCTGGCGGGTGTGCGCTGAACTTTGGGCCCCGCGGGAGCAGCACGGTCACCATTCCACGGGAGC	70	16	2158033	CCCTTGTTCTCGGCCTGCAGA	52	+	PKD1	6	7	0.784702376	1	0.4164186151	0.4109276334	7.816114868	7.788217575	10.32333001	10.33900569	-2.783336702	-2.784197953	-	13	CCCTTGTTCTCGGCCTGCAGA
9010	0.5970196886	SpCas9	70	TCCCTGTCTTCATCTCTCTTTTTCCCTCCGATCCCAGGAGGAGCAAATGAGGCAGAAGGAC	GTCCTTCTGCCTCATTTGCTCCTCCTGGGATCGGAGGGAAAAAGAGAGATGAAGACAGGGA	TTTTTCCCTCCGATCCCAGG	yes	0.9999929729	1	0.8244823314	AGG	GTGGCTGTCAGGGTGCAGGGAAGAGTTCTCAACTGTCCCTGTCTTCATCTCTCTTTTTCCCTCCGATCCCAGGAGGAGCAAATGAGGCAGAAGGACTCACGGGCACGGCTCACCAGCTCTATCCTCAGGAACTCGAAGACCA	70	16	16284224	CTTTTTCCCTCCGATCCCAGG	52	+	ABCC6	1	14	0.7653529758	1	0.4594181499	0.4579729723	6.260250943	6.23516554	13.37886527	13.39178296	-3.286657271	-3.287635984	-	15	CTTTTTCCCTCCGATCCCAGG
1046	0.5077388743	SpCas9	68	CAGTACTGACTTGGCGTGATCTGTTCTCCATCCTCAGGGGATGCCTTGGGCTTTGCTGTGC	GCACAGCAAAGCCCAAGGCATCCCCTGAGGATGGAGAACAGATCACGCCAAGTCAGTACTG	TGATCTGTTCTCCATCCTCA	yes	0.9999928429	1	0.8759140023	GGG	GGATCCACCGTTAAGACAGGGTGTCGAGCCGCAGTCAGTACTGACTTGGCGTGATCTGTTCTCCATCCTCAGGGGATGCCTTGGGCTTTGCTGTGCGATACTTGACTTCAGAAATGCATGGTGCCAGGCCGGGAGCCTCAAA	70	12	6125398	GTGATCTGTTCTCCATCCTCA	50	+	VWF	2	6	0.1791611622	1	0.4740262747	0.4736036799	6.097049281	6.087810491	20.67042359	20.6770884	-2.648619272	-2.648956759	-	8	GTGATCTGTTCTCCATCCTCA
7610	0.207035828	SpCas9	68	CTGCTCCCAGCCAATGAATGATTTTTTTTTTTTAAAGGGTGAGGCCACAAGACAGGGCGGG	CCCGCCCTGTCTTGTGGCCTCACCCTTTAAAAAAAAAAAATCATTCATTGGCTGGGAGCAG	AATGATTTTTTTTTTTTAAA	yes	0.9999920276	0.9999724046	0.8555952994	GGG	AGCCTCCCAATGTGCTGGGATTGCAGGAGCGAGCACTGCTCCCAGCCAATGAATGATTTTTTTTTTTTAAAGGGTGAGGCCACAAGACAGGGCGGGGGCGGCATGGGAACTCCTAGCCCTGACTCCCGGCCGCGGCTGCTCC	70	19	50911964	GAATGATTTTTTTTTTTTAAA	50	+	POLD1	1	0	0.4720719538	1	0.4538997821	0.4508718739	5.981221201	6.0087945	15.33693038	15.29764964	-3.490272435	-3.488882104	+	1	GAATGATTTTTTTTTTTTAAA
1486	0.5111475882	SpCas9	70	CACTTAGCAGTTTTCTCTGCTTTCCCTTCTTTTGTAGGTGGCATTGCCAGGACTTACACAG	CTGTGTAAGTCCTGGCAATGCCACCTACAAAAGAAGGGAAAGCAGAGAAAACTGCTAAGTG	CTTTCCCTTCTTTTGTAGG	yes	0.9999914389	1	0.8477800367	TGG	GTGGGAGATGATTTTAGATTGAGGTGCTAATATTTCACTTAGCAGTTTTCTCTGCTTTCCCTTCTTTTGTAGGTGGCATTGCCAGGACTTACACAGATCAATGTGTTCAGATTTTAACAGAGTTGCTGGGTCTTCGACAAGA	70	1	114441423	TGCTTTCCCTTCTTTTGTAGG	52	+	AP4B1	1	0	0.8507418302	1	0.4653710185	0.4625201613	6.16085776	6.16458335	17.72675819	17.71989444	-2.788887023	-2.788469126	-	1	TGCTTTCCCTTCTTTTGTAGG
2541	0.545581814	SpCas9	70	AAGGACAGTTCTGTTTACTGGCTTTCCTATATTGCAGGTGGACATGCAAAAGGAAGTCATA	TATGACTTCCTTTTGCATGTCCACCTGCAATATAGGAAAGCCAGTAAACAGAACTGTCCTT	TGGCTTTCCTATATTGCAGG	yes	0.9999908105	1	0.8444454747	TGG	GTATAATGAATTTAGGCAGTGTGTGACTTGTTGACAAGGACAGTTCTGTTTACTGGCTTTCCTATATTGCAGGTGGACATGCAAAAGGAAGTCATAATCACAGGGATCCAGACCCAAGGTGCCAAACACTACCTGAAGTCCT	70	1	169492590	CTGGCTTTCCTATATTGCAGG	52	+	F5	2	2	0.7060194147	1	0.4370022799	0.4376654837	6.271839687	6.298485115	11.4951366	11.47042923	-2.912137563	-2.910671676	-	4	CTGGCTTTCCTATATTGCAGG
9803	0.5248147991	SpCas9	68	CTGTCCACTACAGACTCCCTCTTACCTCCCTCCCCAGGGTGCATCTGGCCCAGCAGGCCCC	GGGGCCTGCTGGGCCAGATGCACCCTGGGGAGGGAGGTAAGAGGGAGTCTGTAGTGGACAG	CCCTCTTACCTCCCTCCCCA	yes	0.9999904254	1	0.8610277984	GGG	CCCAGGCTCCATGAACATGGGTTCAGGGAGAGGTGCTGTCCACTACAGACTCCCTCTTACCTCCCTCCCCAGGGTGCATCTGGCCCAGCAGGCCCCCCTGGGGCTCAGGGCCCTCCAGGTCTTCAGGGAATGCCTGGCGAGA	70	12	48376392	TCCCTCTTACCTCCCTCCCCA	50	+	COL2A1	3	5	0.1069671478	1	0.4956429894	0.5026969168	5.327129876	5.284151002	26.45370278	26.51371312	-2.282876544	-2.284508712	-	8	TCCCTCTTACCTCCCTCCCCA
5536	0.563142061	SpCas9	70	TGCTGAGGGAAACAAGGCTCTCCTTCACCCACTGCAGGAGGGAACGACGACTCTGATTTTC	GAAAATCAGAGTCGTCGTTCCCTCCTGCAGTGGGTGAAGGAGAGCCTTGTTTCCCTCAGCA	TCTCCTTCACCCACTGCAGG	yes	0.9999873198	1	0.834542588	AGG	TGTGAAGGGGCTCAGGGCTGGGCAGCTCAGGGACCTGCTGAGGGAAACAAGGCTCTCCTTCACCCACTGCAGGAGGGAACGACGACTCTGATTTTCGAGAGCTGCACACAGCCCGGGAATTCTCAGAGGAGGACGAGGAGGA	70	19	45998263	CTCTCCTTCACCCACTGCAGG	52	+	RTN2	1	0	0.6029143459	1	0.4137035296	0.4100898934	6.568518304	6.562170449	12.08605452	12.07271581	-3.114845264	-3.114772335	-	1	CTCTCCTTCACCCACTGCAGG
9291	0.3849966078	SpCas9	68	TGGACCTGGAAGCCAAAACGCTCCACTTTGGTCCTAGGGGACACTGTCGCTGTTTACCAAC	GTTGGTAAACAGCGACAGTGTCCCCTAGGACCAAAGTGGAGCGTTTTGGCTTCCAGGTCCA	AACGCTCCACTTTGGTCCTA	yes	0.9999871249	1	0.8396687279	GGG	GGGTTGTGTCTGGCTCACCCTTGGCCTTGCCCTCCTGGACCTGGAAGCCAAAACGCTCCACTTTGGTCCTAGGGGACACTGTCGCTGTTTACCAACGAGGCTGGAGGCATCTTAGATGACTTGATTGTAACCAATACTTCTG	70	3	49457775	AAACGCTCCACTTTGGTCCTA	50	+	AMT	1	2	0.5534538475	1	0.4340722159	0.4357372116	7.495399926	7.49577494	13.88304397	13.88270788	-2.647649849	-2.647625879	-	3	AAACGCTCCACTTTGGTCCTA
4115	0.3462319936	SpCas9	68	ATGTTGACTGTGGAATTCTAATGTGCTTGGCTCTTAGGGTATGACTGGTTTCCCTGGTGCT	AGCACCAGGGAAACCAGTCATACCCTAAGAGCCAAGCACATTAGAATTCCACAGTCAACAT	TCTAATGTGCTTGGCTCTTA	yes	0.9999869064	1	0.762786526	GGG	AAGAAATTCCCATCTTACCCAAATTCTTGGAGTTGATGTTGACTGTGGAATTCTAATGTGCTTGGCTCTTAGGGTATGACTGGTTTCCCTGGTGCTGCTGGACGGACTGGTCCCCCAGGACCCTCTGTAAGTAAATCACTGT	70	7	94051211	TTCTAATGTGCTTGGCTCTTA	50	+	COL1A2	1	11	0.5779242719	1	0.3883137107	0.3887944007	7.731637802	7.818935953	9.029215222	8.9906849	-2.795783601	-2.792046958	+	12	TTCTAATGTGCTTGGCTCTTA
7732	0.2649188669	SpCas9	68	TTGCAGATTAGGTGAGCTTTCAATCTCTCTTTAAAAGGGGCGGCGAAGAGGACCCGCAGGC	GCCTGCGGGTCCTCTTCGCCGCCCCTTTTAAAGAGAGATTGAAAGCTCACCTAATCTGCAA	CTTTCAATCTCTCTTTAAAA	yes	0.9999868732	0.9999849583	0.8530753832	GGG	GAGACTGTGTGGGGTTTGTGTGACACTGCGGTGCCTTGCAGATTAGGTGAGCTTTCAATCTCTCTTTAAAAGGGGCGGCGAAGAGGACCCGCAGGCTGCAAGGAGCAACAGCGATGGGTAGGCACATTCAAAACCAGAAAAA	70	20	57473996	GCTTTCAATCTCTCTTTAAAA	50	+	GNAS	2	0	0.09183860409	1	0.479861971	0.4828745655	5.071356946	5.08111322	21.50333694	21.49409332	-3.251245257	-3.250819273	+	2	GCTTTCAATCTCTCTTTAAAA
10601	0.528759756	SpCas9	68	TCTGTGACCAAGGGTTGATTCTTTTCTTTCTCCCCAGGGTCCAACTGGCCCGAAGGGTGAG	CTCACCCTTCGGGCCAGTTGGACCCTGGGGAGAAAGAAAAGAATCAACCCTTGGTCACAGA	ATTCTTTTCTTTCTCCCCA	yes	0.9999867965	1	0.8562634013	GGG	TAGAGCTGAAGGTGGATTCAAAGTCCCCTCATACCTCTGTGACCAAGGGTTGATTCTTTTCTTTCTCCCCAGGGTCCAACTGGCCCGAAGGGTGAGGCAGGCCACCCAGGACCCCCAGGCCCCCCGGTAAGTAGCCCTTGAA	70	9	137715262	TGATTCTTTTCTTTCTCCCCA	50	+	COL5A1	1	1	0.2822760446	1	0.5268771033	0.5334173055	5.433757685	5.431204903	32.27832249	32.28211135	-2.440522196	-2.440634548	+	2	TGATTCTTTTCTTTCTCCCCA
4467	0.2422020604	SpCas9	68	GGGAGAAAAAAAAGCAAAATTTCTTATTCTGTTTAAGGGAAAGAAACCTTCCAAGGAAAGA	TCTTTCCTTGGAAGGTTTCTTTCCCTTAAACAGAATAAGAAATTTTGCTTTTTTTTCTCCC	AAATTTCTTATTCTGTTTAA	yes	0.9999859003	0.9999919137	0.8342827093	GGG	TACAGGATTTCTATCATATCATTAGCAAAAGAGGGGGGAGAAAAAAAAGCAAAATTTCTTATTCTGTTTAAGGGAAAGAAACCTTCCAAGGAAAGATTGACTGCGGATCCAGGAGGCTCCTCAGAAACTTCCAGCCAAGTTC	70	3	14200392	AAAATTTCTTATTCTGTTTAA	50	+	XPC	6	11	0.2000369518	1	0.4282371647	0.433199654	5.962145249	5.919066609	16.75073947	16.76051668	-3.042279081	-3.04372518	-	17	AAAATTTCTTATTCTGTTTAA
10821	0.5824683987	SpCas9	68	CCCTTTCCTTCTGACGCATGAATGTCCTTCTCTCCAGGGATTTGGACATTTGGTGCCATCT	AGATGGCACCAAATGTCCAAATCCCTGGAGAGAAGGACATTCATGCGTCAGAAGGAAAGGG	CATGAATGTCCTTCTCTCCA	yes	0.9999856665	1	0.864652203	GGG	AAAAAAATGGGAAGGAGAGACAGCCTCAGCTAGAGCCCTTTCCTTCTGACGCATGAATGTCCTTCTCTCCAGGGATTTGGACATTTGGTGCCATCTTCAGAAGATCCAGGAGTCCTGGGAATCGTGTATGACTCAGTTGCTT	70	1	161140199	GCATGAATGTCCTTCTCTCCA	50	+	PPOX	9	8	0.2572161222	1	0.4207380341	0.4253038963	6.247402054	6.225447834	9.976120936	9.983934492	-2.957641113	-2.958529078	+	17	GCATGAATGTCCTTCTCTCCA
8086	0.2997137911	SpCas9	70	GGATGGGACCCTGTCTGAACCCCGCATCTCGGCTCAGCTGGGCGGACGGGGAGGCCGCGGG	CCCGCGGCCTCCCCGTCCGCCCAGCTGAGCCGAGATGCGGGGTTCAGACAGGGTCCCATCC	ACCCCGCATCTCGGCTCAGC	yes	0.9999846956	1	0.8239321881	TGG	GGGTAGCGGGTAGAGGCGCTGCCTCGCGGACCCGCGGATGGGACCCTGTCTGAACCCCGCATCTCGGCTCAGCTGGGCGGACGGGGAGGCCGCGGGAGGAGCCTTCCCCAGACCCAGCCCAGGCCCGGGCGCCGCAGACGGT	70	6	35479583	AACCCCGCATCTCGGCTCAGC	52	+	TULP1	1	2	0.8847185076	1	0.5119449356	0.5084549817	7.169751468	7.157659428	30.37624077	30.39004462	-2.27333772	-2.273756404	-	3	AACCCCGCATCTCGGCTCAGC
8807	0.440297964	SpCas9	70	TCAGTGATTTCAGATTGTTTGTTTCTTTTTTCTCCAGTTGGTTACATACTTGGACTTGGTG	CACCAAGTCCAAGTATGTAACCAACTGGAGAAAAAAGAAACAAACAATCTGAAATCACTGA	TTGTTTCTTTTTTCTCCAGT	yes	0.99998375	0.9999943556	0.8243281119	TGG	TTGAAATTATGGCTATATATTAGAAAGAGATGGAATCAGTGATTTCAGATTGTTTGTTTCTTTTTTCTCCAGTTGGTTACATACTTGGACTTGGTGATAGACATGTACAGAATATCTTGATAAATGAGCAGTCAGCAGAACT	70	11	108218006	TTTGTTTCTTTTTTCTCCAGT	52	+	ATM	1	4	0.574290553	1	0.4375782874	0.4346571742	6.674503984	6.681546947	23.74306949	23.74312855	-2.919880029	-2.919501436	+	5	TTTGTTTCTTTTTTCTCCAGT
9292	0.652476807	SpCas9	69	TGGACCTGGAAGCCAAAACGCTCCACTTTGGTCCTAGGGGACACTGTCGCTGTTTACCAAC	GTTGGTAAACAGCGACAGTGTCCCCTAGGACCAAAGTGGAGCGTTTTGGCTTCCAGGTCCA	ACGCTCCACTTTGGTCCTAG	yes	0.9999826179	1	0.8405235208	GGG	GGGTTGTGTCTGGCTCACCCTTGGCCTTGCCCTCCTGGACCTGGAAGCCAAAACGCTCCACTTTGGTCCTAGGGGACACTGTCGCTGTTTACCAACGAGGCTGGAGGCATCTTAGATGACTTGATTGTAACCAATACTTCTG	70	3	49457775	AACGCTCCACTTTGGTCCTAG	51	+	AMT	1	2	0.7913358091	1	0.4208249443	0.4234567414	7.846824626	7.848619292	11.49511645	11.4942058	-2.785123752	-2.785048389	-	3	AACGCTCCACTTTGGTCCTAG
9203	0.6694111102	SpCas9	69	AATGAGCTGCCCTGACCTCAGCCCCACTGCCCCACAGGGGAGGTTCGGATGCCCTCAGGCA	TGCCTGAGGGCATCCGAACCTCCCCTGTGGGGCAGTGGGGCTGAGGTCAGGGCAGCTCATT	TCAGCCCCACTGCCCCACAG	yes	0.9999822869	1	0.8605423273	GGG	AAGGAGCTCGGGAGCCAAGGAGGCCAGACTGTGCCAATGAGCTGCCCTGACCTCAGCCCCACTGCCCCACAGGGGAGGTTCGGATGCCCTCAGGCAAGGTGGCGCAGCCCACCATCACTGACAACAAAGACGGCACCGTGAC	70	X	153582659	CTCAGCCCCACTGCCCCACAG	51	+	FLNA	1	2	0.2070186744	1	0.5010714079	0.4987808638	6.241438496	6.224747459	31.65878618	31.67219971	-2.668837226	-2.669293575	-	3	CTCAGCCCCACTGCCCCACAG
9664	0.6167885544	SpCas9	70	ACGCCGGGCTTCGCAGGACCAGGTCACTCAGTGACAGATGGACAATGCAAGAATGAACTCC	GGAGTTCATTCTTGCATTGTCCATCTGTCACTGAGTGACCTGGTCCTGCGAAGCCCGGCGT	CCAGGTCACTCAGTGACAGA	yes	0.9999819808	0.9998556463	0.8303916728	TGG	GGCCCCATGGAGGAAGTGAGAAAGTTGGCACAGTCACGCCGGGCTTCGCAGGACCAGGTCACTCAGTGACAGATGGACAATGCAAGAATGAACTCCTTCCTGGAATACCCCATACTTAGCAGTGGCGACTCGGGGACCTGCT	70	7	27135531	ACCAGGTCACTCAGTGACAGA	52	+	HOXA1	1	2	0.734532062	1	0.4746658118	0.4693847877	6.821690033	6.833520447	18.83636942	18.82925526	-2.511266318	-2.510761941	-	3	ACCAGGTCACTCAGTGACAGA
1048	0.6886879738	SpCas9	69	CAGTACTGACTTGGCGTGATCTGTTCTCCATCCTCAGGGGATGCCTTGGGCTTTGCTGTGC	GCACAGCAAAGCCCAAGGCATCCCCTGAGGATGGAGAACAGATCACGCCAAGTCAGTACTG	ATCTGTTCTCCATCCTCAG	yes	0.9999816928	1	0.8525282671	GGG	GGATCCACCGTTAAGACAGGGTGTCGAGCCGCAGTCAGTACTGACTTGGCGTGATCTGTTCTCCATCCTCAGGGGATGCCTTGGGCTTTGCTGTGCGATACTTGACTTCAGAAATGCATGGTGCCAGGCCGGGAGCCTCAAA	70	12	6125398	TGATCTGTTCTCCATCCTCAG	51	+	VWF	2	6	0.3977932369	1	0.4535474969	0.4523014194	6.758126931	6.760080097	12.20787114	12.2003586	-2.911402582	-2.911117502	-	8	TGATCTGTTCTCCATCCTCAG
7553	0.3531750251	SpCas9	68	AGTGTCTATGTTCTGAGAATGGTGTTCTGTCTTTCAGGGAGCCCCTGGTGAAGATGGTCGT	ACGACCATCTTCACCAGGGGCTCCCTGAAAGACAGAACACCATTCTCAGAACATAGACACT	AATGGTGTTCTGTCTTTCA	yes	0.9999786631	1	0.8487885284	GGG	CCCTTAGTGGATGTTGGGTGGATGGATGTGGTCAGAGTGTCTATGTTCTGAGAATGGTGTTCTGTCTTTCAGGGAGCCCCTGGTGAAGATGGTCGTCCTGGACCTCCAGGTCCTCAGGGGGCTCGTGGGCAGCCTGGTGTCA	70	12	48378876	AGAATGGTGTTCTGTCTTTCA	50	+	COL2A1	1	7	0.2286625588	1	0.4467425399	0.4526942268	6.227991895	6.210064741	17.33704235	17.35164353	-2.784394702	-2.785110201	-	8	AGAATGGTGTTCTGTCTTTCA
9202	0.5474530125	SpCas9	68	AATGAGCTGCCCTGACCTCAGCCCCACTGCCCCACAGGGGAGGTTCGGATGCCCTCAGGCA	TGCCTGAGGGCATCCGAACCTCCCCTGTGGGGCAGTGGGGCTGAGGTCAGGGCAGCTCATT	CTCAGCCCCACTGCCCCACA	yes	0.9999784771	1	0.8614083627	GGG	AAGGAGCTCGGGAGCCAAGGAGGCCAGACTGTGCCAATGAGCTGCCCTGACCTCAGCCCCACTGCCCCACAGGGGAGGTTCGGATGCCCTCAGGCAAGGTGGCGCAGCCCACCATCACTGACAACAAAGACGGCACCGTGAC	70	X	153582659	CCTCAGCCCCACTGCCCCACA	50	+	FLNA	1	2	0.2271539575	1	0.4400336261	0.436401178	6.751583716	6.738037552	16.24182705	16.24513504	-2.88052095	-2.880911743	-	3	CCTCAGCCCCACTGCCCCACA
5348	0.5353074529	SpCas9	70	GGCATTGCTTTTTAATACAATTGTGTTTTTATTTCAGGTGGTGTTTCGTTCTACGTCGGCT	AGCCGACGTAGAACGAAACACCACCTGAAATAAAAACACAATTGTATTAAAAAGCAATGCC	AATTGTGTTTTTATTTCAGG	yes	0.9999774141	1	0.8344650129	TGG	GAACTTTTTCATCTTATAGAACTGAAACTGTATATGGCATTGCTTTTTAATACAATTGTGTTTTTATTTCAGGTGGTGTTTCGTTCTACGTCGGCTATGGTTTACATATTTATTCAGATGAGCTGTGAAATGTGGGATTTTG	70	22	32179893	CAATTGTGTTTTTATTTCAGG	52	+	DEPDC5	2	1	0.804684566	1	0.4121473639	0.4030942959	9.492428036	9.486483068	12.06485617	12.06543983	-2.692919888	-2.692975718	+	3	CAATTGTGTTTTTATTTCAGG
2424	0.5535358517	SpCas9	68	GAGCCACGTTTGACCTGAGATCTTCTGTATTCTCTAGGGCGAGAAAGGCCCACAAGGCCCA	TGGGCCTTGTGGGCCTTTCTCGCCCTAGAGAATACAGAAGATCTCAGGTCAAACGTGGCTC	AGATCTTCTGTATTCTCTA	yes	0.9999773915	1	0.8617783298	GGG	GGGTAATGAGCTGGTGGGGGGATGTTCCCAGGTTGGAGCCACGTTTGACCTGAGATCTTCTGTATTCTCTAGGGCGAGAAAGGCCCACAAGGCCCAGCTGGCCGAGACGGTCTCCAGGGGCCTGTGGGGCTCCCGGGTCCAG	70	9	137701029	TGAGATCTTCTGTATTCTCTA	50	+	COL5A1	1	1	0.09201287379	1	0.5399358411	0.5427571709	4.888962824	4.894632068	33.31544032	33.31125972	-2.768565453	-2.768357362	+	2	TGAGATCTTCTGTATTCTCTA
1335	0.415037874	SpCas9	68	AAAACATTATTCACCATCTTCTGTATTTCTTTCTAAGGGTGCTCGTGGTTTCCCTGGAACT	AGTTCCAGGGAAACCACGAGCACCCTTAGAAAGAAATACAGAAGATGGTGAATAATGTTTT	TCTTCTGTATTTCTTTCTAA	yes	0.999976342	1	0.8172752277	GGG	TGGAGGGAAGAAGTCACTGTCTTTTTATTTATGGTAAAACATTATTCACCATCTTCTGTATTTCTTTCTAAGGGTGCTCGTGGTTTCCCTGGAACTCCTGGACTTCCTGGCTTCAAAGGCATTAGGGTGAGCACATTCTTTA	70	7	94034985	ATCTTCTGTATTTCTTTCTAA	50	+	COL1A2	1	1	0.3479013385	1	0.3910837055	0.3880919039	6.436457261	6.428513031	8.959455274	8.963865851	-2.982550934	-2.982804254	+	2	ATCTTCTGTATTTCTTTCTAA
4835	0.3487850295	SpCas9	70	CTCACATCAACTTTTATGAATCTGGTCCTTTTTGTAGCTGGCTCCAAGGCTGCATCTCTCC	GGAGAGATGCAGCCTTGGAGCCAGCTACAAAAAGGACCAGATTCATAAAAGTTGATGTGAG	AATCTGGTCCTTTTTGTAGC	yes	0.9999748425	0.9999856068	0.8314244148	TGG	GTGTGGCATATGTTGAACATGAAAGATGTGTGTTTCTCACATCAACTTTTATGAATCTGGTCCTTTTTGTAGCTGGCTCCAAGGCTGCATCTCTCCACTGGACTAGCGAGAGGGTTGTCAGTGTTTTGCTCCTGGGTCTGCT	70	11	111959591	GAATCTGGTCCTTTTTGTAGC	52	+	SDHD	11	22	0.8139571774	1	0.4352699817	0.4373555982	7.318837484	7.339827129	11.30136609	11.29033262	-2.858902978	-2.857861094	+	33	GAATCTGGTCCTTTTTGTAGC
5602	0.3624107442	SpCas9	70	TGAAGCACTGAGAACTTATGCTTTTTCCCTCTTGCAGCTGGAAGCACACGAGGCCATGCCT	AGGCATGGCCTCGTGTGCTTCCAGCTGCAAGAGGGAAAAAGCATAAGTTCTCAGTGCTTCA	TGCTTTTTCCCTCTTGCAGC	yes	0.9999725684	1	0.8373502982	TGG	CTGGGTCACAGTAGCCATTTGGTTCACCTCTCTGCTGAAGCACTGAGAACTTATGCTTTTTCCCTCTTGCAGCTGGAAGCACACGAGGCCATGCCTCCACCTCTAGTTACAGGAGGGCTCACTCACCTGCCTCCACTCTGCC	70	10	105836187	ATGCTTTTTCCCTCTTGCAGC	52	+	COL17A1	1	0	0.9127961324	1	0.4959405649	0.4998668163	6.055770569	6.027412967	26.23702732	26.25806848	-2.628026925	-2.62880824	-	1	ATGCTTTTTCCCTCTTGCAGC
6390	0.5219653173	SpCas9	68	GGCCCTGAGAAGAGCTGACTTAGGCTCACGCTTACAGGGTATCATGGCATTGATCTACTTG	CAAGTAGATCAATGCCATGATACCCTGTAAGCGTGAGCCTAAGTCAGCTCTTCTCAGGGCC	ACTTAGGCTCACGCTTACA	yes	0.9999701823	1	0.7946092141	GGG	GTATAAAGGGAGTGAAAAGCCTTTGGATTAACAAAGGCCCTGAGAAGAGCTGACTTAGGCTCACGCTTACAGGGTATCATGGCATTGATCTACTTGTGCGTGGAAGACATCTTCCAGCTCATTAACTACTACAGCTTCAGCT	70	14	23243712	TGACTTAGGCTCACGCTTACA	50	+	SLC7A7	3	3	0.3187263294	1	0.4229338548	0.4195908895	7.157241622	7.149811962	11.51430878	11.5172151	-2.88336233	-2.883668834	-	6	TGACTTAGGCTCACGCTTACA
5688	0.475090242	SpCas9	68	TCAGTGCTAACTGTTGATATATCTGCTTTCTTTACAGGGCTTAATGGGACCTAGAGGCCCA	TGGGCCTCTAGGTCCCATTAAGCCCTGTAAAGAAAGCAGATATATCAACAGTTAGCACTGA	ATATATCTGCTTTCTTTACA	yes	0.9999699988	1	0.8561459735	GGG	TCATATCTGACCCCAGCCAACACCATGACAACTTATCAGTGCTAACTGTTGATATATCTGCTTTCTTTACAGGGCTTAATGGGACCTAGAGGCCCACCTGGTGCAGCTGGAGCCCCAGTAAGTACTGAAAGCTTGTAATGCC	70	7	94033868	GATATATCTGCTTTCTTTACA	50	+	COL1A2	1	0	0.6857315111	1	0.4553687133	0.4577686674	7.611913578	7.61160877	12.95608383	12.95541984	-2.977848201	-2.977794852	+	1	GATATATCTGCTTTCTTTACA
8567	0.4953461386	SpCas9	70	GGGTTTTGCTGATGACACAAGAGAGCTTTGCCTGAAGATGGAAACACTGGAGTCAGAACTG	CAGTTCTGACTCCAGTGTTTCCATCTTCAGGCAAAGCTCTCTTGTGTCATCAGCAAAACCC	AAGAGAGCTTTGCCTGAAGA	yes	0.9999698667	0.9999150408	0.8444987112	TGG	ACATTCTTGTTTCCAGATAGCTGATCAGCTTCCTTGGGTTTTGCTGATGACACAAGAGAGCTTTGCCTGAAGATGGAAACACTGGAGTCAGAACTGACCTGCCCTATTTGTCTGGAGCTCTTTGAGGACCCTCTTCTACTGC	70	X	10535587	CAAGAGAGCTTTGCCTGAAGA	52	+	MID1	3	10	0.5272042747	1	0.4691553296	0.4760367663	5.698767705	5.644194893	17.91934282	17.84092338	-2.563711435	-2.567011495	-	13	CAAGAGAGCTTTGCCTGAAGA
5367	0.5528748794	SpCas9	68	GTTCGTCCTCCCTGAGTCTGCTCTTTCCCCGTGCCAGGGCCCGGGCGGCCAGCGAGCAGGC	GCCTGCTCGCTGGCCGCCCGGGCCCTGGCACGGGGAAAGAGCAGACTCAGGGAGGACGAAC	TCTGCTCTTTCCCCGTGCCA	yes	0.999968597	1	0.8299050443	GGG	GCCCACGCCCTGCGCATAGCCCCTGCCGTCCCCCCGTTCGTCCTCCCTGAGTCTGCTCTTTCCCCGTGCCAGGGCCCGGGCGGCCAGCGAGCAGGCGCGGCAGCTGGAGAGTGAGCGCGAGGCGCTGCAGCAGCAGCACAGC	70	X	153788622	GTCTGCTCTTTCCCCGTGCCA	50	+	IKBKG	3	5	0.5741498426	1	0.4761475205	0.4773567511	8.209281803	8.195021578	22.0743935	22.0856195	-2.226793702	-2.227296806	+	8	GTCTGCTCTTTCCCCGTGCCA
9222	0.3319555608	SpCas9	68	TCCCTCAAATGTAGACTTCACTTGCCTCTTGTTCTAGGGGGGAGTTAACAAAATGTTCCAC	GTGGAACATTTTGTTAACTCCCCCCTAGAACAAGAGGCAAGTGAAGTCTACATTTGAGGGA	TTCACTTGCCTCTTGTTCTA	yes	0.9999659192	1	0.8356492727	GGG	TGATGAACCATTGACAATGTTTTTAATTATGGTACTCCCTCAAATGTAGACTTCACTTGCCTCTTGTTCTAGGGGGGAGTTAACAAAATGTTCCACGGGATCCAGGACTACGAGGAAAACAAGGCCCGGGTGCACCTGGTGA	70	10	13325839	CTTCACTTGCCTCTTGTTCTA	50	+	PHYH	1	6	0.3011024015	1	0.4190583968	0.4219216961	6.460871838	6.47518676	11.68583201	11.67871649	-2.857399464	-2.856799896	-	7	CTTCACTTGCCTCTTGTTCTA
7733	0.5662733234	SpCas9	69	TTGCAGATTAGGTGAGCTTTCAATCTCTCTTTAAAAGGGGCGGCGAAGAGGACCCGCAGGC	GCCTGCGGGTCCTCTTCGCCGCCCCTTTTAAAGAGAGATTGAAAGCTCACCTAATCTGCAA	TTTCAATCTCTCTTTAAAAG	yes	0.9999656302	0.9999850627	0.7679835799	GGG	GAGACTGTGTGGGGTTTGTGTGACACTGCGGTGCCTTGCAGATTAGGTGAGCTTTCAATCTCTCTTTAAAAGGGGCGGCGAAGAGGACCCGCAGGCTGCAAGGAGCAACAGCGATGGGTAGGCACATTCAAAACCAGAAAAA	70	20	57473996	CTTTCAATCTCTCTTTAAAAG	51	+	GNAS	2	0	0.07874715542	1	0.5620953527	0.5647271206	4.186461579	4.190567374	33.51186379	33.50333849	-2.975460727	-2.975261728	+	2	CTTTCAATCTCTCTTTAAAAG
8495	0.5446405878	SpCas9	70	TGTCCACACGCTCCGCCTCACCCCTCGGCTCCCCCAGGAGGATGTTCCCCAGCTACAAGGT	ACCTTGTAGCTGGGGAACATCCTCCTGGGGGAGCCGAGGGGTGAGGCGGAGCGTGTGGACA	CACCCCTCGGCTCCCCCAGG	yes	0.9999631895	1	0.8561525499	AGG	CCCTTGCTCACTCTGTTCCATCTCTCCTGGTGCTCTGTCCACACGCTCCGCCTCACCCCTCGGCTCCCCCAGGAGGATGTTCCCCAGCTACAAGGTAAAAGTCACAGGCATGAACCCCAAGACCAAGTATATCCTGCTGATT	70	17	59543180	TCACCCCTCGGCTCCCCCAGG	52	+	TBX4	3	2	0.6571238311	1	0.4904746644	0.4950657295	10.73305386	10.72870934	19.99092194	19.99300292	-2.64594005	-2.646053858	+	5	TCACCCCTCGGCTCCCCCAGG
6040	0.6332805058	SpCas9	69	GAGGTCCTGCCAGGTCCCTTATTCTGGCCTTCCCCAGCGGGCGGCCCCCGGCATCGCATCC	GGATGCGATGCCGGGGGCCGCCCGCTGGGGAAGGCCAGAATAAGGGACCTGGCAGGACCTC	CTTATTCTGGCCTTCCCCAG	yes	0.999961696	1	0.8530224659	CGG	AGGGAAGTGGTCATGGGGAGGGGTCCCGGGGATGGGAGGTCCTGCCAGGTCCCTTATTCTGGCCTTCCCCAGCGGGCGGCCCCCGGCATCGCATCCTGTCCAGCGGGGCTCTGCATCTGTGGAATGTGACCCGCGCGGACGA	70	19	36335145	CCTTATTCTGGCCTTCCCCAG	51	+	NPHS1	3	12	0.6870549585	1	0.4128493661	0.4158842258	9.094073322	9.073297584	11.41609061	11.42497963	-2.436714941	-2.437492321	-	15	CCTTATTCTGGCCTTCCCCAG
1166	0.4636541739	SpCas9	71	AAGTAGGAATCCATTTCTAAATCTTTTCAAATTACAGGTTGGGCACAATAAACAACCAAGT	ACTTGGTTGTTTATTGTGCCCAACCTGTAATTTGAAAAGATTTAGAAATGGATTCCTACTT	AATCTTTTCAAATTACAGGT	yes	0.9999573901	1	0.7981387866	TGG	TAACTAATCTCACTACTTTATTTAAAAGAAAATGTAAGTAGGAATCCATTTCTAAATCTTTTCAAATTACAGGTTGGGCACAATAAACAACCAAGTATAAGGAGCTCAGAAGATTTCCATCTAAATAGTTTCAATAATCCTC	70	11	101325832	AAATCTTTTCAAATTACAGGT	53	+	TRPC6	1	0	0.595533742	1	0.4850504738	0.4885686689	6.524014401	6.515860665	25.75881517	26.46447666	-2.994983349	-2.992358418	-	1	AAATCTTTTCAAATTACAGGT
1783	0.5305008212	SpCas9	69	TCTAGCCTGGCCTGACTTCCCCCCTCCCCGCTTCCAGGGGTCTGTTATTAGCAGTCCACGC	GCGTGGACTGCTAATAACAGACCCCTGGAAGCGGGGAGGGGGGAAGTCAGGCCAGGCTAGA	TCCCCCCTCCCCGCTTCCAG	yes	0.9999558922	1	0.8622457976	GGG	ACAGGGGTGGAATTTAGGGCTGGGGGTTTAGGGCATCTAGCCTGGCCTGACTTCCCCCCTCCCCGCTTCCAGGGGTCTGTTATTAGCAGTCCACGCCCTCACCAGAGGATGCCACCTCCGCCCCCACCCCCGCCGCCAGAGG	70	X	53264366	TTCCCCCCTCCCCGCTTCCAG	51	+	IQSEC2	1	0	0.4379748719	1	0.4226764791	0.4246169429	6.701733081	6.636058814	18.24606239	18.2834284	-2.939828353	-2.941695093	-	1	TTCCCCCCTCCCCGCTTCCAG
1432	0.651805284	SpCas9	70	TGGTGACATCTCATTCACTTGTCTCCCTGTCTCACAGGAGGAAGTTGGGATAGAGACGGAT	ATCCGTCTCTATCCCAACTTCCTCCTGTGAGACAGGGAGACAAGTGAATGAGATGTCACCA	TTGTCTCCCTGTCTCACAGG	yes	0.9999546232	1	0.8218468957	AGG	CTCTCTTCCTTCTTTGCTTCCCTGTGGTCTTATCCTGGTGACATCTCATTCACTTGTCTCCCTGTCTCACAGGAGGAAGTTGGGATAGAGACGGATGAAGATTACAACGTCACACTCCCAGACCCCTGAGGGGCCCACGGTC	70	17	40725042	CTTGTCTCCCTGTCTCACAGG	52	+	PSMC3IP	1	0	0.597640026	1	0.4494385247	0.4523578412	5.72697246	5.740407537	14.22856712	14.22069978	-3.353899333	-3.353354073	-	1	CTTGTCTCCCTGTCTCACAGG
3393	0.4246926117	SpCas9	69	TCTGTAACCAGATGCTTTTGCTTTTCTGTTTTGGCAGAGGAATGTTACGGCATCCGGAGTC	GACTCCGGATGCCGTAACATTCCTCTGCCAAAACAGAAAAGCAAAAGCATCTGGTTACAGA	TTGCTTTTCTGTTTTGGCAG	yes	0.9999528415	1	0.8314532193	AGG	GTCTTTATCTTTCCACAGATAATGCCTCAAACATCTCTGTAACCAGATGCTTTTGCTTTTCTGTTTTGGCAGAGGAATGTTACGGCATCCGGAGTCATCCCTCAGATTTCTCTGATCATGGGCCCATGTGCTGGTGGGGCCG	70	3	136002679	TTTGCTTTTCTGTTTTGGCAG	51	+	PCCB	1	11	0.5363399289	1	0.4640397716	0.4586348201	5.372686474	5.383515307	18.27611981	18.33606144	-2.89712468	-2.89608188	+	12	TTTGCTTTTCTGTTTTGGCAG
3890	0.3110843048	SpCas9	70	ATCAAGTGAATATCTGTTCCTCCTCTCTTTATTTTAGCTGGACCAGACCAATTTTGAGGAA	TTCCTCAAAATTGGTCTGGTCCAGCTAAAATAAAGAGAGGAGGAACAGATATTCACTTGAT	CCTCCTCTCTTTATTTTAGC	yes	0.999946707	0.9999882193	0.827353459	TGG	AATAGTATCAGATTCCAAATCTGTATGGAGACCAAATCAAGTGAATATCTGTTCCTCCTCTCTTTATTTTAGCTGGACCAGACCAATTTTGAGGAAAGGATACAGACAGCGCCTGGAATTGTCAGACATATACCAAATCCCT	70	7	117144307	TCCTCCTCTCTTTATTTTAGC	52	+	CFTR	5	23	0.6703454773	1	0.4151517384	0.4189425974	6.913164959	6.944705474	10.83281262	10.81831048	-3.168147674	-3.166577248	+	28	TCCTCCTCTCTTTATTTTAGC
5089	0.5783061446	SpCas9	68	CCCAGCCTTCCCGACGCTGAGCCCCGGCAATCCCCAGGGATGGAGTCCTGGCCCTGGATAA	TTATCCAGGGCCAGGACTCCATCCCTGGGGATTGCCGGGGCTCAGCGTCGGGAAGGCTGGG	CTGAGCCCCGGCAATCCCCA	yes	0.999943305	1	0.8691644102	GGG	GGGAGGGTGGACGAGGCCCCAGGGTCCATGGTGGCCCCAGCCTTCCCGACGCTGAGCCCCGGCAATCCCCAGGGATGGAGTCCTGGCCCTGGATAATTTCCACCGCTGGTTCCAGCCGGCCATCCCCTCCTGGCTGCAGAAG	70	17	73831610	GCTGAGCCCCGGCAATCCCCA	50	+	UNC13D	3	6	0.1899593925	1	0.4880882333	0.489706368	6.096270466	6.075690425	30.23927183	30.260061	-2.381648626	-2.382317788	-	9	GCTGAGCCCCGGCAATCCCCA
9562	0.4622376947	SpCas9	70	TGAGTGGTGACTGCTCCTTCTTCTGATCCCATCCCAGTTGGATATACGATGAATGACCTCA	TGAGGTCATTCATCGTATATCCAACTGGGATGGGATCAGAAGAAGGAGCAGTCACCACTCA	TCTTCTGATCCCATCCCAGT	yes	0.9999430092	1	0.8271987195	TGG	CTAACCAATCCTGACATGCTTCAAACAAGTGCTTCTGAGTGGTGACTGCTCCTTCTTCTGATCCCATCCCAGTTGGATATACGATGAATGACCTCATCTTTGAGTGGCAGGAACAGGGAGCCGTGCAGGTAGCAGATGGACT	70	5	151234738	TTCTTCTGATCCCATCCCAGT	52	+	GLRA1	1	6	0.7275445348	1	0.4176316478	0.4200811759	7.413098154	7.362756295	12.96772964	13.00001022	-3.268487326	-3.270954619	-	7	TTCTTCTGATCCCATCCCAGT
1005	0.5626823481	SpCas9	68	GATAAACACTCAGCCACCCCAATTCCTCTCTCCCTAGGGATCCCCTGGTCCCACCGGGGAG	CTCCCCGGTGGGACCAGGGGATCCCTAGGGAGAGAGGAATTGGGGTGGCTGAGTGTTTATC	CCCCAATTCCTCTCTCCCTA	yes	0.9999426214	1	0.846877625	GGG	CTGTGCCCCACTCCTGAGGGGTCCCTTGGCTGGAGGATAAACACTCAGCCACCCCAATTCCTCTCTCCCTAGGGATCCCCTGGTCCCACCGGGGAGAATGGACCCCCAGGGCCACTTGGAAAGCGAGTAAGTGAGGTGGACC	70	6	33136349	ACCCCAATTCCTCTCTCCCTA	50	+	COL11A2	1	1	0.4080837251	1	0.4368615431	0.4439263106	7.735777283	7.719915496	13.41179821	13.42015932	-2.432163147	-2.432676503	-	2	ACCCCAATTCCTCTCTCCCTA
199	0.4544561291	SpCas9	70	ATATTTTAAACTAACATTTATTTGTTTTTGTTTATAGTTGGTTACACAACTGATGATTTAC	GTAAATCATCAGTTGTGTAACCAACTATAAACAAAAACAAATAAATGTTAGTTTAAAATAT	TATTTGTTTTTGTTTATAGT	yes	0.9999364524	0.9999504767	0.7033695255	TGG	TGAATTATGAAAATATTTAAAAAGCATTATTAATTATATTTTAAACTAACATTTATTTGTTTTTGTTTATAGTTGGTTACACAACTGATGATTTACGATTTATCTGGCAGTCAGGAGATCCTGTGCAATTAGAAAAAATTGC	70	4	158059961	TTATTTGTTTTTGTTTATAGT	52	+	GLRB	1	1	0.7929222097	1	0.4495940821	0.4423226548	7.228797118	7.213440271	14.86391665	14.8714416	-2.381968515	-2.382593458	+	2	TTATTTGTTTTTGTTTATAGT
9638	0.586168156	SpCas9	70	ATTGGCTAAAATTAATGAAAATACAAATATCTTTCAGGTGGATTCAAATGAGCTAAGGAAA	TTTCCTTAGCTCATTTGAATCCACCTGAAAGATATTTGTATTTTCATTAATTTTAGCCAAT	AAATACAAATATCTTTCAGG	yes	0.9999358262	1	0.8113335141	TGG	ATAAATTTAAAAGTGAGAAAAAAATAATTGATGAAATTGGCTAAAATTAATGAAAATACAAATATCTTTCAGGTGGATTCAAATGAGCTAAGGAAACACTACAGGACTTCTACAAAATTTCAGGTAGGTGACAAACAATTTC	70	8	87666290	AAAATACAAATATCTTTCAGG	52	+	CNGB3	1	1	0.522523608	1	0.4406759004	0.4390025149	6.480494823	6.486567592	11.90351183	11.90403597	-3.033994419	-3.03363664	-	2	AAAATACAAATATCTTTCAGG
10766	0.5843160731	SpCas9	70	TCCTCCCTCACCGAGGCCTTTGCCTTGGTGTCCCAAGGAGGCAGAATTGACCACGGGCACC	GGTGCCCGTGGTCAATTCTGCCTCCTTGGGACACCAAGGCAAAGGCCTCGGTGAGGGAGGA	TTTGCCTTGGTGTCCCAAGG	yes	0.9999292444	1	0.8500855113	AGG	AGTGTTGTGGGGCTGGGGAGCAGATCTTCCTCCCCTCCTCCCTCACCGAGGCCTTTGCCTTGGTGTCCCAAGGAGGCAGAATTGACCACGGGCACCATGAAGGAAAAGCCAAGCAGGCCCTGCATGAGGCGGTGGAGATGGA	70	1	21902226	CTTTGCCTTGGTGTCCCAAGG	52	+	ALPL	4	29	0.6201636273	1	0.4220458072	0.4291169328	7.386025304	7.346425124	15.87516474	15.84619234	-2.941416495	-2.942705242	+	33	CTTTGCCTTGGTGTCCCAAGG
7512	0.5837808325	SpCas9	68	GCTGGGGTGCGGCACCCACGCCACCCCTCTCCGGCAGGGCATGGTCCTGGGGCTCCTGTGC	GCACAGGAGCCCCAGGACCATGCCCTGCCGGAGAGGGGTGGCGTGGGTGCCGCACCCCAGC	CACGCCACCCCTCTCCGGCA	yes	0.9999145972	1	0.8547546128	GGG	CCTCCTGACCAGCCTGGCTCCGGGGTGCCGGAAGGGCTGGGGTGCGGCACCCACGCCACCCCTCTCCGGCAGGGCATGGTCCTGGGGCTCCTGTGCCGTGTATGACAGCGGGGGCTACGTGCAGGAGCTGGGCCTGAGCCTG	70	16	2141907	CCACGCCACCCCTCTCCGGCA	50	+	PKD1	9	13	0.407894371	1	0.3926416014	0.3943352605	7.435980242	7.368782022	15.87535093	15.92712037	-2.810171698	-2.812961977	-	22	CCACGCCACCCCTCTCCGGCA
1192	0.5999021324	SpCas9	69	TTAAAATTCACTGTATGTATCCATTTTATGTCTACAGAGGCACCAGAGATTGACCTGGATG	CATCCAGGTCAATCTCTGGTGCCTCTGTAGACATAAAATGGATACATACAGTGAATTTTAA	TATCCATTTTATGTCTACAG	yes	0.9999135751	0.999943971	0.8243357751	AGG	TAAGCATACTTCCAGGAAATCACTCTTTTTTGCTTTTAAAATTCACTGTATGTATCCATTTTATGTCTACAGAGGCACCAGAGATTGACCTGGATGTGGCTCTCAGAACTTCTGTTATTGCCAAAGCTGGTGAAGATGTACA	70	2	179418123	GTATCCATTTTATGTCTACAG	51	+	TTN	5	0	0.3813811917	1	0.4252797299	0.4263491606	5.555586086	5.557686103	11.77090323	11.77719768	-3.16101324	-3.160939736	-	5	GTATCCATTTTATGTCTACAG
1105	0.5450862874	SpCas9	69	GAGTGTTTAGAGAGTGTGTTTTGTGCTTCTTCTGCAGTGGTGAACTATGACAATGTAGTGG	CCACTACATTGTCATAGTTCACCACTGCAGAAGAAGCACAAAACACACTCTCTAAACACTC	TTTTGTGCTTCTTCTGCAG	yes	0.999910695	0.9999948335	0.7426376114	TGG	ACTAAACAATTAGGGGTGGCTGATGTTTCTCAACAGAGTGTTTAGAGAGTGTGTTTTGTGCTTCTTCTGCAGTGGTGAACTATGACAATGTAGTGGACACAGGTTCTGAAACAGATGAGGAAGACAAGCTTCATATTGCTGA	70	2	145187593	TGTTTTGTGCTTCTTCTGCAG	51	+	ZEB2	7	3	0.5998998501	1	0.4081338508	0.4135110264	6.363267809	6.360094175	11.61661267	11.61665134	-2.748422471	-2.748430476	-	10	TGTTTTGTGCTTCTTCTGCAG
11018	0.4415444996	SpCas9	68	CTGTCCTCACTGCTGCTTTCGTGCCTCCCATCCTTAGGGTCCCGCCGGTCAAGATGGTCGC	GCGACCATCTTGACCGGCGGGACCCTAAGGATGGGAGGCACGAAAGCAGCAGTGAGGACAG	TTTCGTGCCTCCCATCCTTA	yes	0.9999106186	1	0.8854808948	GGG	CTGAACCCCCTGCCATTGTCCTGTCTGCCTCCCTGCTGTCCTCACTGCTGCTTTCGTGCCTCCCATCCTTAGGGTCCCGCCGGTCAAGATGGTCGCCCCGGACCCCCAGGCCCACCTGGTGCCCGTGGTCAGGCTGGTGTGA	70	17	48271402	CTTTCGTGCCTCCCATCCTTA	50	+	COL1A1	2	11	0.7704389306	1	0.4448728204	0.4427147613	8.94621404	8.888197074	16.7658601	16.81039812	-2.638268185	-2.640773964	-	13	CTTTCGTGCCTCCCATCCTTA
7792	0.4959193198	SpCas9	68	TATTAACATTGATTTCCTTTCCCCTACTACTGCATAGGGACTTCCTGGTGACCGAGGGCCT	AGGCCCTCGGTCACCAGGAAGTCCCTATGCAGTAGTAGGGGAAAGGAAATCAATGTTAATA	CTTTCCCCTACTACTGCATA	yes	0.9999092565	1	0.855831368	GGG	AGCTCTAGTGCTTAGAATGAAAATGCATGTTCCAGTATTAACATTGATTTCCTTTCCCCTACTACTGCATAGGGACTTCCTGGTGACCGAGGGCCTCCTGGACCTCCAGGGATACGTGGTCCTCCAGTAAGTACCTAAAGTG	70	X	107823763	CCTTTCCCCTACTACTGCATA	50	+	COL4A5	2	4	0.5009278024	1	0.4158713255	0.415353304	7.260799696	7.247278458	11.88615933	11.89921095	-2.854848357	-2.855424337	+	6	CCTTTCCCCTACTACTGCATA
4494	0.3603558966	SpCas9	68	TTATCCATATTCTAACCACCTCTTCTATCTTTTCTAGGGTCCCATGGGTCCCCGAGGTCCC	GGGACCTCGGGGACCCATGGGACCCTAGAAAAGATAGAAGAGGTGGTTAGAATATGGATAA	CACCTCTTCTATCTTTTCTA	yes	0.9999087911	1	0.8570311777	GGG	TTCCCTTCAATCCCAGCCTTCCCCTTCTTTTTTTCTTATCCATATTCTAACCACCTCTTCTATCTTTTCTAGGGTCCCATGGGTCCCCGAGGTCCCCCAGGTCCCCCTGGAAAGAATGGAGATGATGTAAGTATCCCCAGCA	70	17	48275146	CCACCTCTTCTATCTTTTCTA	50	+	COL1A1	2	10	0.1716770044	1	0.438654703	0.4415333581	6.14865189	6.161657117	12.87363203	12.86543952	-2.756963788	-2.756367191	-	12	CCACCTCTTCTATCTTTTCTA
7787	0.3527593618	SpCas9	68	ATAACATTTTATTTTCTCTTTTGTCTTCTCTTCTTAGGGCCCTCCTGGTCCACCAGGACTT	AAGTCCTGGTGGACCAGGAGGGCCCTAAGAAGAGAAGACAAAAGAGAAAATAAAATGTTAT	TCTTTTGTCTTCTCTTCTTA	yes	0.9999086018	1	0.852292411	GGG	TGAAACTAAATAACTTTTAAAATTAACTTATTAATATAACATTTTATTTTCTCTTTTGTCTTCTCTTCTTAGGGCCCTCCTGGTCCACCAGGACTTCCAGGACCTAAGGTAATTTTCTTTTTCTTTATATCTTTTATTTGGT	70	X	107821182	CTCTTTTGTCTTCTCTTCTTA	50	+	COL4A5	2	3	0.3537507566	1	0.3879768799	0.397480291	7.099344442	7.06267215	16.28427023	16.31445385	-2.65284477	-2.654672707	+	5	CTCTTTTGTCTTCTCTTCTTA
1785	0.3462672515	SpCas9	68	TCTGTATTCTAATACTAATTTGATCTTCTCTATATAGGGTGAACCTGGAGAAGCAGGGAAC	GTTCCCTGCTTCTCCAGGTTCACCCTATATAGAGAAGATCAAATTAGTATTAGAATACAGA	AATTTGATCTTCTCTATATA	yes	0.9999044831	1	0.7956098156	GGG	ATAACATTTGAATTTTATAAATGTAAAAGATCATCTCTGTATTCTAATACTAATTTGATCTTCTCTATATAGGGTGAACCTGGAGAAGCAGGGAACCCAGGGCCTCCTGGGGAAGCAGGTGTAGGCGTAAGTACTGTGTTAT	70	1	103381240	TAATTTGATCTTCTCTATATA	50	+	COL11A1	1	0	0.1411972225	1	0.508272023	0.5128236744	5.123801761	5.138826299	28.85223939	28.83206395	-2.790891823	-2.790282281	-	1	TAATTTGATCTTCTCTATATA
3607	0.6579752364	SpCas9	68	TGAGCTAGATAGGAGCATCGTGTTGTTGTGTCTGCAGGGAAAGCAGGGGTCCAACTTGAGC	GCTCAAGTTGGACCCCTGCTTTCCCTGCAGACACAACAACACGATGCTCCTATCTAGCTCA	ATCGTGTTGTTGTGTCTGCA	yes	0.9999043062	1	0.8382460309	GGG	TTGCCCCAGACCCCACACTTTCTGTGGAGTAGATCTGAGCTAGATAGGAGCATCGTGTTGTTGTGTCTGCAGGGAAAGCAGGGGTCCAACTTGAGCCCCAGTTGGAGGCCCCCCTAAACGAGGAGATGCCACTGCTGCCCCC	70	12	49446207	CATCGTGTTGTTGTGTCTGCA	50	+	KMT2D	13	4	0.2013155937	1	0.5251167449	0.525103184	4.874390761	4.877990107	38.57292621	38.56180737	-3.153102036	-3.152749385	-	17	CATCGTGTTGTTGTGTCTGCA
10583	0.5036421941	SpCas9	70	GGAAACTAGTGCGACCCTCCCTCTGTCCCCTCCTCAGGTGGACGGCGTGCTAGAAAACTGG	CCAGTTTTCTAGCACGCCGTCCACCTGAGGAGGGGACAGAGGGAGGGTCGCACTAGTTTCC	CCCTCTGTCCCCTCCTCAGG	yes	0.9998772945	1	0.8305212471	TGG	GAGCTGGAGAAGGAAGAAGGGTGAGCGGGGAGAAAGGAAACTAGTGCGACCCTCCCTCTGTCCCCTCCTCAGGTGGACGGCGTGCTAGAAAACTGGATCTGGCAGATGGTGGCCGCGCTGAAGTCTCAGCCGGCCCAGCCAG	70	15	58833984	TCCCTCTGTCCCCTCCTCAGG	52	+	LIPC	1	1	0.8044289718	1	0.4252592273	0.4264343877	6.879955664	6.847291034	14.19977234	14.21654399	-3.361110325	-3.362505046	+	2	TCCCTCTGTCCCCTCCTCAGG
739	0.4086586575	SpCas9	70	GGAGAAACCGACACAGGACGCTTTCTCTTTGCTGCAGGGGGATCATCAAGTACCATGTACG	CGTACATGGTACTTGATGATCCCCCTGCAGCAAAGAGAAAGCGTCCTGTGTCGGTTTCTCC	CGCTTTCTCTTTGCTGCAGG	yes	0.999873258	1	0.8606175914	GGG	AGCTATTCCTGGGCCCGTTTGTCTGACCCTAGGGTGGAGAAACCGACACAGGACGCTTTCTCTTTGCTGCAGGGGGATCATCAAGTACCATGTACGTGTCAGGCCCGCCAGGGCCCCCTGGGCCCCCTGGGCCTCCGGGCTC	70	10	105798286	ACGCTTTCTCTTTGCTGCAGG	52	+	COL17A1	1	3	0.6614351683	1	0.4205510103	0.4157727078	5.769744201	5.742627204	12.59348341	12.5764084	-3.109574592	-3.110673343	-	4	ACGCTTTCTCTTTGCTGCAGG
2111	0.4050316859	SpCas9	70	TAAAATAAAGTATGGGATTCTTTCCTTGTGCCTTCAGATGGTACCTTGCCAGCAAGACGAA	TTCGTCTTGCTGGCAAGGTACCATCTGAAGGCACAAGGAAAGAATCCCATACTTTATTTTA	TCTTTCCTTGTGCCTTCAGA	yes	0.9998687957	1	0.8482536823	TGG	TTGTTGCAGATGGGGAAGGTTTGTTTTGTTGTAAATAAAATAAAGTATGGGATTCTTTCCTTGTGCCTTCAGATGGTACCTTGCCAGCAAGACGAAACAGGCGGGCCTTCGGGGACAAGCAGAGCTGTCTTCGCCCGTTCAC	70	9	107576512	TTCTTTCCTTGTGCCTTCAGA	52	+	ABCA1	1	3	0.7912689636	1	0.4241761196	0.4280374537	8.855073408	8.832177048	14.30442	14.31397559	-2.834740523	-2.835506558	-	4	TTCTTTCCTTGTGCCTTCAGA
5803	0.5940503308	SpCas9	68	CTGCAGCACCGTCAGTGCAGTGACTCTCTCTTCACAGGGTTTCCAAGGCAAGACCGGCCCT	AGGGCCGGTCTTGCCTTGGAAACCCTGTGAAGAGAGAGTCACTGCACTGACGGTGCTGCAG	CAGTGACTCTCTCTTCACA	yes	0.9998685917	1	0.7715102692	GGG	GCTGAGAACAGTGCAGGGCAGGGTGGCGCAGGCCACTGCAGCACCGTCAGTGCAGTGACTCTCTCTTCACAGGGTTTCCAAGGCAAGACCGGCCCTCCAGGCCCCCCCGGCGTGGTCGGCCCTCAGGTAAGCTCCAGCCTTC	70	9	137693800	TGCAGTGACTCTCTCTTCACA	50	+	COL5A1	1	0	0.4058819089	1	0.4307357688	0.4286810251	6.535094542	6.50620541	11.05706627	11.068282	-2.924189461	-2.925390714	+	1	TGCAGTGACTCTCTCTTCACA
6294	0.5646825672	SpCas9	70	TGCCTCCAGGGTGAAAGACATGCTTTTCTCCCATTAGGTGGACCCAGGCCCAACGCCGATC	GATCGGCGTTGGGCCTGGGTCCACCTAATGGGAGAAAAGCATGTCTTTCACCCTGGAGGCA	CATGCTTTTCTCCCATTAGG	yes	0.9998668225	1	0.8358240086	TGG	TGGGACGGGAGCCAGGCTCTGTGTGTCTATCCCTCTGCCTCCAGGGTGAAAGACATGCTTTTCTCCCATTAGGTGGACCCAGGCCCAACGCCGATCCCCCACAACAGCTCATCACGATTTGACTGCAACTCTGTCTCTACGG	70	16	28499983	ACATGCTTTTCTCCCATTAGG	52	+	CLN3	1	1	0.7522563964	1	0.4568810418	0.4623187127	8.555803704	8.463699042	21.30675811	21.38071743	-2.879882765	-2.884174287	-	2	ACATGCTTTTCTCCCATTAGG
3400	0.567657621	SpCas9	68	AACTGTACTTGTTTATTCATGCTTAATTATTCTGAAGGGCCGTGATGACCTGAGACAAGAT	ATCTTGTCTCAGGTCATCACGGCCCTTCAGAATAATTAAGCATGAATAAACAAGTACAGTT	TCATGCTTAATTATTCTGAA	yes	0.9998502057	0.9999929033	0.7914677718	GGG	ATTCTCAGATGACTCTGTGTTTTTATAATAAAATAAACTGTACTTGTTTATTCATGCTTAATTATTCTGAAGGGCCGTGATGACCTGAGACAAGATGCTGTCATGCAACAGGTCTTCCAGATGTGTAATACATTACTGCAGA	70	11	108206572	TTCATGCTTAATTATTCTGAA	50	+	ATM	6	11	0.1402513405	1	0.5777266237	0.5775527976	4.251402198	4.259966729	45.29485411	45.28659504	-3.347218906	-3.346580918	+	17	TTCATGCTTAATTATTCTGAA
6861	0.610534687	SpCas9	70	GGGGCTGTTTGGGGTCCCTGACTCCAGTTTGCTCCAGGTGGCAGTACAAGCTGGCGGCCTG	CAGGCCGCCAGCTTGTACTGCCACCTGGAGCAAACTGGAGTCAGGGACCCCAAACAGCCCC	TGACTCCAGTTTGCTCCAGG	yes	0.999837633	1	0.855671824	TGG	AGGGGAGACCTGGCTCCCCTGGGTTCCCAGGCCCTGGGGCTGTTTGGGGTCCCTGACTCCAGTTTGCTCCAGGTGGCAGTACAAGCTGGCGGCCTGCAGCGTGAGCTGTGGGAGAGGGGTCGTGCGGAGGATCCTGTATTGT	70	9	136314904	CTGACTCCAGTTTGCTCCAGG	52	+	ADAMTS13	1	1	0.5166839378	1	0.4479365717	0.4527993586	6.66746491	6.639491758	21.23653886	21.25616914	-2.973309789	-2.974795604	+	2	CTGACTCCAGTTTGCTCCAGG
9117	0.3461873207	SpCas9	68	CATTCACTTTGCACCTTCATTGCATGTTGCTTCCTAGGGGCCATCTACCCTGATAACACCA	TGGTGTTATCAGGGTAGATGGCCCCTAGGAAGCAACATGCAATGAAGGTGCAAAGTGAATG	TCATTGCATGTTGCTTCCTA	yes	0.9998339908	1	0.871918069	GGG	AATGGACTATCTATTCTCTCATTTAAGTTCAAACACATTCACTTTGCACCTTCATTGCATGTTGCTTCCTAGGGGCCATCTACCCTGATAACACCACAGATTTTCAAAGAGCAGATGACAAAGTATATCCAGGAGAGCAGTA	70	3	148928166	TTCATTGCATGTTGCTTCCTA	50	+	CP	1	3	0.3194440044	1	0.4459728613	0.4507810188	6.355965552	6.368378206	19.20714597	19.19879875	-2.798513519	-2.798100071	-	4	TTCATTGCATGTTGCTTCCTA
5789	0.5680343606	SpCas9	68	ACCTCTTGTCCTCAAACTGGCCTTTCTCTGTTCCCAGGGACCCAATGGACCCCAAGGACCC	GGGTCCTTGGGGTCCATTGGGTCCCTGGGAACAGAGAAAGGCCAGTTTGAGGACAAGAGGT	CTGGCCTTTCTCTGTTCCCA	yes	0.9998260649	1	0.8420753538	GGG	ACAGGCAGGTCAGCGGCAGGAGCTGCTCGGGAGAGACCTCTTGTCCTCAAACTGGCCTTTCTCTGTTCCCAGGGACCCAATGGACCCCAAGGACCCACAGGATTTCCTGGACCAAAGGGCCCCCCTGTAAGTAATGGCTTCC	70	9	137688694	ACTGGCCTTTCTCTGTTCCCA	50	+	COL5A1	1	0	0.2745975426	1	0.4268249588	0.4303524469	6.128455476	6.134122885	19.75748209	19.74915258	-3.030619023	-3.030235004	+	1	ACTGGCCTTTCTCTGTTCCCA
2203	0.5537833874	SpCas9	68	CAACCTCTGAGTCAATGAACCTAATGTCACCATCCAGGGTGAAGATGGCCGCCCCGGCCAG	CTGGCCGGGGCGGCCATCTTCACCCTGGATGGTGACATTAGGTTCATTGACTCAGAGGTTG	AACCTAATGTCACCATCCA	yes	0.9998128623	1	0.8559106031	GGG	GAACTCCCTTCATCCCAGCTCTTGCCTCTGATTTCCAACCTCTGAGTCAATGAACCTAATGTCACCATCCAGGGTGAAGATGGCCGCCCCGGCCAGGAGGGACCCCGAGGACTCACGGTGGGTCCCGCTGGGGAAAGTGACA	70	3	48607611	TGAACCTAATGTCACCATCCA	50	+	COL7A1	1	2	0.1080476879	1	0.5608443048	0.5657082469	5.102729195	5.109927562	41.12970579	41.11757181	-2.394626151	-2.394341942	-	3	TGAACCTAATGTCACCATCCA
5818	0.6306018004	SpCas9	70	TTGTCCTGCGTCCACACTGAGTTTGTTTTGACAACAGGTGGTCAAGAGGCCCCGGAAGGTC	GACCTTCCGGGGCCTCTTGACCACCTGTTGTCAAAACAAACTCAGTGTGGACGCAGGACAA	AGTTTGTTTTGACAACAGG	yes	0.9998032106	1	0.8394310369	TGG	CTCTTAACCACTGCCTTCTCCACATTCAGTTGTGATTGTCCTGCGTCCACACTGAGTTTGTTTTGACAACAGGTGGTCAAGAGGCCCCGGAAGGTCCAGGTGGCCGCACTTCAGGCCAGCCCTCCCCTGGATCAGGATGACC	70	9	71835803	TGAGTTTGTTTTGACAACAGG	52	+	TJP2	1	0	0.4896817725	1	0.4211342948	0.423275177	6.236617	6.250455005	15.2506715	15.23778935	-2.957693158	-2.957186227	+	1	TGAGTTTGTTTTGACAACAGG
6041	0.4178185073	SpCas9	70	GAGGTCCTGCCAGGTCCCTTATTCTGGCCTTCCCCAGCGGGCGGCCCCCGGCATCGCATCC	GGATGCGATGCCGGGGGCCGCCCGCTGGGGAAGGCCAGAATAAGGGACCTGGCAGGACCTC	TTATTCTGGCCTTCCCCAGC	yes	0.9998019394	1	0.8630457854	GGG	AGGGAAGTGGTCATGGGGAGGGGTCCCGGGGATGGGAGGTCCTGCCAGGTCCCTTATTCTGGCCTTCCCCAGCGGGCGGCCCCCGGCATCGCATCCTGTCCAGCGGGGCTCTGCATCTGTGGAATGTGACCCGCGCGGACGA	70	19	36335145	CTTATTCTGGCCTTCCCCAGC	52	+	NPHS1	3	12	0.9083356365	1	0.4564092825	0.4585171418	10.24545013	10.22715476	16.30749289	16.32124065	-2.223862497	-2.224679392	-	15	CTTATTCTGGCCTTCCCCAGC
8216	0.7154098724	SpCas9	69	CTCCCCAGCCCCCTTGCTGACCTCCTTCTCTGCACAGTGGGAGGAACTGAGCGGCCTGGAT	ATCCAGGCCGCTCAGTTCCTCCCACTGTGCAGAGAAGGAGGTCAGCAAGGGGGCTGGGGAG	TGACCTCCTTCTCTGCACAG	yes	0.9997925327	0.9999948682	0.8507049925	TGG	ATAGGATTCACCCCATGCAGCCCTCTCCCTGGCGGCTCCCCAGCCCCCTTGCTGACCTCCTTCTCTGCACAGTGGGAGGAACTGAGCGGCCTGGATGAGGAACAGCACAGCGTGCGCACCTACGAAGTGTGTGACGTGCAGC	70	7	100421553	CTGACCTCCTTCTCTGCACAG	51	+	EPHB4	1	3	0.2917614688	1	0.510453338	0.5122348646	5.016326869	5.010891905	31.11733161	31.12280667	-2.732121406	-2.732308708	-	4	CTGACCTCCTTCTCTGCACAG
5682	0.4865733677	SpCas9	68	ATTCATCTTCCTTGTTTCCACTCTCCAAATTCTCTAGGGAGCCAATGCCAAATTCAACTTG	CAAGTTGAATTTGGCATTGGCTCCCTAGAGAATTTGGAGAGTGGAAACAAGGAAGATGAAT	TCCACTCTCCAAATTCTCTA	yes	0.9997911549	1	0.871957825	GGG	ACTTCTATATAGTATGATTATGAATTTCTATCATCATTCATCTTCCTTGTTTCCACTCTCCAAATTCTCTAGGGAGCCAATGCCAAATTCAACTTGCAGCTGGTGGGACCCAGGGGCATCTTCCGAGTGGTTCCACAGACAG	70	10	85968485	TTCCACTCTCCAAATTCTCTA	50	+	CDHR1	1	0	0.2796280992	1	0.5146489934	0.5231129518	7.318512526	7.321770386	28.84999427	28.84695517	-2.624691377	-2.624571619	+	1	TTCCACTCTCCAAATTCTCTA
1156	0.3855648278	SpCas9	69	AAAATCCTTTGCCTCCTTCTCCTTTTTTGTTTCTTAGTGGCTGGCACATGTGTATCAATCC	GGATTGATACACATGTGCCAGCCACTAAGAAACAAAAAAGGAGAAGGAGGCAAAGGATTTT	TCTCCTTTTTTGTTTCTTAG	yes	0.999789765	1	0.8484854504	TGG	GTTGGAAGTAGGGGTAACAGACTGCATAATAAACTAAAATCCTTTGCCTCCTTCTCCTTTTTTGTTTCTTAGTGGCTGGCACATGTGTATCAATCCCAAGGAATGATGAGAGCTGCAGAGATGTGTTACAGAAAGAGTCTAC	70	5	94814146	TTCTCCTTTTTTGTTTCTTAG	51	+	TTC37	1	0	0.4565534888	1	0.4188757942	0.4259699716	6.00659885	6.025699374	13.5863026	13.56147315	-2.823898497	-2.822891081	-	1	TTCTCCTTTTTTGTTTCTTAG
7372	0.532423592	SpCas9	70	CGACCCGGCCGCGCCTAAGACCCGTCCCCGCCCGCAGGGGGCGCCCTGCTCTGGCTCAGCG	CGCTGAGCCAGAGCAGGGCGCCCCCTGCGGGCGGGGACGGGTCTTAGGCGCGGCCGGGTCG	ACCCGTCCCCGCCCGCAGG	yes	0.9997750008	0.9997775433	0.8549174274	GGG	GAGGCGGCGGGGGGTGCTTCCCGCTGGGGCCGCCCCGACCCGGCCGCGCCTAAGACCCGTCCCCGCCCGCAGGGGGCGCCCTGCTCTGGCTCAGCGGACACGCGGGGACTCAGGCCCAGGGCGCTGCCCGGGTGGCCGCGGC	70	22	50964905	AGACCCGTCCCCGCCCGCAGG	52	+	TYMP	2	8	0.8957274463	1	0.5228426345	0.5192470934	9.607260703	9.584446208	33.42001448	33.44964545	-2.059147432	-2.060052237	-	10	AGACCCGTCCCCGCCCGCAGG
10158	0.6465590807	SpCas9	70	GCTGCTAGGCCCTCACCTCCTGCCATGTGCCTCCCAGGAGGACAAGGAAGCTGTGTTTGAA	TTCAAACACAGCTTCCTTGTCCTCCTGGGAGGCACATGGCAGGAGGTGAGGGCCTAGCAGC	CCTGCCATGTGCCTCCCAGG	yes	0.9997746015	1	0.8329736414	AGG	GGGGGTGGGGCTGTGGGGACCCTGGGTGCCAGGGGGCTGCTAGGCCCTCACCTCCTGCCATGTGCCTCCCAGGAGGACAAGGAAGCTGTGTTTGAAGTGTCAGACACTATGAGTGCCGTGCTCCAGGTGGCCACTGGCGTCA	70	7	65554599	TCCTGCCATGTGCCTCCCAGG	52	+	ASL	2	5	0.7504780964	1	0.4263147763	0.4273216854	6.76568221	6.727335868	14.61946	14.63577322	-3.394942183	-3.396220604	+	7	TCCTGCCATGTGCCTCCCAGG
6665	0.6250253899	SpCas9	69	CCCAGCCCAGTCCCAGCCGGTGCCTGGGTCCCAACAGAGGAGGCCGTGGAGGAGGAGACAG	CTGTCTCCTCCTCCACGGCCTCCTCTGTTGGGACCCAGGCACCGGCTGGGACTGGGCTGGG	CGGTGCCTGGGTCCCAACAG	yes	0.9997708139	0.9997708572	0.8368941219	AGG	GAATTGGGGGGATCTAGGGGATGGGTGAGGAATGGCCCAGCCCAGTCCCAGCCGGTGCCTGGGTCCCAACAGAGGAGGCCGTGGAGGAGGAGACAGGAGATGGGCTGGATGAGGACTCAGACAGGGCCATCGAAGGGCGTAC	70	11	46748048	CCGGTGCCTGGGTCCCAACAG	51	+	F2	1	2	0.3915222568	1	0.4232984067	0.4187877204	6.449672972	6.433191315	19.71624647	19.72615559	-2.66396705	-2.664477292	+	3	CCGGTGCCTGGGTCCCAACAG
9118	0.6098672624	SpCas9	69	CATTCACTTTGCACCTTCATTGCATGTTGCTTCCTAGGGGCCATCTACCCTGATAACACCA	TGGTGTTATCAGGGTAGATGGCCCCTAGGAAGCAACATGCAATGAAGGTGCAAAGTGAATG	CATTGCATGTTGCTTCCTAG	yes	0.9997686622	1	0.8533378803	GGG	AATGGACTATCTATTCTCTCATTTAAGTTCAAACACATTCACTTTGCACCTTCATTGCATGTTGCTTCCTAGGGGCCATCTACCCTGATAACACCACAGATTTTCAAAGAGCAGATGACAAAGTATATCCAGGAGAGCAGTA	70	3	148928166	TCATTGCATGTTGCTTCCTAG	51	+	CP	1	3	0.7039462604	1	0.3887312424	0.3939422307	7.5611377	7.572329781	10.36087563	10.35725325	-2.934405384	-2.934047775	-	4	TCATTGCATGTTGCTTCCTAG
7574	0.4700342162	SpCas9	68	TAGTGAAATAATTTCTCTCATTTCTTCTGAAATACAGGGCAAATTGGATCAAGGCAGTTCA	TGAACTGCCTTGATCCAATTTGCCCTGTATTTCAGAAGAAATGAGAGAAATTATTTCACTA	CTCATTTCTTCTGAAATACA	yes	0.9997546	0.9999925926	0.8456780905	GGG	GTTACAACTATTGTGCTTTTAATTTAAGGTCAACCTAGTGAAATAATTTCTCTCATTTCTTCTGAAATACAGGGCAAATTGGATCAAGGCAGTTCAGATGTGTAGCAAACCCAGAGAATTTGCATTGGCTTTAGCCATTTTG	70	17	65890150	TCTCATTTCTTCTGAAATACA	50	+	BPTF	1	0	0.4805766759	1	0.4295406737	0.4333810273	6.636080702	6.643635914	14.12246246	14.11889342	-2.866356353	-2.866019353	+	1	TCTCATTTCTTCTGAAATACA
5548	0.396775368	SpCas9	73	TGTACTCTAATGTTCTTTCATTTTGGTGACCATCAAGGTGCTGGGAGAGGAATTAGATGGC	GCCATCTAATTCCTCTCCCAGCACCTTGATGGTCACCAAAATGAAAGAACATTAGAGTACA	TTTGGTGACCATCAAGGTGC	yes	0.9997516355	0.9998967876	0.8314778966	TGG	GTCTGATCTCGGGAAACCTGGAGAAATTTATTTTCTGTACTCTAATGTTCTTTCATTTTGGTGACCATCAAGGTGCTGGGAGAGGAATTAGATGGCTGTAATTCAAAGTTAATGGAATTAGATGCAGCAGTACAGAAATTCT	70	6	152639398	TTTTGGTGACCATCAAGGTGC	55	+	SYNE1	1	0	0.2491002391	1	0.4207832322	0.4209182329	7.39803758	7.391479235	12.62766503	12.62962292	-2.610226539	-2.610471685	-	1	TTTTGGTGACCATCAAGGTGC
5037	0.5753642528	SpCas9	68	CCACCTTGGGCGAGGCCTGAACTCCCTGCTTCTGCAGGGATCGCCAAGGCCTGCGAGCAGA	TCTGCTCGCAGGCCTTGGCGATCCCTGCAGAAGCAGGGAGTTCAGGCCTCGCCCAAGGTGG	CTGAACTCCCTGCTTCTGCA	yes	0.9997478025	1	0.8638790995	GGG	GGTGGCAAGAGGAGCGAGCCCCTTTCTCCCACAGTCCACCTTGGGCGAGGCCTGAACTCCCTGCTTCTGCAGGGATCGCCAAGGCCTGCGAGCAGAACCTGCAGAAAACCTTGCGCTTCGGAGGTCGTCTGGAGCTCCCCAG	70	17	18065899	CCTGAACTCCCTGCTTCTGCA	50	+	MYO15A	1	1	0.3031172737	1	0.4658572235	0.4708787315	6.777557997	6.738967416	21.38384873	21.39802463	-2.941393248	-2.942969891	+	2	CCTGAACTCCCTGCTTCTGCA
9433	0.5757769305	SpCas9	68	AGCAGCTCTAAGTGCATTCTTGTTTCACTTTGTCCAGGGAAGCCCCGGTGCTGATGGCCCC	GGGGCCATCAGCACCGGGGCTTCCCTGGACAAAGTGAAACAAGAATGCACTTAGAGCTGCT	TTCTTGTTTCACTTTGTCCA	yes	0.9997298766	1	0.8594251591	GGG	AGGGGCTGGGGGAGCAGAGGGGGAGATGGGCAGGAAGCAGCTCTAAGTGCATTCTTGTTTCACTTTGTCCAGGGAAGCCCCGGTGCTGATGGCCCCCCTGGCAGAGATGGCGCTGCTGGAGTCAAGGTGAGTGTCTGGTGTC	70	12	48371436	ATTCTTGTTTCACTTTGTCCA	50	+	COL2A1	1	3	0.3895576898	1	0.4352941763	0.4385692894	6.217916278	6.185589934	11.56380433	11.57806137	-3.221662693	-3.222656783	-	4	ATTCTTGTTTCACTTTGTCCA
6504	0.5368171322	SpCas9	68	TAGGTCCTCCTGAATGTTCCTGTGTTCTCCTTCCCAGGGCCGTGATCTCCTGGTGGTCCTC	GAGGACCACCAGGAGATCACGGCCCTGGGAAGGAGAACACAGGAACATTCAGGAGGACCTA	TTCCTGTGTTCTCCTTCCCA	yes	0.9997023445	1	0.859900742	GGG	AGGGAGTGTGGGGAGAGGCTGTCCCATGGTCAGCCTAGGTCCTCCTGAATGTTCCTGTGTTCTCCTTCCCAGGGCCGTGATCTCCTGGTGGTCCTCAGGGACTGGGGGAGCTGGGCTGCTGGGGGCCCTGTCCTACCTGGGC	70	16	28497811	GTTCCTGTGTTCTCCTTCCCA	50	+	CLN3	3	5	0.3601239654	1	0.4335135645	0.4389665121	7.749566581	7.756126568	16.10193502	16.0967684	-2.624062954	-2.623757673	-	8	GTTCCTGTGTTCTCCTTCCCA
1198	0.6347569494	SpCas9	70	CCATATGATGTCTTGGGTGGGTGGGTTGTCTTCCTAGGAGGAAGGATTGAAGTTAACATTC	GAATGTTAACTTCAATCCTTCCTCCTAGGAAGACAACCCACCCACCCAAGACATCATATGG	GGTGGGTTGTCTTCCTAGG	yes	0.9997000445	1	0.8279447262	AGG	CCTCAAAGCTTAATCTTTACTTTGAAAAACATGTACCATATGATGTCTTGGGTGGGTGGGTTGTCTTCCTAGGAGGAAGGATTGAAGTTAACATTCCAGAAGCACAAGTTGATGGCGAATGGAGTAATGGGAGATGGACATC	70	14	21860105	TGGGTGGGTTGTCTTCCTAGG	52	+	CHD8	1	0	0.6667812738	1	0.4241856503	0.4204376838	7.645530877	7.64569232	13.38427269	13.06793196	-3.295749863	-3.297647866	-	1	TGGGTGGGTTGTCTTCCTAGG
10861	0.7119265833	SpCas9	69	CCCTCCTCACCCATCTAACCTGTTTGCACATCCACAGGGGCTCCTTCCTGGTATACCCAGA	TCTGGGTATACCAGGAAGGAGCCCCTGTGGATGTGCAAACAGGTTAGATGGGTGAGGAGGG	ACCTGTTTGCACATCCACAG	yes	0.9996908887	0.9996910047	0.8599294114	GGG	GCTGGAGACCCCAGACCCTTTCCCCAGTTCCTCACCCCTCCTCACCCATCTAACCTGTTTGCACATCCACAGGGGCTCCTTCCTGGTATACCCAGATGGAGACGTGTCACGGCCCCTGGTCCGGGAGCGGCTCTGGGTCAAC	70	X	49072988	AACCTGTTTGCACATCCACAG	51	+	CACNA1F	2	3	0.3021889971	1	0.5050973798	0.5080831894	6.204155114	6.213429219	28.48129992	28.47312008	-2.54394271	-2.54362195	-	5	AACCTGTTTGCACATCCACAG
10860	0.6192961965	SpCas9	68	CCCTCCTCACCCATCTAACCTGTTTGCACATCCACAGGGGCTCCTTCCTGGTATACCCAGA	TCTGGGTATACCAGGAAGGAGCCCCTGTGGATGTGCAAACAGGTTAGATGGGTGAGGAGGG	AACCTGTTTGCACATCCACA	yes	0.999665352	0.9996653993	0.8710035412	GGG	GCTGGAGACCCCAGACCCTTTCCCCAGTTCCTCACCCCTCCTCACCCATCTAACCTGTTTGCACATCCACAGGGGCTCCTTCCTGGTATACCCAGATGGAGACGTGTCACGGCCCCTGGTCCGGGAGCGGCTCTGGGTCAAC	70	X	49072988	TAACCTGTTTGCACATCCACA	50	+	CACNA1F	2	3	0.3233056118	1	0.4724789644	0.4751524275	6.965888924	6.973180155	24.28059192	24.27814146	-2.555021225	-2.554790138	-	5	TAACCTGTTTGCACATCCACA
9223	0.5213829888	SpCas9	69	TCCCTCAAATGTAGACTTCACTTGCCTCTTGTTCTAGGGGGGAGTTAACAAAATGTTCCAC	GTGGAACATTTTGTTAACTCCCCCCTAGAACAAGAGGCAAGTGAAGTCTACATTTGAGGGA	TCACTTGCCTCTTGTTCTAG	yes	0.9996528054	1	0.8274232694	GGG	TGATGAACCATTGACAATGTTTTTAATTATGGTACTCCCTCAAATGTAGACTTCACTTGCCTCTTGTTCTAGGGGGGAGTTAACAAAATGTTCCACGGGATCCAGGACTACGAGGAAAACAAGGCCCGGGTGCACCTGGTGA	70	10	13325839	TTCACTTGCCTCTTGTTCTAG	51	+	PHYH	1	6	0.5056462425	1	0.4091755529	0.4110831366	6.680707976	6.694371756	10.88645446	10.88097446	-3.077367801	-3.076814469	-	7	TTCACTTGCCTCTTGTTCTAG
8257	0.5163779889	SpCas9	68	AGAGACTGATCTGTGCCCTCCCTTCCCCCTCGTCCAGGGCACCCAGAGCCAAGGTTCCGCC	GGCGGAACCTTGGCTCTGGGTGCCCTGGACGAGGGGGAAGGGAGGGCACAGATCAGTCTCT	CCTCCCTTCCCCCTCGTCCA	yes	0.9996502726	1	0.867121757	GGG	GGGCCTGGCCTGTGCCCTCTGCTAAGGGGTGAGTAAGAGACTGATCTGTGCCCTCCCTTCCCCCTCGTCCAGGGCACCCAGAGCCAAGGTTCCGCCCTCCAGGACCCTGAGTGCTTCGCCCACCTGCTGCGATTCTACGACG	70	11	64572670	CCCTCCCTTCCCCCTCGTCCA	50	+	MEN1	23	32	0.2622918655	1	0.4224811273	0.4271099451	6.958342735	6.879514955	17.1808574	17.16512223	-2.457325438	-2.461009423	-	55	CCCTCCCTTCCCCCTCGTCCA
7560	0.441125424	SpCas9	69	TATATATGTTTTATTTACTTATTTTGGTCTCTTTTAGGGGAGCATCATGACAGAGCCTCAG	CTGAGGCTCTGTCATGATGCTCCCCTAAAAGAGACCAAAATAAGTAAATAAAACATATATA	CTTATTTTGGTCTCTTTTAG	yes	0.9996498863	0.9996499479	0.8596736482	GGG	CTGTATATGCATATAATTATGTCTATCTATATACATATATATGTTTTATTTACTTATTTTGGTCTCTTTTAGGGGAGCATCATGACAGAGCCTCAGATTACACAAGTAAACCAGCGTGTAAAGGAGTTACTCACTCTGATTC	70	17	73944538	ACTTATTTTGGTCTCTTTTAG	51	+	ACOX1	1	1	0.3168913997	1	0.4292630599	0.4354487812	6.085303849	6.08594911	16.96162995	16.95966858	-3.011409014	-3.011369264	-	2	ACTTATTTTGGTCTCTTTTAG
1772	0.3728753109	SpCas9	68	ATATTGTTAACTTCTCCCCACTGCTTTTTATTTCCAGGGTCCTCAAGGACCTCAGGGTCCA	TGGACCCTGAGGTCCTTGAGGACCCTGGAAATAAAAAGCAGTGGGGAGAAGTTAACAATAT	CCCACTGCTTTTTATTTCCA	yes	0.9996090274	1	0.8639217344	GGG	TAAACCTCAAAGTATAAAGATGCATCTTCTAAGGCATATTGTTAACTTCTCCCCACTGCTTTTTATTTCCAGGGTCCTCAAGGACCTCAGGGTCCAGTTGGATTCCCTGGACCAAAAGGCCCTCCTGTAAGTGTCAGAGCTT	70	1	103440439	CCCCACTGCTTTTTATTTCCA	50	+	COL11A1	1	0	0.2934907087	1	0.4230942719	0.42793286	6.310540895	6.312333598	16.43609876	16.44088385	-3.288751191	-3.288633318	-	1	CCCCACTGCTTTTTATTTCCA
2544	0.3665907615	SpCas9	68	GCCAAACTGAAACCAGTATTGTATTTTTTCTCATTAGGGAGTTCTGGGAAATCGTTCATTC	GAATGAACGATTTCCCAGAACTCCCTAATGAGAAAAAATACAATACTGGTTTCAGTTTGGC	TATTGTATTTTTTCTCATTA	yes	0.9996029802	1	0.8623189574	GGG	ATCATAAGCTTATGTTAGTACCAGTCATAATGAATGCCAAACTGAAACCAGTATTGTATTTTTTCTCATTAGGGAGTTCTGGGAAATCGTTCATTCATTTACAGATGAACAGAAAAGACTCTTCTTGCAGTTTACAACGGGC	70	15	25585375	GTATTGTATTTTTTCTCATTA	50	+	UBE3A	7	3	0.2381626878	1	0.4168237322	0.4139554752	6.743487214	6.73625166	11.25203864	11.24702291	-2.71194789	-2.712308796	-	10	GTATTGTATTTTTTCTCATTA
6014	0.4611039819	SpCas9	68	CTGCTTCCCATTGATGCCTTTTTCTCTTTATGCCAAGGGTGCCCCTGGACCTCGTGGCAGA	TCTGCCACGAGGTCCAGGGGCACCCTTGGCATAAAGAGAAAAAGGCATCAATGGGAAGCAG	CCTTTTTCTCTTTATGCCAA	yes	0.99959793	0.9986833212	0.8603729309	GGG	GAGCAGCCAAGGGACAGATGGCTCTTGGAGAAACACTGCTTCCCATTGATGCCTTTTTCTCTTTATGCCAAGGGTGCCCCTGGACCTCGTGGCAGAGATGGAGAACCTGGGACCCCTGGAAATCCTGGCCCCCCTGGTCCTC	70	12	48391490	GCCTTTTTCTCTTTATGCCAA	50	+	COL2A1	1	2	0.5806556192	1	0.4673150831	0.472773491	6.829080889	6.84656826	21.49943596	21.48709469	-2.877881857	-2.877285739	-	3	GCCTTTTTCTCTTTATGCCAA
3087	0.4643350919	SpCas9	70	GGGCTGGCGCTCATTGGCCTCCCTTGTGCCTGTGCAGGAGGAGCTGATTAACTCAGTGGTC	GACCACTGAGTTAATCAGCTCCTCCTGCACAGGCACAAGGGAGGCCAATGAGCGCCAGCCC	CTCCCTTGTGCCTGTGCAGG	yes	0.999560446	1	0.8115286748	AGG	AGGAATTGGAAGTGTCACGAGATGTGGCCCTCGTTGGGCTGGCGCTCATTGGCCTCCCTTGTGCCTGTGCAGGAGGAGCTGATTAACTCAGTGGTCATCTCGCAGCTCTCCCACATCCCCGAGGATAAAGACCACCAGGTCC	70	16	2114273	CCTCCCTTGTGCCTGTGCAGG	52	+	TSC2	4	10	0.6577110983	1	0.4281318943	0.4211696129	6.112974057	6.124875464	15.95358765	15.94075621	-2.929426696	-2.92868496	+	14	CCTCCCTTGTGCCTGTGCAGG
5656	0.6710163421	SpCas9	70	ATTTTCATTTTCCATGTGATATTCTAATACATAACAGGTGGCAGCATTCAGCAGTATATTT	AAATATACTGCTGAATGCTGCCACCTGTTATGTATTAGAATATCACATGGAAAATGAAAAT	ATATTCTAATACATAACAGG	yes	0.9995580896	1	0.839494074	TGG	GTTGTTTTCCACCTTTTCTGAGGGTATTAAAATTAATTTTCATTTTCCATGTGATATTCTAATACATAACAGGTGGCAGCATTCAGCAGTATATTTATAAACAGGAACCTGTACAGAAGTGCCCTGGAAGAAGGCCTGCTCT	70	1	186281307	GATATTCTAATACATAACAGG	52	+	PRG4	2	0	0.3497059476	1	0.419625547	0.4176922825	6.129065521	6.099656395	12.96216073	12.92178312	-3.10025682	-3.102139155	+	2	GATATTCTAATACATAACAGG
3060	0.2433268722	SpCas9	68	CCTTGGAAGCAAATTTACTTGGCTTGTTATTTTAAAGGGTGCTGGAGAAATGGTAAATGAA	TTCATTTACCATTTCTCCAGCACCCTTTAAAATAACAAGCCAAGTAAATTTGCTTCCAAGG	ACTTGGCTTGTTATTTTAAA	yes	0.9995555008	0.9999865866	0.8537085587	GGG	TCAACAATTGCTATCCTATTAGCATGTAGTTTTTGCCTTGGAAGCAAATTTACTTGGCTTGTTATTTTAAAGGGTGCTGGAGAAATGGTAAATGAAGCTGCTCTTGCTTTGGAATATGGAGCATCCTGTGAAGATATAGCTA	70	7	107559455	TACTTGGCTTGTTATTTTAAA	50	+	DLD	1	5	0.5418073681	1	0.4051685502	0.4000944747	7.096931177	7.098821414	11.53954835	11.53572378	-3.220312711	-3.219998627	+	6	TACTTGGCTTGTTATTTTAAA
9224	0.5228092426	SpCas9	70	TCCCTCAAATGTAGACTTCACTTGCCTCTTGTTCTAGGGGGGAGTTAACAAAATGTTCCAC	GTGGAACATTTTGTTAACTCCCCCCTAGAACAAGAGGCAAGTGAAGTCTACATTTGAGGGA	CACTTGCCTCTTGTTCTAGG	yes	0.9995409911	1	0.8632431008	GGG	TGATGAACCATTGACAATGTTTTTAATTATGGTACTCCCTCAAATGTAGACTTCACTTGCCTCTTGTTCTAGGGGGGAGTTAACAAAATGTTCCACGGGATCCAGGACTACGAGGAAAACAAGGCCCGGGTGCACCTGGTGA	70	10	13325839	TCACTTGCCTCTTGTTCTAGG	52	+	PHYH	1	6	0.7130487788	1	0.4417661471	0.4451811722	6.849509067	6.883145358	12.42339064	12.40684876	-3.285086717	-3.283450474	-	7	TCACTTGCCTCTTGTTCTAGG
1303	0.5264097369	SpCas9	70	CCCTGTGAATGTGAGTTTCCATGATCTTTCTCTGCAGGTGGTAGACTCTCGTTCTCTCAGG	CCTGAGAGAACGAGAGTCTACCACCTGCAGAGAAAGATCATGGAAACTCACATTCACAGGG	CCATGATCTTTCTCTGCAGG	yes	0.999488476	0.9996023443	0.8364966254	TGG	AAGAGCTATTGGGTTGGCCGTGTGGGCCACATGTTCCCTGTGAATGTGAGTTTCCATGATCTTTCTCTGCAGGTGGTAGACTCTCGTTCTCTCAGGACAGATGCTCTCCTCGGGGAGTTCCGGGTAATTGCTTATTTTCTAT	70	2	71744119	TCCATGATCTTTCTCTGCAGG	52	+	DYSF	2	5	0.6510003882	1	0.4345967132	0.4354872297	7.142848666	7.128427248	16.45893381	16.47973484	-2.863559797	-2.864017313	+	7	TCCATGATCTTTCTCTGCAGG
10869	0.2708491488	SpCas9	68	CATCATCCTCCTGTGACCAAAGTAAGTTGTGTTTTAGGGTGCTGTGGCCTACGTGCCCCAG	CTGGGGCACGTAGGCCACAGCACCCTAAAACACAACTTACTTTGGTCACAGGAGGATGATG	CCAAAGTAAGTTGTGTTTTA	yes	0.9994853418	0.9994857912	0.8390040771	GGG	CCACTGCTCCTCAAAACCTATCCCACCTCTGTCCCCATCATCCTCCTGTGACCAAAGTAAGTTGTGTTTTAGGGTGCTGTGGCCTACGTGCCCCAGGAGGCCTGGGTGCAGAACACCTCTGTGGTAGAGAATGTGTGCTTCG	70	16	16276445	ACCAAAGTAAGTTGTGTTTTA	50	+	ABCC6	2	10	0.4025608435	1	0.4410594547	0.4439516445	6.743008077	6.757398135	18.71183179	18.69774995	-2.338197291	-2.337517249	-	12	ACCAAAGTAAGTTGTGTTTTA
10814	0.5785745531	SpCas9	69	TCTCCGCCCCTGCTCACCACCCTCTCATCCCCTGCAGCGGTGGGGGCGGCGTACGCAGCCA	TGGCTGCGTACGCCGCCCCCACCGCTGCAGGGGATGAGAGGGTGGTGAGCAGGGGCGGAGA	CACCCTCTCATCCCCTGCAG	yes	0.9994670293	0.9994816522	0.8066606885	CGG	TCATGTGAGTGTGAATGAGTGTGAGTGCATGTGAGTCTCCGCCCCTGCTCACCACCCTCTCATCCCCTGCAGCGGTGGGGGCGGCGTACGCAGCCAAGCGGGCCAATGCCAACAGGGTCGTCATCTGTTACTTCGGCGAGGG	70	19	41928069	CCACCCTCTCATCCCCTGCAG	51	+	BCKDHA	1	15	0.3075025501	1	0.4358712198	0.4328419038	4.573395876	4.574629371	11.93619515	11.93899335	-2.862450937	-2.862269019	+	16	CCACCCTCTCATCCCCTGCAG
8206	0.3146403976	SpCas9	68	TTCTCACTCACTGCCTCTCCTCCCTGTGGCTCCTTAGGGTGCTCCCGGCAACCGCGGTTTC	GAAACCGCGGTTGCCGGGAGCACCCTAAGGAGCCACAGGGAGGAGAGGCAGTGAGTGAGAA	CTCCTCCCTGTGGCTCCTTA	yes	0.9994041191	1	0.8834253753	GGG	GATGGACCCACTGGAGCCTGGCTGGGTTGGGGCTGTTCTCACTCACTGCCTCTCCTCCCTGTGGCTCCTTAGGGTGCTCCCGGCAACCGCGGTTTCCCAGGTCAAGATGGTCTGGCAGGTCCCAAGGTGAGTGGGAGAAGAG	70	12	48379748	TCTCCTCCCTGTGGCTCCTTA	50	+	COL2A1	1	6	0.8342124039	1	0.5232348414	0.5257805915	9.892555416	9.86925067	39.01860785	39.06496831	-2.28486696	-2.285984786	-	7	TCTCCTCCCTGTGGCTCCTTA
6263	0.6885182904	SpCas9	69	TGGGAAGACACTTCTTGACTTTGGGAGTGGTCCCCAGGGGCAGCTTTCAACTGTGAGCAGG	CCTGCTCACAGTTGAAAGCTGCCCCTGGGGACCACTCCCAAAGTCAAGAAGTGTCTTCCCA	ACTTTGGGAGTGGTCCCCAG	yes	0.9993807345	0.9991047163	0.8610440653	GGG	TAGAGGAGGATTTGGGGTTTTGGTGACTGTGAGGCTGGGAAGACACTTCTTGACTTTGGGAGTGGTCCCCAGGGGCAGCTTTCAACTGTGAGCAGGGATGTAAGTCAGATGCGGCACTGCAGCAGCTTCGGGCAGCCGCCCT	70	9	35075079	GACTTTGGGAGTGGTCCCCAG	51	+	FANCG	1	5	0.6172741176	1	0.417572368	0.4184109268	7.757765054	7.74755127	13.2391154	13.2419031	-2.598104611	-2.598327218	-	6	GACTTTGGGAGTGGTCCCCAG
6262	0.5268385668	SpCas9	68	TGGGAAGACACTTCTTGACTTTGGGAGTGGTCCCCAGGGGCAGCTTTCAACTGTGAGCAGG	CCTGCTCACAGTTGAAAGCTGCCCCTGGGGACCACTCCCAAAGTCAAGAAGTGTCTTCCCA	ACTTTGGGAGTGGTCCCCA	yes	0.9993522136	0.9991663203	0.8538689998	GGG	TAGAGGAGGATTTGGGGTTTTGGTGACTGTGAGGCTGGGAAGACACTTCTTGACTTTGGGAGTGGTCCCCAGGGGCAGCTTTCAACTGTGAGCAGGGATGTAAGTCAGATGCGGCACTGCAGCAGCTTCGGGCAGCCGCCCT	70	9	35075079	TGACTTTGGGAGTGGTCCCCA	50	+	FANCG	1	5	0.3937096001	1	0.4958957785	0.4974472497	6.24519579	6.238096527	29.67745383	29.68322151	-2.356464294	-2.356623727	-	6	TGACTTTGGGAGTGGTCCCCA
7299	0.6437825821	SpCas9	70	CCCCGAGCCCCGCTGTGATATGCCCCATGCCCTGCAGGTGGAGAGCCCTGGCACGTACCAG	CTGGTACGTGCCAGGGCTCTCCACCTGCAGGGCATGGGGCATATCACAGCGGGGCTCGGGG	TATGCCCCATGCCCTGCAGG	yes	0.9992935647	1	0.8513348123	TGG	GTCAGGTCTGCTGCTGACGGACGCAGCTGTGGTGTCCCCGAGCCCCGCTGTGATATGCCCCATGCCCTGCAGGTGGAGAGCCCTGGCACGTACCAGCAGGACCCATGGGCCATGACAGACGAAGAGAAGGCAAAGGCAGTGC	70	11	67257509	ATATGCCCCATGCCCTGCAGG	52	+	AIP	1	5	0.904578804	1	0.5152618015	0.5159631562	10.49553413	10.46042116	36.02875766	36.06118334	-2.425136594	-2.426459804	+	6	ATATGCCCCATGCCCTGCAGG
4134	0.5622246157	SpCas9	68	CTGTCTTTCAACCCTCTCTCCTCCCTGCAACCCTCAGGGTACAGCCTGTTCCTCGTGGCAG	CTGCCACGAGGAACAGGCTGTACCCTGAGGGTTGCAGGGAGGAGAGAGGGTTGAAAGACAG	TCTCCTCCCTGCAACCCTCA	yes	0.9992656195	0.9992626455	0.851356407	GGG	TGGGTCAGGTCTTGACTTCTCTCTCATCTCTCTTCCTGTCTTTCAACCCTCTCTCCTCCCTGCAACCCTCAGGGTACAGCCTGTTCCTCGTGGCAGCCCACGAGTTTGGCCACGCCATGGGGCTGGAGCACTCCCAAGACCC	70	16	55525713	CTCTCCTCCCTGCAACCCTCA	50	+	MMP2	1	4	0.3894604232	1	0.3931050819	0.3948507793	7.842529937	7.786689155	9.176578344	9.199394016	-2.815940132	-2.818348285	+	5	CTCTCCTCCCTGCAACCCTCA
6592	0.6215887222	SpCas9	70	ATAAGACCCACTAATTGAACGATTCCATGTTTTCTAGGGGGGGCTGTCGGGGGGCTGTTAG	CTAACAGCCCCCCGACAGCCCCCCCTAGAAAACATGGAATCGTTCAATTAGTGGGTCTTAT	ACGATTCCATGTTTTCTAGG	yes	0.9992140451	1	0.8671304412	GGG	CTCAGTGGGAACTTAAGTAAGGCCATCGCTTATGAATAAGACCCACTAATTGAACGATTCCATGTTTTCTAGGGGGGGCTGTCGGGGGGCTGTTAGGTGCCTGGATGACAAGTGGACAGTTTAAGCCGGTTCCTCAGATCCT	70	19	30193884	AACGATTCCATGTTTTCTAGG	52	+	C19orf12	6	7	0.6989668627	1	0.4355222096	0.4373435985	6.88737474	6.901007592	13.27871904	13.27704918	-3.326822385	-3.326336745	-	13	AACGATTCCATGTTTTCTAGG
6567	0.6685762408	SpCas9	71	TGATGAGGAGCGGACAGTCATTGACGACAGTCGGCAGGTGGGCCAGCCCATGCACATCATC	GATGATGTGCATGGGCTGGCCCACCTGCCGACTGTCGTCAATGACTGTCCGCTCCTCATCA	ATTGACGACAGTCGGCAGGT	yes	0.9992113312	0.9995098897	0.8520702799	GGG	GACTAGGTGATCTTTCATTTCCGCACCATGAAATGTGATGAGGAGCGGACAGTCATTGACGACAGTCGGCAGGTGGGCCAGCCCATGCACATCATCATCGGAAACATGTTCAAGCTCGAGGTCTGGGAGATCCTGCTTACCT	70	17	6337352	CATTGACGACAGTCGGCAGGT	53	+	AIPL1	1	11	0.783897175	1	0.477838117	0.4820246567	6.522269221	6.490891072	19.00361452	19.03448909	-2.316150282	-2.317715375	-	12	CATTGACGACAGTCGGCAGGT
1834	0.6706550866	SpCas9	70	CCCTGAAGTCCCATTTCTACCTTCTGTTCACATCCAGGTGGCAAACTCTCCTCTCAGTTGA	TCAACTGAGAGGAGAGTTTGCCACCTGGATGTGAACAGAAGGTAGAAATGGGACTTCAGGG	ACCTTCTGTTCACATCCAGG	yes	0.999182306	0.9991825349	0.8562210885	TGG	TTTTTTTGGCAAGATAGTGATACCTCAGCCATTGCCCCTGAAGTCCCATTTCTACCTTCTGTTCACATCCAGGTGGCAAACTCTCCTCTCAGTTGATGACCTTGTGGAGAAACTGGTCAAGAGGCTGGAGTTCACTGGGGAG	70	12	65133279	TACCTTCTGTTCACATCCAGG	52	+	GNS	1	0	0.4530206808	1	0.4471707845	0.4494025181	6.187807463	6.194123479	24.5060537	24.50429035	-3.081891317	-3.081682766	-	1	TACCTTCTGTTCACATCCAGG
5152	0.6971592768	SpCas9	70	ACCCCGTCCTCACAGCTTTCTCTGTCTCTGAATCCAGGTGGTGGTGCAGGGCATTCCAGAG	CTCTGGAATGCCCTGCACCACCACCTGGATTCAGAGACAGAGAAAGCTGTGAGGACGGGGT	TCTCTGTCTCTGAATCCAGG	yes	0.9991816736	0.9992552112	0.8641979114	TGG	GGGGTGATCAAGGTGATCAGCCCAGGGCATGGCTCACCCCGTCCTCACAGCTTTCTCTGTCTCTGAATCCAGGTGGTGGTGCAGGGCATTCCAGAGGTGTCCAGAGCTGTCATCCACATTGACGAGCAGAGTGGAAAGGAGA	70	10	79742076	TTCTCTGTCTCTGAATCCAGG	52	+	POLR3A	1	2	0.5050210359	1	0.4220794662	0.4271168354	6.37230316	6.350784972	14.97691082	14.93758615	-3.165098483	-3.166034082	-	3	TTCTCTGTCTCTGAATCCAGG
1746	0.6874085377	SpCas9	68	GTCATTCTTTAAACTTAGTACATTAAATGATAAACAGGGAATCCTGCAAAACCTGGCAGCT	AGCTGCCAGGTTTTGCAGGATTCCCTGTTTATCATTTAATGTACTAAGTTTAAAGAATGAC	AGTACATTAAATGATAAACA	yes	0.999175435	0.9991756551	0.855573366	GGG	TGGATATTCCTTGGTAAGATAATAATGTAGCCTTAGTCATTCTTTAAACTTAGTACATTAAATGATAAACAGGGAATCCTGCAAAACCTGGCAGCTATGTATGGAGGCAGGCCCAGCTCTTCAAGAGGAGGGAAGCCAAGAA	70	4	170430003	TAGTACATTAAATGATAAACA	50	+	NEK1	2	0	0.31043671	1	0.4146558531	0.4177093846	6.105733895	6.109975897	13.46990161	13.47474687	-2.771294394	-2.771163321	-	2	TAGTACATTAAATGATAAACA
620	0.4702107356	SpCas9	72	TTTCTCCATTGCTGTCTCCTTGTTCCCACGGCTCTAGGTCTGGCAGACTCGGCTCCCTCCT	AGGAGGGAGCCGAGTCTGCCAGACCTAGAGCCGTGGGAACAAGGAGACAGCAATGGAGAAA	TGTTCCCACGGCTCTAGGTC	yes	0.9991705156	1	0.8377805846	TGG	CTTTTGCTTTCCTTTTCTCATCTGTGTCTTCCTTCTTTCTCCATTGCTGTCTCCTTGTTCCCACGGCTCTAGGTCTGGCAGACTCGGCTCCCTCCTGCCCTCAGAACGTGAATATCTCGGGTGGCACCTTCACCCTCAGCCA	70	6	31895732	TTGTTCCCACGGCTCTAGGTC	54	+	CFB	1	0	0.7431796303	1	0.4706161848	0.4731392303	8.830642293	8.830786626	21.03057832	21.03348725	-2.369298324	-2.369456659	+	1	TTGTTCCCACGGCTCTAGGTC
3626	0.5627842145	SpCas9	70	GAATTCTGACTTTTCTTTTTTTCCATTTGTGTATTAGGTGGTTGTGAATGCCCTTTTAGGA	TCCTAAAAGGGCATTCACAACCACCTAATACACAAATGGAAAAAAAGAAAAGTCAGAATTC	TTTTCCATTTGTGTATTAGG	yes	0.9991449415	0.9962564399	0.8120767098	TGG	TACTAGGGGAATTTTTTTTCTTTATTAACAGATAAGAATTCTGACTTTTCTTTTTTTCCATTTGTGTATTAGGTGGTTGTGAATGCCCTTTTAGGAGCAATTCCATCCATCATGAATGTGCTTCTGGTTTGTCTTATATTCT	70	2	166859263	TTTTTCCATTTGTGTATTAGG	52	+	SCN1A	9	52	0.7657574364	1	0.441195841	0.4380210012	7.706546845	7.713615184	13.07967033	13.07203298	-2.49953722	-2.499018244	-	61	TTTTTCCATTTGTGTATTAGG
6566	0.5363029977	SpCas9	70	TGATGAGGAGCGGACAGTCATTGACGACAGTCGGCAGGTGGGCCAGCCCATGCACATCATC	GATGATGTGCATGGGCTGGCCCACCTGCCGACTGTCGTCAATGACTGTCCGCTCCTCATCA	CATTGACGACAGTCGGCAGG	yes	0.9991422599	0.9994512232	0.8322147315	TGG	GACTAGGTGATCTTTCATTTCCGCACCATGAAATGTGATGAGGAGCGGACAGTCATTGACGACAGTCGGCAGGTGGGCCAGCCCATGCACATCATCATCGGAAACATGTTCAAGCTCGAGGTCTGGGAGATCCTGCTTACCT	70	17	6337352	TCATTGACGACAGTCGGCAGG	52	+	AIPL1	1	11	0.8213156881	1	0.4666599367	0.4703133019	6.78666547	6.757940594	20.29587199	20.32332966	-2.306111478	-2.307357921	-	12	TCATTGACGACAGTCGGCAGG
4840	0.4941337255	SpCas9	71	ATCATGACCCTGACATGGCCTCCTCCCTTCCCTGCAGGTTGGAGCCTCCCCTCTTACGTCT	AGACGTAAGAGGGGAGGCTCCAACCTGCAGGGAAGGGAGGAGGCCATGTCAGGGTCATGAT	CTCCTCCCTTCCCTGCAGGT	yes	0.9991319507	0.9991912909	0.8279221399	TGG	GGAAGGTGGGCTTTGGCACTCTTCCTCCCTTGGGCATCATGACCCTGACATGGCCTCCTCCCTTCCCTGCAGGTTGGAGCCTCCCCTCTTACGTCTCTGTGCTTGTGGCTCTGGGGAACCTGGGTCTGCTGGTGGTGACCCT	70	8	145583283	CCTCCTCCCTTCCCTGCAGGT	53	+	SLC52A2	1	6	0.9450336882	1	0.4011772486	0.4086039038	11.02831141	11.01456348	8.047690165	8.076883363	-2.637495201	-2.639050143	+	7	CCTCCTCCCTTCCCTGCAGGT
1400	0.4739007394	SpCas9	68	GCCAGGACTGACTCCGTGCCCTCCCTTGGTGTCTCAGGGTCTGAATTCAGAGGCATCGTTG	CAACGATGCCTCTGAATTCAGACCCTGAGACACCAAGGGAGGGCACGGAGTCAGTCCTGGC	TGCCCTCCCTTGGTGTCTCA	yes	0.9991229156	1	0.8461165454	GGG	ACTGGTTGGGGAGGAAGCAGAGTCCCTTGGCCCAGGCCAGGACTGACTCCGTGCCCTCCCTTGGTGTCTCAGGGTCTGAATTCAGAGGCATCGTTGGACCCCCAGGTCCCCCGGGTCCACCAGGGATCCCAGGCAATGTGTG	70	10	105795131	GTGCCCTCCCTTGGTGTCTCA	50	+	COL17A1	2	0	0.5305582795	1	0.4985976524	0.4999374839	6.505966296	6.49064856	24.43929475	24.44866168	-2.382995973	-2.383378387	-	2	GTGCCCTCCCTTGGTGTCTCA
5560	0.7387297405	SpCas9	70	GCCATGACCCCTGACCCTGACCAGGGTATCTTTCCAGGAGGTAGACAAGATGGAGCAGCTG	CAGCTGCTCCATCTTGTCTACCTCCTGGAAAGATACCCTGGTCAGGGTCAGGGGTCATGGC	ACCAGGGTATCTTTCCAGG	yes	0.9989675435	0.9989674305	0.8560931404	AGG	GTGGCCCCATCTGCCCAGGGTCAGGCAGCTGGCTGGCCATGACCCCTGACCCTGACCAGGGTATCTTTCCAGGAGGTAGACAAGATGGAGCAGCTGGAGGGCAAGCTGCACACCTACAGCCTCTTCGGGCTGCCCAGGCTGC	70	1	6533234	TGACCAGGGTATCTTTCCAGG	52	+	PLEKHG5	1	0	0.4980885595	1	0.4632587225	0.4602934488	7.650049415	7.645298409	15.43220721	15.43142164	-3.096331133	-3.09638179	-	1	TGACCAGGGTATCTTTCCAGG
5673	0.6811022556	SpCas9	69	CCAAAAGACGTGAGGCTGATTCTGCAAACCCTTCCAGGGGGACCCTGGCCGCCCAGGACGC	GCGTCCTGGGCGGCCAGGGTCCCCCTGGAAGGGTTTGCAGAATCAGCCTCACGTCTTTTGG	ATTCTGCAAACCCTTCCAG	yes	0.9989473765	0.9989480036	0.8698215922	GGG	CCCCGCAGCGGGCATCCTGCACCCCCCTTCCCCTGCCAAAAGACGTGAGGCTGATTCTGCAAACCCTTCCAGGGGGACCCTGGCCGCCCAGGACGCAGAGGGCCCCCGGGAGAAATCGGGGCCAAGGGAAGCAAGGTGAGCC	70	21	47538528	TGATTCTGCAAACCCTTCCAG	51	+	COL6A2	1	0	0.5450128833	1	0.4776269696	0.4830375484	8.769488622	8.780513014	26.28197218	26.27047122	-2.702006627	-2.701576744	+	1	TGATTCTGCAAACCCTTCCAG
10104	0.3835374714	SpCas9	70	TTATGCTAACATGTATATTTAATATACTGTTTTCTAGATGGCAAGATTGTTTTACCAGGCA	TGCCTGGTAAAACAATCTTGCCATCTAGAAAACAGTATATTAAATATACATGTTAGCATAA	TTAATATACTGTTTTCTAGA	yes	0.9988721902	0.9988660089	0.7347223891	TGG	ATATTGCTATTTAAACATTAAACTGGTAAAAAAAATTATGCTAACATGTATATTTAATATACTGTTTTCTAGATGGCAAGATTGTTTTACCAGGCAACTTTCTGTATTGTACATTCTATGGACGACCGTACAAGCTGCAAGT	70	4	123855252	TTTAATATACTGTTTTCTAGA	52	+	SPATA5	1	2	0.70878674	1	0.4234082882	0.4122473218	7.844272182	7.78798271	12.51259748	12.49132462	-3.088359868	-3.091080804	+	3	TTTAATATACTGTTTTCTAGA
7975	0.5263766678	SpCas9	68	AGAGAATCTGGTGTGAGGACCTGCCTCTCTTTTCAAGGGTGAACCTGGTATTGCTGGCTTC	GAAGCCAGCAATACCAGGTTCACCCTTGAAAAGAGAGGCAGGTCCTCACACCAGATTCTCT	GACCTGCCTCTCTTTTCAA	yes	0.9988519581	0.9999855722	0.8488126791	GGG	TGAACAGGGGTTCTGGGGAGGGGCAGGCTCCCTGGAGAGAATCTGGTGTGAGGACCTGCCTCTCTTTTCAAGGGTGAACCTGGTATTGCTGGCTTCAAAGGTGAACAAGGCCCCAAGGGAGAACCTGTGAGTATCTGCCCCC	70	12	48380671	AGGACCTGCCTCTCTTTTCAA	50	+	COL2A1	1	8	0.5278143729	1	0.3886018229	0.3923089686	8.082985151	8.112340661	11.95304469	11.93733788	-3.21443899	-3.213005207	-	9	AGGACCTGCCTCTCTTTTCAA
7785	0.4292279276	SpCas9	68	GAAGTATCACCACTGTCTTATTTTATCTTGCAAACAGGGTGAGCAAGGTCTTCAGGGCCCA	TGGGCCCTGAAGACCTTGCTCACCCTGTTTGCAAGATAAAATAAGACAGTGGTGATACTTC	CTTATTTTATCTTGCAAACA	yes	0.998833673	0.9988366072	0.8279131983	GGG	ATCTTACATGTTATATTACTGTCTGTGGAGATTATGAAGTATCACCACTGTCTTATTTTATCTTGCAAACAGGGTGAGCAAGGTCTTCAGGGCCCACCTGGGCCACCTGGGCAGATCAGTGAACAGAAAAGACCAATTGATG	70	X	107821521	TCTTATTTTATCTTGCAAACA	50	+	COL4A5	1	6	0.3080190162	1	0.4813882924	0.4856445531	5.805882006	5.809363101	15.37942931	15.37892131	-2.716605693	-2.716465294	+	7	TCTTATTTTATCTTGCAAACA
7613	0.3777734598	SpCas9	70	CAGGAGCTGCACCCTAAGCTCCCGTTGCCTCTCACAGCTGGGAGACATCCTCCCCTACAGC	GCTGTAGGGGAGGATGTCTCCCAGCTGTGAGAGGCAACGGGAGCTTAGGGTGCAGCTCCTG	CTCCCGTTGCCTCTCACAGC	yes	0.9988160501	0.9961819562	0.8249156599	TGG	GCGGCCCCACGTGGGTGCGCGCCCCCAGGCCAATCCAGGAGCTGCACCCTAAGCTCCCGTTGCCTCTCACAGCTGGGAGACATCCTCCCCTACAGCCACCCGGGCGTGGTCTTCCTGTTCTTGGCAGCCTTCGCGGTGGCCA	70	19	1047156	GCTCCCGTTGCCTCTCACAGC	52	+	ABCA7	1	0	0.6558853869	1	0.4171487306	0.4148428851	7.506602735	7.46926383	10.84989278	10.89407702	-2.804635775	-2.806361659	+	1	GCTCCCGTTGCCTCTCACAGC
8056	0.5349681284	SpCas9	68	GAGGGCCTGCTCTGATTTCTTCCTCCCCTATCCTCAGGGCATTGAAGGGTTTCGGGGACCC	GGGTCCCCGAAACCCTTCAATGCCCTGAGGATAGGGGAGGAAGAAATCAGAGCAGGCCCTC	TTCTTCCTCCCCTATCCTCA	yes	0.998804261	1	0.8695006619	GGG	GTGAGTGTGATTGGTCCTCGGGGGTGCAGGCATGGGAGGGCCTGCTCTGATTTCTTCCTCCCCTATCCTCAGGGCATTGAAGGGTTTCGGGGACCCCCAGGCCCACAGGTGAGTGATGCACTTTGCCCCGTCTGCCAAGTCC	70	3	48616948	TTTCTTCCTCCCCTATCCTCA	50	+	COL7A1	1	2	0.1749891573	1	0.4562595401	0.4618590159	5.809154211	5.717475903	23.96726065	24.05152991	-2.797087516	-2.800452008	-	3	TTTCTTCCTCCCCTATCCTCA
788	0.3328136465	SpCas9	70	GGATATGCTGATGGTTTCCTGTCTACTGTTTCCACAGCTGGATAAAAAAGTTATCAGCCAA	TTGGCTGATAACTTTTTTATCCAGCTGTGGAAACAGTAGACAGGAAACCATCAGCATATCC	CTGTCTACTGTTTCCACAGC	yes	0.9988028871	0.9987947846	0.8014161656	TGG	CAACCCCCTGGGTTTGTGTCCTAAATCGGTTCTGAGGATATGCTGATGGTTTCCTGTCTACTGTTTCCACAGCTGGATAAAAAAGTTATCAGCCAAATTGCAATGAACGATGAAAAAGCGAAAAACAAGAGTCTTGTCAAGA	70	4	25672360	CCTGTCTACTGTTTCCACAGC	52	+	SLC34A2	1	1	0.6192522701	1	0.4247732711	0.4255604626	6.314990343	6.323532367	12.25565595	12.24597869	-3.012614794	-3.012333947	+	2	CCTGTCTACTGTTTCCACAGC
832	0.3823318997	SpCas9	68	ATTTTAAATCACCTAACAACTGACTTCTTTACTTCAGGGCATGCCCGGAAGTCCAGGAGGA	TCCTCCTGGACTTCCGGGCATGCCCTGAAGTAAAGAAGTCAGTTGTTAGGTGATTTAAAAT	CAACTGACTTCTTTACTTCA	yes	0.9987660561	0.9987663193	0.8679152612	GGG	TACAAATAGTGTATGTAGTAATTTTTTATTATTTCATTTTAAATCACCTAACAACTGACTTCTTTACTTCAGGGCATGCCCGGAAGTCCAGGAGGACCAGGAAGTGATGGGAAACCAGGGCCTCCCGTATGTACATTTTTAA	70	2	189860851	ACAACTGACTTCTTTACTTCA	50	+	COL3A1	1	4	0.1519164271	1	0.4349049989	0.4439874621	5.561811832	5.572541857	17.07010781	17.0677219	-3.021499672	-3.021219902	+	5	ACAACTGACTTCTTTACTTCA
9039	0.4301909969	SpCas9	70	CCCTGACCTCCCTCCTTCTTCCGTTTTGTGTCTCCAGTTGGAGGTGGGCATCGCCAAGCAC	GTGCTTGGCGATGCCCACCTCCAACTGGAGACACAAAACGGAAGAAGGAGGGAGGTCAGGG	TTCCGTTTTGTGTCTCCAGT	yes	0.9986692137	1	0.8473342878	TGG	CAGGCCCTAAGGAACTCTTCCATCCCCGACTCATGCCCTGACCTCCCTCCTTCTTCCGTTTTGTGTCTCCAGTTGGAGGTGGGCATCGCCAAGCACATCCAGAAACTGGTGGGCGTCAGGGAGTCTGTCCTGCCTGAGGATG	70	17	73830224	CTTCCGTTTTGTGTCTCCAGT	52	+	UNC13D	1	1	0.6382221215	1	0.4488169717	0.4562297968	6.644930022	6.627524208	19.91680093	19.95350654	-2.888281054	-2.889120659	-	2	CTTCCGTTTTGTGTCTCCAGT
7113	0.5145095229	SpCas9	71	TTGATTTGTTTTTAAATACTCTTTCCTTGCCTGGCAGGTAGGCACAACTTACGTAACAGAT	ATCTGTTACGTAAGTTGTGCCTACCTGCCAGGCAAGGAAAGAGTATTTAAAAACAAATCAA	TCTTTCCTTGCCTGGCAGGT	yes	0.9986461493	0.9988307845	0.8135176016	AGG	AAGTTGAACTGTCTTACATTATGGTTTTCCAAATTTTGATTTGTTTTTAAATACTCTTTCCTTGCCTGGCAGGTAGGCACAACTTACGTAACAGATAAGAGTGAAGAAGATAATGAAATTGAGAGTGAAGAGGAAGTACAGC	70	2	48025750	CTCTTTCCTTGCCTGGCAGGT	53	+	MSH6	6	8	0.7151902695	1	0.5830760634	0.5865661975	5.573852112	5.581566206	33.79101068	33.78285912	-2.239445428	-2.239120219	+	14	CTCTTTCCTTGCCTGGCAGGT
709	0.3571245707	SpCas9	72	TCCCTGCTTCCTGTGCCCAAGCTCTGGTGTTTTACAGGTCAGGGCCTACTGCAAGGGATGG	CCATCCCTTGCAGTAGGCCCTGACCTGTAAAACACCAGAGCTTGGGCACAGGAAGCAGGGA	CTCTGGTGTTTTACAGGTC	yes	0.9986397774	0.9983616446	0.8241557273	AGG	GGCACTGTGCTCCTGCTGAAGAGGGTACTGGGAGATCCCTGCTTCCTGTGCCCAAGCTCTGGTGTTTTACAGGTCAGGGCCTACTGCAAGGGATGGCCTACACTGTCCAGGGCCCACCAGGCCAGCCTGGGCCACAGGGGCC	70	10	105793133	AGCTCTGGTGTTTTACAGGTC	54	+	COL17A1	1	2	0.2748051905	1	0.5269787385	0.527740011	6.345712382	6.383146398	38.25557157	38.19687316	-2.45758211	-2.456132995	-	3	AGCTCTGGTGTTTTACAGGTC
8217	0.5222909131	SpCas9	70	CTCCCCAGCCCCCTTGCTGACCTCCTTCTCTGCACAGTGGGAGGAACTGAGCGGCCTGGAT	ATCCAGGCCGCTCAGTTCCTCCCACTGTGCAGAGAAGGAGGTCAGCAAGGGGGCTGGGGAG	ACCTCCTTCTCTGCACAGT	yes	0.9985776244	0.9999883911	0.7987657819	GGG	ATAGGATTCACCCCATGCAGCCCTCTCCCTGGCGGCTCCCCAGCCCCCTTGCTGACCTCCTTCTCTGCACAGTGGGAGGAACTGAGCGGCCTGGATGAGGAACAGCACAGCGTGCGCACCTACGAAGTGTGTGACGTGCAGC	70	7	100421553	TGACCTCCTTCTCTGCACAGT	52	+	EPHB4	1	3	0.7206546923	1	0.4231840521	0.4260558747	6.666282938	6.655287484	11.56241551	11.56715382	-3.092632384	-3.092989641	-	4	TGACCTCCTTCTCTGCACAGT
5336	0.3456984474	SpCas9	68	CCCAACCATGGGCTCGCAGGCCCTGCCCCCGGGGCCCATGCAGACCCTCATCTTTTTCGAC	GTCGAAAAAGATGAGGGTCTGCATGGGCCCCGGGGGCAGGGCCTGCGAGCCCATGGTTGGG	TGAGGGTCTGCATGGGCCCC	no	0.9985486086	0.9986157176	0.785378371	CCC	CCATGCTCCTCTCCAGGCTCAGCAGCAGGTACGTACCCAACCATGGGCTCGCAGGCCCTGCCCCCGGGGCCCATGCAGACCCTCATCTTTTTCGACATGGAGGCCACTGGCTTGCCCTTCTCCCAGCCCAAGGTCACGGAGC	70	3	48508085	GGGGCCCATGCAGACCCTCAT	62	-	TREX1	25	32	0.1024997354	1	0.5208175244	0.520162075	8.311719233	8.310325412	26.02455549	26.02594752	-1.66544112	-1.665494077	+	57	ATGAGGGTCTGCATGGGCCCC
7215	0.4481026238	SpCas9	74	TGGGCTCCCAAGCCTCGCCTCTGTGCTCTCTCACCAGGGAAAGTGAACATGAGTTCCGAAT	ATTCGGAACTCATGTTCACTTTCCCTGGTGAGAGAGCACAGAGGCGAGGCTTGGGAGCCCA	AACTCATGTTCACTTTCCC	yes	0.9985294417	0.9986491737	0.8254046706	CCA	GCTGACTGGGTCGAGCCCCCCCAGTATGAGCGGGATGGGCTCCCAAGCCTCGCCTCTGTGCTCTCTCACCAGGGAAAGTGAACATGAGTTCCGAATTCCTGCGTTTCAAGTGGGGTAAGGGCTGCTGGTCTCTGGCCACAGC	70	X	153648044	GGGAAAGTGAACATGAGTTCC	68	-	TAZ	2	5	0.3582812728	1	0.4122058536	0.4117965109	6.384234963	6.349459264	12.91959019	12.92832895	-2.95230387	-2.953441737	+	7	GGAACTCATGTTCACTTTCCC
1429	0.5696641446	SpCas9	68	AATCTGTGGCCTTTTTTTTCTGGCTTAGAATCTCCAGGGTTATGATGCCAAGTCTGACATC	GATGTCAGACTTGGCATCATAACCCTGGAGATTCTAAGCCAGAAAAAAAAGGCCACAGATT	TTTCTGGCTTAGAATCTCCA	yes	0.9985097387	0.999894023	0.8701663416	GGG	CTACCCTTTTTCTAAGAACAAAGACCAAATGGGGTAATCTGTGGCCTTTTTTTTCTGGCTTAGAATCTCCAGGGTTATGATGCCAAGTCTGACATCTACAGTGTGGGAATCACAGCCTGTGAACTGGCCAACGGCCATGTCC	70	17	61784090	TTTTCTGGCTTAGAATCTCCA	50	+	STRADA	1	0	0.3676708427	1	0.4235067116	0.4240939448	6.504447334	6.498029425	14.84102384	14.84206491	-2.98074372	-2.980930454	-	1	TTTTCTGGCTTAGAATCTCCA
6814	0.493578021	SpCas9	70	CAAACCTTATACTCAATTCTCAACTCCTTGTTTTTAGGTGGTTAGCCAGCGTTTCCCTCAG	CTGAGGGAAACGCTGGCTAACCACCTAAAAACAAGGAGTTGAGAATTGAGTATAAGGTTTG	CTCAACTCCTTGTTTTTAGG	yes	0.9984947526	1	0.8101253654	TGG	TTTGAACTCTTTGTTTTCATGTCTTTATATTAATTCAAACCTTATACTCAATTCTCAACTCCTTGTTTTTAGGTGGTTAGCCAGCGTTTCCCTCAGAACAGCATCGGTGCAGTAGGAAGTGCCATGTTCCTCAGATTTATCA	70	17	29585362	TCTCAACTCCTTGTTTTTAGG	52	+	NF1	12	22	0.7346020482	1	0.4142770086	0.4174942173	7.192978771	7.2156726	8.779976159	8.769474428	-2.833556928	-2.832410988	+	34	TCTCAACTCCTTGTTTTTAGG
810	0.5363038682	SpCas9	68	AGTTGAAACAAAATGTTTTTCATTCCTTTGTATACAGGGTGAAAGTGGGAAACCAGGAGCT	AGCTCCTGGTTTCCCACTTTCACCCTGTATACAAAGGAATGAAAAACATTTTGTTTCAACT	TTTTCATTCCTTTGTATACA	yes	0.9984840139	0.9984884828	0.8369896518	GGG	AGATATCTGATAACACCATTTTAATTGATTTCTTAAGTTGAAACAAAATGTTTTTCATTCCTTTGTATACAGGGTGAAAGTGGGAAACCAGGAGCTAACGGTCTCAGTGGAGAACGTGGTCCCCCTGGACCCCAGGGTCTTC	70	2	189870076	TTTTTCATTCCTTTGTATACA	50	+	COL3A1	2	17	0.4351445968	1	0.4408698572	0.440825182	5.858628252	5.900908825	14.89242842	14.88022806	-3.122641314	-3.120865997	+	19	TTTTTCATTCCTTTGTATACA
5576	0.4087704979	SpCas9	74	TTTTAGTCCAGAAGAAGCAAAAGCTGTTTCTTCACAAATGATTGGGAAAAAATTGTTTACC	GGTAAACAATTTTTTCCCAATCATTTGTGAAGAAACAGCTTTTGCTTCTTCTGGACTAAAA	CTGTTTCTTCACAAATGAT	no	0.9984563977	0.9993298446	0.7498093464	TGG	ACTGGAGGAAAGAAAAATTTGAGTTCTTTTTCTTATTTTAGTCCAGAAGAAGCAAAAGCTGTTTCTTCACAAATGATTGGGAAAAAATTGTTTACCAAGCAAACGGGAGAAAAGGGCAGAATATGCAATCAAGTATTGGTCT	70	13	48562807	AGCTGTTTCTTCACAAATGAT	56	+	SUCLA2	1	0	0.1305949328	1	0.4962814942	0.5032962155	5.733429429	5.696754424	28.70747538	28.65394645	-2.686273815	-2.689307213	-	1	AGCTGTTTCTTCACAAATGAT
2836	0.4754448074	SpCas9	68	ACCTTCCCTCCCTTCTTCCCCCATTTCCCACCTACAGGGTCTCCCTGGTCCTGCTGGTCCT	AGGACCAGCAGGACCAGGGAGACCCTGTAGGTGGGAAATGGGGGAAGAAGGGAGGGAAGGT	TCCCCCATTTCCCACCTACA	yes	0.9982646278	1	0.8613957686	GGG	TAGGAAACACCTCTTTGGTCTCTTCCAGATTCTAAACCTTCCCTCCCTTCTTCCCCCATTTCCCACCTACAGGGTCTCCCTGGTCCTGCTGGTCCTCCAGGTGAAGCAGGCAAACCTGGTGAACAGGTAAGAGGGAGCAGCC	70	17	48269889	TTCCCCCATTTCCCACCTACA	50	+	COL1A1	1	5	0.4034301092	1	0.4371189797	0.4477513853	7.477871656	7.468577848	13.90752832	13.90098151	-2.549322717	-2.549812786	-	6	TTCCCCCATTTCCCACCTACA
5784	0.4725129444	SpCas9	70	ATCAATGTGATTCTACTGGCTGAAAAATGTAATAAAGATGGATTTTCTTATCATTTTTCTT	AAGAAAAATGATAAGAAAATCCATCTTTATTACATTTTTCAGCCAGTAGAATCACATTGAT	CTGAAAAATGTAATAAAGA	yes	0.998121408	0.9984123195	0.7956003949	TGG	AATCATTAATGCAGGCAACATTTCTCTCTAGAGCCATCAATGTGATTCTACTGGCTGAAAAATGTAATAAAGATGGATTTTCTTATCATTTTTCTTTTACTTTTTATTGGGACTTCAGAGACACAGGTATTTCGTATACACT	70	12	80838126	GGCTGAAAAATGTAATAAAGA	52	+	PTPRQ	1	0	0.475196185	1	0.438097171	0.4357116846	5.758872236	5.762703516	15.95357561	15.95993958	-2.721941861	-2.721779173	+	1	GGCTGAAAAATGTAATAAAGA
9316	0.5414647095	SpCas9	70	GATATTTAAACGAAGGTGACAATCTGTTTTCTTATAGGTGGTAAGTTTTCTTCATACAGTT	AACTGTATGAAGAAAACTTACCACCTATAAGAAAACAGATTGTCACCTTCGTTTAAATATC	ACAATCTGTTTTCTTATAGG	yes	0.9980928613	1	0.8267407864	TGG	TTGTAAGATTGCTTAATTTATTAAATTTTTTTGTGGATATTTAAACGAAGGTGACAATCTGTTTTCTTATAGGTGGTAAGTTTTCTTCATACAGTTCTTTTGTGTGACAAACTGGATTTCAGCACGGCGTTAGTGGTTTGTC	70	X	76889200	GACAATCTGTTTTCTTATAGG	52	+	ATRX	1	10	0.7470206378	1	0.4551534264	0.4537199633	10.44701088	10.41334007	24.58104757	24.62882158	-2.647908443	-2.649648103	-	11	GACAATCTGTTTTCTTATAGG
9531	0.5896301192	SpCas9	70	CCCTGAGCCCTGGTACCGCTTCTCTCACCCTGGTCAGGAGGTTCGGGAACTCCAGGAGCAG	CTGCTCCTGGAGTTCCCGAACCTCCTGACCAGGGTGAGAGAAGCGGTACCAGGGCTCAGGG	CTTCTCTCACCCTGGTCAGG	yes	0.9980800222	0.9984149671	0.8106282254	AGG	CACAATGGCGTGGGGAACCCCAGCTGTGGCCTGTACCCTGAGCCCTGGTACCGCTTCTCTCACCCTGGTCAGGAGGTTCGGGAACTCCAGGAGCAGCTGGCCCGACAGCAGGTCCATGTGGAGCTTGACGTGGCCAAGCCAG	70	17	42990798	GCTTCTCTCACCCTGGTCAGG	52	+	GFAP	1	21	0.849950279	1	0.4788711409	0.4763017269	6.718494956	6.675188592	20.80631416	20.83775808	-2.655269017	-2.656982657	-	22	GCTTCTCTCACCCTGGTCAGG
7207	0.4939168332	SpCas9	70	AACTTGTCTGACTGTTAATCCACCCTGTCCCCTGCAGATGGAGGGGCGCAGCCAGGCCCCG	CGGGGCCTGGCTGCGCCCCTCCATCTGCAGGGGACAGGGTGGATTAACAGTCAGACAAGTT	TCCACCCTGTCCCCTGCAGA	yes	0.9979854695	0.9979647773	0.8459887159	TGG	GTTTCTGGTGGGCTGCAGGGCACGAGGAGATAGTCAACTTGTCTGACTGTTAATCCACCCTGTCCCCTGCAGATGGAGGGGCGCAGCCAGGCCCCGTGCCCAAGTCCCTGCAGAAGCAGAGGCGCATGCTGGAGCGCCTGGT	70	4	6293644	ATCCACCCTGTCCCCTGCAGA	52	+	WFS1	1	4	0.6338137985	1	0.4407382336	0.4461765872	6.453955708	6.334442581	13.47236021	13.43003035	-3.047620231	-3.052921963	+	5	ATCCACCCTGTCCCCTGCAGA
827	0.3466540111	SpCas9	68	TGAGGTAATTACCTAATACAAATATGATTCTTTCTAGGGCTTGCCTGGTACAGGTGGTCCT	AGGACCACCTGTACCAGGCAAGCCCTAGAAAGAATCATATTTGTATTAGGTAATTACCTCA	TACAAATATGATTCTTTCTA	yes	0.9978904416	0.9981839203	0.8573472199	GGG	GTGTACATATGAGAAGCTTTTCTATAAGCCATGTTTGAGGTAATTACCTAATACAAATATGATTCTTTCTAGGGCTTGCCTGGTACAGGTGGTCCTCCAGGAGAAAATGGAAAACCTGGGGAACCAGTAAGTTACGTTTCAT	70	2	189862992	ATACAAATATGATTCTTTCTA	50	+	COL3A1	1	5	0.343445908	1	0.4419657726	0.4474993678	6.054456398	5.948050099	16.60847893	16.12171141	-2.752119315	-2.750595815	+	6	ATACAAATATGATTCTTTCTA
4811	0.4309209262	SpCas9	70	GAAGTCAGTGTTTCCGAGAAACTTTAAGCTTCTAAAGATGGAAAACGAGACAGTCAGTGAA	TTCACTGACTGTCTCGTTTTCCATCTTTAGAAGCTTAAAGTTTCTCGGAAACACTGACTTC	AAACTTTAAGCTTCTAAAGA	yes	0.9978728092	0.9978448873	0.8203380222	TGG	CAATAAAGGTGGGCGCTGGAAAGAAGATGTTTTGAGAAGTCAGTGTTTCCGAGAAACTTTAAGCTTCTAAAGATGGAAAACGAGACAGTCAGTGAACTGAACCAAACACAGCTTCAGCCACGAGCAGTGGTGGCCTTAGAAT	70	8	110099742	GAAACTTTAAGCTTCTAAAGA	52	+	TRHR	1	3	0.4905682957	1	0.4133097435	0.4166407311	6.495887913	6.474962681	14.1950681	14.20552853	-2.837136597	-2.837896392	+	4	GAAACTTTAAGCTTCTAAAGA
9663	0.7088867717	SpCas9	70	CTTTTCCTTCTTTCACCAATGTGTCCATTCTCTCAAGGTGGAAGATTTGAGACTAGCATAT	ATATGCTAGTCTCAAATCTTCCACCTTGAGAGAATGGACACATTGGTGAAAGAAGGAAAAG	ATGTGTCCATTCTCTCAAGG	yes	0.9977717966	0.9977622983	0.8568153093	TGG	AATTTAGATCCCTCCCCCAGCCCTAACCAAATGGCCTTTTCCTTCTTTCACCAATGTGTCCATTCTCTCAAGGTGGAAGATTTGAGACTAGCATATGGTGGTGGCTACTACCAAAATGTGAATGGAGTGCACGCATCTGAGC	70	X	131212994	AATGTGTCCATTCTCTCAAGG	52	+	FRMD7	3	3	0.4191383487	1	0.454342424	0.4561940137	6.437607999	6.451004836	21.4713091	21.45718426	-3.2294091	-3.228763799	-	6	AATGTGTCCATTCTCTCAAGG
1389	0.5611895463	SpCas9	70	AGTTTCTTTTGCTATGCTTTCTCTACATCATTTTAAGGAGGAACAACATCAAAGGGAACTC	GAGTTCCCTTTGATGTTGTTCCTCCTTAAAATGATGTAGAGAAAGCATAGCAAAAGAAACT	TTCTCTACATCATTTTAAGG	yes	0.9977390745	0.9977250263	0.8436315077	AGG	GCAGTCCAAGGTTGCTACCTAACAGTTTTTCTAATAGTTTCTTTTGCTATGCTTTCTCTACATCATTTTAAGGAGGAACAACATCAAAGGGAACTCTCTCTACTTCGCAAAAGACTAGAAGAACTGGAAACAACACAAAGAA	70	12	94702693	TTTCTCTACATCATTTTAAGG	52	+	CCDC41	2	0	0.4454003367	1	0.4474468213	0.4444487702	6.896991641	6.876312975	18.26936555	18.29376513	-3.121626745	-3.122320786	-	2	TTTCTCTACATCATTTTAAGG
1072	0.6017272183	SpCas9	70	AGTATCCCAGTAACACCCATGTTGTTCTTCTGCAAAGGTGGATGCGAGCACGGCCCATAGG	CCTATGGGCCGTGCTCGCATCCACCTTTGCAGAAGAACAACATGGGTGTTACTGGGATACT	ATGTTGTTCTTCTGCAAAGG	yes	0.9977028276	0.9977039893	0.8120874496	TGG	GTTGGCAGTGTCTTTGGGTGCTGCTGCCTTGAAGGAGTATCCCAGTAACACCCATGTTGTTCTTCTGCAAAGGTGGATGCGAGCACGGCCCATAGGATCGATGGCCTGGCAGCACTGAGCATGGACCGCACTGGCCTGATCC	70	X	39934433	CATGTTGTTCTTCTGCAAAGG	52	+	BCOR	7	4	0.542660716	1	0.4451064095	0.4454329967	6.539646244	6.528520049	14.3676811	14.36155928	-2.886381583	-2.88662735	-	11	CATGTTGTTCTTCTGCAAAGG
1473	0.4338740151	SpCas9	68	CTGTGTGACCTGGATTCCTGCTTGTCTTTCTTGCCAGGGTGAGGAAGGTCCTAGGGGACCG	CGGTCCCCTAGGACCTTCCTCACCCTGGCAAGAAAGACAAGCAGGAATCCAGGTCACACAG	CCTGCTTGTCTTTCTTGCCA	yes	0.9976969633	0.9978686608	0.8040847772	GGG	CTACAGCCACAGAGTGGGCATGGCTCCCCCTGAGCCTGTGTGACCTGGATTCCTGCTTGTCTTTCTTGCCAGGGTGAGGAAGGTCCTAGGGGACCGCCAGGCCGAGCTGGGGAGAAGGGTGACGAGGTGAGTCCTCAGGCAC	70	1	40775663	TCCTGCTTGTCTTTCTTGCCA	50	+	COL9A2	1	0	0.4870343497	1	0.4017643377	0.403051588	5.92338438	5.929821151	9.173337689	9.167213539	-3.051009341	-3.050579604	-	1	TCCTGCTTGTCTTTCTTGCCA
5337	0.4197350647	SpCas9	69	CCCAACCATGGGCTCGCAGGCCCTGCCCCCGGGGCCCATGCAGACCCTCATCTTTTTCGAC	GTCGAAAAAGATGAGGGTCTGCATGGGCCCCGGGGGCAGGGCCTGCGAGCCCATGGTTGGG	ATGAGGGTCTGCATGGGCCC	no	0.9976343672	0.9978056637	0.762074737	CCG	CCATGCTCCTCTCCAGGCTCAGCAGCAGGTACGTACCCAACCATGGGCTCGCAGGCCCTGCCCCCGGGGCCCATGCAGACCCTCATCTTTTTCGACATGGAGGCCACTGGCTTGCCCTTCTCCCAGCCCAAGGTCACGGAGC	70	3	48508085	GGGCCCATGCAGACCCTCATC	63	-	TREX1	25	32	0.1809154882	1	0.4926679372	0.4924555118	8.529455016	8.522155447	20.28574727	20.29156795	-2.008664611	-2.008951274	+	57	GATGAGGGTCTGCATGGGCCC
8971	0.3568357898	SpCas9	68	TTTGACTAGAGGCTCAGCCTTTGTTTTTCTGTCTCAGGGGGCACGTGACTCAGGATGCACC	GGTGCATCCTGAGTCACGTGCCCCCTGAGACAGAAAAACAAAGGCTGAGCCTCTAGTCAAA	CCTTTGTTTTTCTGTCTCA	yes	0.9976132439	0.9978231811	0.8413462047	GGG	CAAATGCTGGATTGCTTCTTGGCTTTTGGCCTATGTTTGACTAGAGGCTCAGCCTTTGTTTTTCTGTCTCAGGGGGCACGTGACTCAGGATGCACCCATCCCAGGCTCCCCTCTGTACACCATCAAAGCTTTTATCCCGGCC	70	17	42929930	AGCCTTTGTTTTTCTGTCTCA	50	+	EFTUD2	2	1	0.1936326753	1	0.5008562049	0.499736229	5.62729236	5.635692949	33.12673395	33.11424241	-2.68093275	-2.680571663	-	3	AGCCTTTGTTTTTCTGTCTCA
5760	0.5282877823	SpCas9	70	GGGGCGGGCTCCCGGCGCTAGCAGGGCTGAAGAGAAGATGGAGGAGCTGGTGGTGGAAGTG	CACTTCCACCACCAGCTCCTCCATCTTCTCTTCAGCCCTGCTAGCGCCGGGAGCCCGCCCC	TAGCAGGGCTGAAGAGAAGA	yes	0.9975828286	0.9976811875	0.8143398742	TGG	CGGCTGGGCCTCGAGCGCCCGCAGCCCACCTCTCGGGGGCGGGCTCCCGGCGCTAGCAGGGCTGAAGAGAAGATGGAGGAGCTGGTGGTGGAAGTGCGGGGCTCCAATGGCGCTTTCTACAAGGTACTTGGCTCTAGGGCAG	70	X	146993698	CTAGCAGGGCTGAAGAGAAGA	52	+	FMR1	1	0	0.3445725594	1	0.5220323144	0.5242735364	6.089065738	6.082101074	27.58189202	27.58647652	-1.882900051	-1.883057518	+	1	CTAGCAGGGCTGAAGAGAAGA
5138	0.549869154	SpCas9	68	GACTGGACTGTGTGTGTCTCTCCTCTGTGTCCCCCAGGGCCCGTCACAGCTGGAGCTGACT	AGTCAGCTCCAGCTGTGACGGGCCCTGGGGGACACAGAGGAGAGACACACACAGTCCAGTC	TCTCTCCTCTGTGTCCCCCA	yes	0.9973259834	0.9973528097	0.8579319397	GGG	ACTGCCTGTCTGGGTGGCACAACCTATACAAATCTGACTGGACTGTGTGTGTCTCTCCTCTGTGTCCCCCAGGGCCCGTCACAGCTGGAGCTGACTCTCCAGGCATCCAAGCAAAATGGCACCTGGCCCCGAGAGGTGCTTC	70	9	130592106	GTCTCTCCTCTGTGTCCCCCA	50	+	ENG	7	9	0.3362880777	1	0.5098183613	0.5180889903	5.490280753	5.46114632	22.61111349	22.63054857	-2.110852199	-2.111878234	-	16	GTCTCTCCTCTGTGTCCCCCA
8108	0.4891145507	SpCas9	70	CGCCGCCCGCCTGGCGACAGCTCCGCCGCGCACGCACATGGAGGGGAGCGCGAGCCCCCCG	CGGGGGGCTCGCGCTCCCCTCCATGTGCGTGCGCGGCGGAGCTGTCGCCAGGCGGGCGGCG	AGCTCCGCCGCGCACGCACA	no	0.9973083931	0.9996968298	0.8454731504	TGG	TCGCTGGTCCCAGGCAGCGAGTCGCTCGCGCGCCCCGCCGCCCGCCTGGCGACAGCTCCGCCGCGCACGCACATGGAGGGGAGCGCGAGCCCCCCGGAAAAGCCCCGCGCCCGCCCTGCGGCTGCCGTGCTGTGCCGGGGCC	70	17	26733132	CAGCTCCGCCGCGCACGCACA	52	+	SLC46A1	4	1	0.6319925812	1	0.4292598184	0.4228047529	7.669386064	7.63152245	15.31008656	15.3318886	-2.638373198	-2.639639214	-	5	CAGCTCCGCCGCGCACGCACA
1641	0.5540110718	SpCas9	69	AGGGTCGGGGCCGGTGTGAGGCCCGTGTCCCCTCCAGAGGGCGCCACGGCCAGCGAGCACC	GGTGCTCGCTGGCCGTGGCGCCCTCTGGAGGGGACACGGGCCTCACACCGGCCCCGACCCT	AGGCCCGTGTCCCCTCCAG	yes	0.9972989075	0.9972923317	0.7937852353	AGG	CAAAAGCGCCGGGTGGCGGGGAACGGGGACCTGCCAGGGTCGGGGCCGGTGTGAGGCCCGTGTCCCCTCCAGAGGGCGCCACGGCCAGCGAGCACCGCGCGCTGATGTCGGAGCTCAAGATCCTCATTCACATCGGCAACCA	70	5	180046366	TGAGGCCCGTGTCCCCTCCAG	51	+	FLT4	2	7	0.454883709	1	0.4000132749	0.394692386	8.120479888	8.114995259	16.64164715	16.64014191	-2.844987579	-2.844882922	-	9	TGAGGCCCGTGTCCCCTCCAG
3247	0.5728260485	SpCas9	70	CCCTGATGTCTGCATTTGTCCTTTGACTGGTGTTTAGGTGGTGGCCCTAGGGGATGTTCCA	TGGAACATCCCCTAGGGCCACCACCTAAACACCAGTCAAAGGACAAATGCAGACATCAGGG	TCCTTTGACTGGTGTTTAGG	yes	0.9972936132	0.9972927589	0.8371037128	TGG	ACTACACAAATGCCCTAAAAGTGTATGTATAACATCCCTGATGTCTGCATTTGTCCTTTGACTGGTGTTTAGGTGGTGGCCCTAGGGGATGTTCCAGATGGCACTCTGGTCACTGTGATGGCTGGCAATGATGAAAACTACT	70	21	36253010	GTCCTTTGACTGGTGTTTAGG	52	+	RUNX1	1	2	0.6449694173	1	0.5709080064	0.5713650677	6.32494876	6.326984839	23.00677433	23.01318275	-1.964398019	-1.964318549	-	3	GTCCTTTGACTGGTGTTTAGG
2680	0.4299883758	SpCas9	70	CCTCCCAGCCTGGCTGACCAAGTCCCCTCTGTCCCAGCTGGAGGAGGAGCAGCAGGCCCTC	GAGGGCCTGCTGCTCCTCCTCCAGCTGGGACAGAGGGGACTTGGTCAGCCAGGCTGGGAGG	CAAGTCCCCTCTGTCCCAGC	yes	0.997106761	0.9983489059	0.8434682764	TGG	TACACACACCGCGTCTCCATTCTGGGCCTGGGCCCCCTCCCAGCCTGGCTGACCAAGTCCCCTCTGTCCCAGCTGGAGGAGGAGCAGCAGGCCCTCCAGAAGAAGCTGAAGGGGACAGAGGATGAGGTGGAAAAGTATTCTG	70	9	35689268	CCAAGTCCCCTCTGTCCCAGC	52	+	TPM2	3	3	0.727486475	1	0.452881537	0.4631066154	6.751394963	6.933112632	19.31279088	19.06665919	-2.896973227	-2.88737509	-	6	CCAAGTCCCCTCTGTCCCAGC
7790	0.5395395407	SpCas9	68	TTTTTTTTCATCATTTTCTTTACTCACTTTATAACAGGGCCTACCTGGTCCCACTGGTATA	TATACCAGTGGGACCAGGTAGGCCCTGTTATAAAGTGAGTAAAGAAAATGATGAAAAAAAA	TCTTTACTCACTTTATAACA	yes	0.9970957263	1	0.8511361166	GGG	AAAAAAGAAAAAATACAATAAGGGGCTTGTTTTTCTTTTTTTTCATCATTTTCTTTACTCACTTTATAACAGGGCCTACCTGGTCCCACTGGTATACCAGGGCCAATTGGTCCCCCAGGACCACCAGGTTTGATGGTAAGCT	70	X	107819140	TTCTTTACTCACTTTATAACA	50	+	COL4A5	2	7	0.196361435	1	0.446395139	0.4522100745	5.897411665	5.920641993	14.6843088	14.66373251	-2.958375631	-2.957266539	+	9	TTCTTTACTCACTTTATAACA
9804	0.4360506908	SpCas9	68	CTGTCCACTACAGACTCCCTCTTACCTCCCTCCCCAGGGTGCATCTGGCCCAGCAGGCCCC	GGGGCCTGCTGGGCCAGATGCACCCTGGGGAGGGAGGTAAGAGGGAGTCTGTAGTGGACAG	GCCAGATGCACCCTGGGGA	yes	0.9970425305	0.9962436061	0.8392669454	CCC	CCCAGGCTCCATGAACATGGGTTCAGGGAGAGGTGCTGTCCACTACAGACTCCCTCTTACCTCCCTCCCCAGGGTGCATCTGGCCCAGCAGGCCCCCCTGGGGCTCAGGGCCCTCCAGGTCTTCAGGGAATGCCTGGCGAGA	70	12	48376392	TCCCCAGGGTGCATCTGGCCC	62	-	COL2A1	3	5	0.1140581396	1	0.5014834696	0.5085496989	5.575123036	5.527161105	27.96979718	28.01765174	-2.282876544	-2.284508712	-	8	GGGCCAGATGCACCCTGGGGA
7171	0.4023153866	SpCas9	68	GTGTTATTAATAAGACATGTTTCCTTTTTGGTACTAGGGTGCTCCTGGTGCTGTAGGTGCC	GGCACCTACAGCACCAGGAGCACCCTAGTACCAAAAAGGAAACATGTCTTATTAATAACAC	ATGTTTCCTTTTTGGTACTA	yes	0.9969186137	0.9969150757	0.8334663947	GGG	AAAAGAATGACAAGGTTCACTTTTGATGATACGGGGTGTTATTAATAAGACATGTTTCCTTTTTGGTACTAGGGTGCTCCTGGTGCTGTAGGTGCCCCTGGTCCTGCTGGAGCCACAGGTGACCGGGTAAGCATGCATTTTC	70	7	94048810	CATGTTTCCTTTTTGGTACTA	50	+	COL1A2	3	4	0.5940993453	1	0.4655680088	0.4685448294	7.112114114	7.081310872	18.49205974	18.51183978	-2.514099828	-2.515171501	+	7	CATGTTTCCTTTTTGGTACTA
1715	0.4425169422	SpCas9	68	CCCGTGCACCCGGGGTGACAGTTCTGTTTCTTCGTAGGGCTCCATGTCTGACAGCGCCAAC	GTTGGCGCTGTCAGACATGGAGCCCTACGAAGAAACAGAACTGTCACCCCGGGTGCACGGG	ACAGTTCTGTTTCTTCGTA	yes	0.9968780284	0.9968750065	0.8374435877	GGG	CGGCCGGATGCCAGCGGCAGTGCTGAGTCCCTGTGCCCGTGCACCCGGGGTGACAGTTCTGTTTCTTCGTAGGGCTCCATGTCTGACAGCGCCAACATTCTGGACGAAGTGCCATTTCCTGCTCGGGTCCTGAAATCTTACT	70	22	50515341	TGACAGTTCTGTTTCTTCGTA	50	+	MLC1	2	0	0.3912213178	1	0.4043392562	0.4029910804	6.908492046	6.88653497	13.65416183	13.66894165	-2.887499148	-2.888413891	-	2	TGACAGTTCTGTTTCTTCGTA
5615	0.3907221062	SpCas9	70	AGTAAAAATGTGATTTTGTCTTATTTGTGTTTTATAGCTGGCTTTTCACACATTGCAGTTG	CAACTGCAATGTGTGAAAAGCCAGCTATAAAACACAAATAAGACAAAATCACATTTTTACT	TCTTATTTGTGTTTTATAGC	yes	0.9968205683	0.9967171557	0.7837100288	TGG	GTTTTAATATACTTCATTAATTTAAAAATATGAAAAGTAAAAATGTGATTTTGTCTTATTTGTGTTTTATAGCTGGCTTTTCACACATTGCAGTTGTTAGTGTTTACTGCCCTTGCCATTTTAATTATGAGGCTAAAGATGT	70	12	63976305	GTCTTATTTGTGTTTTATAGC	52	+	DPY19L2	1	0	0.7473700409	1	0.4046372095	0.3965282286	7.92091774	7.897049856	10.10949576	10.08885203	-2.834198288	-2.835311007	-	1	GTCTTATTTGTGTTTTATAGC
2934	0.4411520858	SpCas9	70	CCAAATTTCTCTTACCATCCTATTCTTTTTGTTCCAGATGGCTGCCAGCAACAGGAAGGAG	CTCCTTCCTGTTGCTGGCAGCCATCTGGAACAAAAAGAATAGGATGGTAAGAGAAATTTGG	CCTATTCTTTTTGTTCCAGA	yes	0.9966832863	0.9966935211	0.8538313242	TGG	CTACACCAGGCCCCTTTTGGAGGCTCCAAGTTAATCCAAATTTCTCTTACCATCCTATTCTTTTTGTTCCAGATGGCTGCCAGCAACAGGAAGGAGGGGGAGAGAATACCAACTCCATCAGTTCCAACGGAGAAGATTCAGA	70	11	31816336	TCCTATTCTTTTTGTTCCAGA	52	+	PAX6	1	1	0.5994694939	1	0.4140276597	0.4235816181	6.325007587	6.348127146	12.48343996	12.51648259	-3.14484617	-3.143684037	-	2	TCCTATTCTTTTTGTTCCAGA
1396	0.6038165542	SpCas9	69	CTTGGCACTAATAAGTCTTGGGGGTTCTCTTTCCTAGGGGAGGGTTTGCCAGGCCCACCAG	CTGGTGGGCCTGGCAAACCCTCCCCTAGGAAAGAGAACCCCCAAGACTTATTAGTGCCAAG	TTGGGGGTTCTCTTTCCTAG	yes	0.9964997688	0.9968668485	0.875155784	GGG	TGCCTCCTCCTGAGCAGAGGGTTCCTGGCTCCCCTCTTGGCACTAATAAGTCTTGGGGGTTCTCTTTCCTAGGGGAGGGTTTGCCAGGCCCACCAGGCCCACCAGGATCGTTCCTGTCCAACTCAGGTAATGTCAGGGAGTC	70	10	105800876	CTTGGGGGTTCTCTTTCCTAG	51	+	COL17A1	1	0	0.7538600464	1	0.421095542	0.4255597762	10.81284818	10.79626828	12.64427166	12.65303612	-2.697836314	-2.698592259	-	1	CTTGGGGGTTCTCTTTCCTAG
8647	0.6324036979	SpCas9	69	TGTGGGTGTAAACGGCTTTCAACCCCAACCTGTCCAGAGGCCTCTGGATCAGTTTGTGCTG	CAGCACAAACTGATCCAGAGGCCTCTGGACAGGTTGGGGTTGAAAGCCGTTTACACCCACA	TTCAACCCCAACCTGTCCAG	yes	0.9963955813	0.9968040509	0.8353302123	AGG	TGTGGGACCTGGACTCCTGCAACCAATAGGCCTCTTGTGGGTGTAAACGGCTTTCAACCCCAACCTGTCCAGAGGCCTCTGGATCAGTTTGTGCTGCAGTCGCACGCATGGTTCAACGTGTCCTCCCTCCCCTATGCGGTGC	70	17	42452128	TTTCAACCCCAACCTGTCCAG	51	+	ITGA2B	3	4	0.537621559	1	0.4179956509	0.420850447	7.834810684	7.818770216	15.68892204	15.68863151	-2.761740188	-2.761749682	-	7	TTTCAACCCCAACCTGTCCAG
5264	0.588280633	SpCas9	68	CCCCTGAGCGCCCAGGTCAGCTCCTCTCCCTCCCCAGGAGTACATCGGTGCATGTGTGGTG	CACCACACATGCACCGATGTACTCCTGGGGAGGGAGAGGAGCTGACCTGGGCGCTCAGGGG	CACCGATGTACTCCTGGGGA	yes	0.9961903216	0.996685189	0.8458024431	CCC	AAGGAGTGAGGTAGAACAGGGGCCTGTGGCTCTAACCCCTGAGCGCCCAGGTCAGCTCCTCTCCCTCCCCAGGAGTACATCGGTGCATGTGTGGTGCTCATCGCAGCGGTGACCTCCATCTCCAACTCCCTGCACAGGGAGC	70	11	17419344	TCCCCAGGAGTACATCGGTGC	62	-	ABCC8	1	4	0.06615785029	1	0.5215705454	0.5214621514	5.607308448	5.580631534	28.8539524	28.88296507	-2.306788087	-2.307724267	-	5	GCACCGATGTACTCCTGGGGA
8507	0.5644168011	SpCas9	71	CCCTGTGTTGTTCCCTACATTCTCCATCGGGCCTCAGGATGGCACGAACATGACCTATGGA	TCCATAGGTCATGTTCGTGCCATCCTGAGGCCCGATGGAGAATGTAGGGAACAACACAGGG	TTCTCCATCGGGCCTCAGGA	yes	0.9961814218	0.9961760942	0.8534531806	TGG	TCCCTTTCCACCCTTCTGTGTTTGTTCTCTCCCTCCCCTGTGTTGTTCCCTACATTCTCCATCGGGCCTCAGGATGGCACGAACATGACCTATGGAACCTCTCCTTCTGGTCTGAACATGGGGGAGTTGATTGCACGGATGG	70	15	42682151	ATTCTCCATCGGGCCTCAGGA	53	+	CAPN3	1	4	0.8360153106	1	0.4506228451	0.4540207955	7.237930561	7.17425627	13.2207423	13.26011823	-2.683002814	-2.685985566	+	5	ATTCTCCATCGGGCCTCAGGA
9567	0.4285109616	SpCas9	68	TGCTGTTTCTCATGGATCTTGTGCTTTTTCCCCTCAGGGCACCTTTCACAGCCAGCAGGCA	TGCCTGCTGGCTGTGAAAGGTGCCCTGAGGGGAAAAAGCACAAGATCCATGAGAAACAGCA	TCTTGTGCTTTTTCCCCTCA	yes	0.9961554523	0.99615425	0.8456412333	GGG	TAAGATTGCTTTTGCTTCTCTTGGGCTTACCAGTCTGCTGTTTCTCATGGATCTTGTGCTTTTTCCCCTCAGGGCACCTTTCACAGCCAGCAGGCATTGGAATATGGCACCAAACTCGTTGGAGGAACCACTCCAGGGAAAG	70	2	84670524	ATCTTGTGCTTTTTCCCCTCA	50	+	SUCLG1	1	2	0.4493587136	1	0.3890173558	0.3969148696	7.384252355	7.377935759	12.84920436	12.85190818	-2.66763361	-2.667844412	-	3	ATCTTGTGCTTTTTCCCCTCA
8092	0.672714551	SpCas9	71	GGCTGAGCTGGGCTGTTCCTTAACCACATGGCTTCAGTGTGGCGGGCGTGTTTGTGTGCCT	AGGCACACAAACACGCCCGCCACACTGAAGCCATGTGGTTAAGGAACAGCCCAGCTCAGCC	TTAACCACATGGCTTCAGTG	yes	0.9961214209	0.996181362	0.8630644356	TGG	TGTCTTCAGTAAAGGGAGTTCCCTGTGGCCCCTCAGGCTGAGCTGGGCTGTTCCTTAACCACATGGCTTCAGTGTGGCGGGCGTGTTTGTGTGCCTGCTGGAGTACCCCCGGGGGAAGAGGAAGAAGGGCTCCACCATGGAG	70	16	88713583	CTTAACCACATGGCTTCAGTG	53	+	CYBA	2	6	0.8415784981	1	0.4984255406	0.500161573	7.921393543	7.936454268	28.4420083	28.48152472	-2.676419407	-2.676154	-	8	CTTAACCACATGGCTTCAGTG
6413	0.459835984	SpCas9	71	TTCTCATCCTTCTACCATTTGTTTCATATTTTTGCAGGTTGGAAAACTGTCGTCTTACAGA	TCTGTAAGACGACAGTTTTCCAACCTGCAAAAATATGAAACAAATGGTAGAAGGATGAGAA	TGTTTCATATTTTTGCAGGT	yes	0.9960569339	0.9916709074	0.8118716307	TGG	TGGACATCACTGAGCAGGTTGGAGTTGTGGAAATGTTCTCATCCTTCTACCATTTGTTTCATATTTTTGCAGGTTGGAAAACTGTCGTCTTACAGAAGCCAGTTGCAAGGACCTTGCTGCTGTCTTGGTTGTCAGCAAGAAG	70	19	55445107	TTGTTTCATATTTTTGCAGGT	53	+	NLRP7	2	2	0.828414807	1	0.4633798364	0.4601928378	6.536285522	6.51902653	21.43753326	21.45037772	-2.735565996	-2.736217098	-	4	TTGTTTCATATTTTTGCAGGT
2334	0.2833189791	SpCas9	68	ACACTCCCACATTCACCTTTGCATTTTCTGCCATTAGGGGAGATGACATCTTCAGATGATG	CATCATCTGAAGATGTCATCTCCCCTAATGGCAGAAAATGCAAAGGTGAATGTGGGAGTGT	CTTTGCATTTTCTGCCATTA	yes	0.9958017903	0.995818272	0.7883401594	GGG	CTTGATGTACCCACAAACACCCTTGTCCTCCCAGGACACTCCCACATTCACCTTTGCATTTTCTGCCATTAGGGGAGATGACATCTTCAGATGATGGTGAGAATGTGCCCGCCAGTGCGGAAGGCAAGGAGGAGCCTCCCGG	70	16	84203465	CCTTTGCATTTTCTGCCATTA	50	+	DNAAF1	1	1	0.2928302659	1	0.3892366087	0.3932487988	6.773330249	6.771468509	9.783445951	9.80148846	-3.01926331	-3.019594969	+	2	CCTTTGCATTTTCTGCCATTA
22	0.5329339768	SpCas9	70	TTCACCTCACTTCTTGCTGCTTGTGCTCATTTCACAGATGGAAGCTTTCTGGAAACAGATG	CATCTGTTTCCAGAAAGCTTCCATCTGTGAAATGAGCACAAGCAGCAAGAAGTGAGGTGAA	CTTGTGCTCATTTCACAGA	yes	0.9956868555	0.9956893833	0.8304974463	TGG	CGAGCACGCACCGTTTGGCTTTCTTAAGTAAGTTTTTCACCTCACTTCTTGCTGCTTGTGCTCATTTCACAGATGGAAGCTTTCTGGAAACAGATGGCAAATATCCAGCACTTTCTTGTGGACCAGTTTAAGTGTTCCAGCT	70	4	5749875	TGCTTGTGCTCATTTCACAGA	52	+	EVC	2	3	0.4718645603	1	0.4307458768	0.4290573836	6.143310987	6.155115011	19.29929027	19.29207197	-3.061177294	-3.060675452	+	5	TGCTTGTGCTCATTTCACAGA
2817	0.4668463302	SpCas9	68	CACTGTCAGTTCTCATCTCCTGCCTCTCCTCTCTCAGGGTGCCGAAGGTCCACCAGGTCCC	GGGACCTGGTGGACCTTCGGCACCCTGAGAGAGGAGAGGCAGGAGATGAGAACTGACAGTG	CTCCTGCCTCTCCTCTCTCA	yes	0.995614501	0.9957258909	0.8520342461	GGG	ACAGAGCTGTGCTGAGAGGACAGAAGAGGCTGGGCCACTGTCAGTTCTCATCTCCTGCCTCTCCTCTCTCAGGGTGCCGAAGGTCCACCAGGTCCCCAGGGTCTGGCTGGTCAGAGAGGCATCGTCGGTCTGCCTGGGCAAC	70	12	48372181	TCTCCTGCCTCTCCTCTCTCA	50	+	COL2A1	2	6	0.1688238908	1	0.4965190416	0.50274588	5.958373594	5.960228004	27.86610111	27.86176745	-2.520336148	-2.520185148	-	8	TCTCCTGCCTCTCCTCTCTCA
1883	0.46923469	SpCas9	70	ACCATCGTGACACTGCTGTCTTCCTGCTGGGACGTAGATGGTACCGGAAGCTCTGCCCCCG	CGGGGGCAGAGCTTCCGGTACCATCTACGTCCCAGCAGGAAGACAGCAGTGTCACGATGGT	TCTTCCTGCTGGGACGTAGA	yes	0.9955796855	1	0.8188592198	TGG	TGAGAGAGAGAACCTTCCCCCCAACAACTGCCCTTACCATCGTGACACTGCTGTCTTCCTGCTGGGACGTAGATGGTACCGGAAGCTCTGCCCCCGGCTAGACGACCCTGCATGGACCCCGGGCCCCAGCCTCCTCAGCCTG	70	15	89868917	GTCTTCCTGCTGGGACGTAGA	52	+	POLG	2	17	0.8210135859	1	0.4267701258	0.4280890541	7.217534354	7.209218034	9.613400769	9.616484265	-2.639908757	-2.639941157	-	19	GTCTTCCTGCTGGGACGTAGA
9586	0.4772339586	SpCas9	71	TGGTGTCACTTTTCATTCTACTTTTGCTCTTCCCCAGGCCGGATCATCCAGTTCTCCATGT	ACATGGAGAACTGGATGATCCGGCCTGGGGAAGAGCAAAAGTAGAATGAAAAGTGACACCA	ACTTTTGCTCTTCCCCAGGC	yes	0.9954992023	0.9954939264	0.8280135367	CGG	CTTTGCTGAAGCCAGCTCCTGCTTCTTGTTCTGATTGGTGTCACTTTTCATTCTACTTTTGCTCTTCCCCAGGCCGGATCATCCAGTTCTCCATGTGTCCTGGAATGATGCGGTTGCCTACTGCACTTGGGCAGGGAAGCGG	70	3	4459816	TACTTTTGCTCTTCCCCAGGC	53	+	SUMF1	1	5	0.7523043506	1	0.4674968461	0.4694239162	6.723580939	6.71143638	13.87528857	13.87450377	-2.566136969	-2.566797763	-	6	TACTTTTGCTCTTCCCCAGGC
3266	0.4054662552	SpCas9	74	AGTCTAGCTGCCAGGGTCGCGGCAGCTGCGGGGAGAGATGACTGGGGAGCGACCCAGCACG	CGTGCTGGGTCGCTCCCCAGTCATCTCTCCCCGCAGCTGCCGCGACCCTGGCAGCTAGACT	CAGCTGCGGGGAGAGATGAC	yes	0.9954877869	0.99574646	0.7883535174	TGG	AAAGGGTCCGGGTCAGCTGACTCCCGACTCTGTGGAGTCTAGCTGCCAGGGTCGCGGCAGCTGCGGGGAGAGATGACTGGGGAGCGACCCAGCACGGCGCTCCCGGACAGACGCTGGGGGCCGCGGATTCTGGGCTTCTGGG	70	6	31830553	GCAGCTGCGGGGAGAGATGAC	56	+	NEU1	1	4	0.5269122957	1	0.5621062604	0.5587538459	7.758018853	7.754445202	27.24098324	27.26762949	-1.898948466	-1.899081862	-	5	GCAGCTGCGGGGAGAGATGAC
5248	0.626110606	SpCas9	70	TTTGCTCACTGTCTGTTCCTCTCTCCCTCCCCCTCAGGGTGTTCCTGGAGACCTTGGCGCC	GGCGCCAAGGTCTCCAGGAACACCCTGAGGGGGAGGGAGAGAGGAACAGACAGTGAGCAAA	TCTCCAGGAACACCCTGAG	yes	0.9954573453	0.9954153067	0.8586123736	CCC	GACCGTGCTTTCCAGCAGAGTGGCCCCAGGTGGGTTTTGCTCACTGTCTGTTCCTCTCTCCCTCCCCCTCAGGGTGTTCCTGGAGACCTTGGCGCCCCTGGCCCCTCTGGAGCAAGAGTAAGTAGGCCTCTCTCGCTGCATC	70	17	48269385	CTCAGGGTGTTCCTGGAGACC	64	-	COL1A1	1	2	0.4389502348	1	0.5410951837	0.5365718725	6.661163344	6.690573356	40.04393761	36.66565961	-2.959328525	-2.98048627	-	3	GGTCTCCAGGAACACCCTGAG
1707	0.5044019887	SpCas9	71	GACGAGTCAGAGCAAAGCATTTTCCTCCTCTGGCCAGGACGGCTTCACGCCTCTGGCGGTA	TACCGCCAGAGGCGTGAAGCCGTCCTGGCCAGAGGAGGAAAATGCTTTGCTCTGACTCGTC	TTTTCCTCCTCTGGCCAGGA	yes	0.9954568989	0.9955187143	0.8347480451	CGG	AAGGGTGTGTCCCGTGTGAAGGGCGGCTGGCGTCAGACGAGTCAGAGCAAAGCATTTTCCTCCTCTGGCCAGGACGGCTTCACGCCTCTGGCGGTAGCCCTGCAGCAGGGCCATGAGAACGTCGTCGCGCACCTCATCAACT	70	8	41583464	ATTTTCCTCCTCTGGCCAGGA	53	+	ANK1	2	0	0.8066356714	1	0.4907080662	0.4965478084	9.039797303	9.004083807	15.44800232	15.47943588	-2.343665172	-2.345646503	-	2	ATTTTCCTCCTCTGGCCAGGA
8087	0.4757596445	SpCas9	71	GGATGGGACCCTGTCTGAACCCCGCATCTCGGCTCAGCTGGGCGGACGGGGAGGCCGCGGG	CCCGCGGCCTCCCCGTCCGCCCAGCTGAGCCGAGATGCGGGGTTCAGACAGGGTCCCATCC	CCCCGCATCTCGGCTCAGCT	yes	0.995231882	0.9953386946	0.8713119271	GGG	GGGTAGCGGGTAGAGGCGCTGCCTCGCGGACCCGCGGATGGGACCCTGTCTGAACCCCGCATCTCGGCTCAGCTGGGCGGACGGGGAGGCCGCGGGAGGAGCCTTCCCCAGACCCAGCCCAGGCCCGGGCGCCGCAGACGGT	70	6	35479583	ACCCCGCATCTCGGCTCAGCT	53	+	TULP1	1	2	0.8408657155	1	0.5280180384	0.5247604847	6.859951725	6.84930287	28.87246506	28.88155913	-2.273613555	-2.273982095	-	3	ACCCCGCATCTCGGCTCAGCT
4165	0.5765477482	SpCas9	70	CAGGCCAACCTCCCTCAGCCCACAATCCCTCCCACAGAAGGAGGAGCTGCCAGGGCCCACC	GGTGGGCCCTGGCAGCTCCTCCTTCTGTGGGAGGGATTGTGGGCTGAGGGAGGTTGGCCTG	CCCACAATCCCTCCCACAGA	yes	0.9951838385	0.9949933692	0.8283926616	AGG	GAGAAGAAAGGATGAGAAGCAAGTGGGGGCTGTGGCAGGCCAACCTCCCTCAGCCCACAATCCCTCCCACAGAAGGAGGAGCTGCCAGGGCCCACCACATTTGACATCTACGAATTCCACTTCTCTGACCTGGAGTGCACCG	70	4	654256	GCCCACAATCCCTCCCACAGA	52	+	PDE6B	1	7	0.5393455314	1	0.426311896	0.423070433	7.12796609	7.072908246	11.08066493	11.28095966	-3.195642153	-3.202520493	+	8	GCCCACAATCCCTCCCACAGA
9456	0.4826007588	SpCas9	68	TTCTTACCCCAGCTCTTCCTCCCTTCCCCACCCTCAGGGAGAAGTTGGACCTCCTGGTCCT	AGGACCAGGAGGTCCAACTTCTCCCTGAGGGTGGGGAAGGGAGGAAGAGCTGGGGTAAGAA	TCCTCCCTTCCCCACCCTCA	yes	0.9951672414	1	0.8632884447	GGG	ATGCACTTTGCCCTCTCCCACTCTGCCTCCCCACCTTCTTACCCCAGCTCTTCCTCCCTTCCCCACCCTCAGGGAGAAGTTGGACCTCCTGGTCCTGCAGGAAGTGCTGGTGCTCGTGGCGCTCCGGTGAGTGTCTGCCCCT	70	12	48375179	TTCCTCCCTTCCCCACCCTCA	50	+	COL2A1	1	2	0.151698911	1	0.4276739519	0.4342792502	6.715075614	6.725011222	13.14146038	13.13884308	-2.926226337	-2.925966702	-	3	TTCCTCCCTTCCCCACCCTCA
3574	0.5497035435	SpCas9	71	TGCCCATCCCTCAAAAAAAAAAAAAAAAAAAATCCAGGCCGGCATGAGGGACAGGAGCCCT	AGGGCTCCTGTCCCTCATGCCGGCCTGGATTTTTTTTTTTTTTTTTTTTGAGGGATGGGCA	AAAAAAAAAAAAATCCAGGC	yes	0.9950491006	0.9952576849	0.840147956	CGG	AGAGAGATCCTGACAACCCCCAGTGACTATCTTTGTGCCCATCCCTCAAAAAAAAAAAAAAAAAAAATCCAGGCCGGCATGAGGGACAGGAGCCCTTCCTGCAGTGGCTCATGCTGCTCAGTAATGAGTCAGCCCTGCCACA	70	11	6637734	AAAAAAAAAAAAAATCCAGGC	53	+	TPP1	4	7	0.7736959586	1	0.4987154769	0.5225053071	5.544426591	5.524447306	21.71296684	21.73985564	-3.007449634	-3.008642773	-	11	AAAAAAAAAAAAAATCCAGGC
2335	0.492275833	SpCas9	69	ACACTCCCACATTCACCTTTGCATTTTCTGCCATTAGGGGAGATGACATCTTCAGATGATG	CATCATCTGAAGATGTCATCTCCCCTAATGGCAGAAAATGCAAAGGTGAATGTGGGAGTGT	TTTGCATTTTCTGCCATTAG	yes	0.9949895799	0.9950141993	0.8512488624	GGG	CTTGATGTACCCACAAACACCCTTGTCCTCCCAGGACACTCCCACATTCACCTTTGCATTTTCTGCCATTAGGGGAGATGACATCTTCAGATGATGGTGAGAATGTGCCCGCCAGTGCGGAAGGCAAGGAGGAGCCTCCCGG	70	16	84203465	CTTTGCATTTTCTGCCATTAG	51	+	DNAAF1	1	1	0.3322858948	1	0.4319432456	0.43477256	5.922216443	5.917710171	16.74110341	16.74205199	-3.079814905	-3.079883217	+	2	CTTTGCATTTTCTGCCATTAG
2245	0.628100824	SpCas9	69	TGAAGAGTTCACATCTCCATCTTGTTCTTTATAACAGAGGGCGATGAGACAGGTGTGATGG	CCATCACACCTGTCTCATCGCCCTCTGTTATAAAGAACAAGATGGAGATGTGAACTCTTCA	CATCTTGTTCTTTATAACAG	yes	0.9949867132	0.9952137962	0.8394509014	AGG	TGTGTGGGGCTTGATATTTGCCATGCTGCTCTGGCTGAAGAGTTCACATCTCCATCTTGTTCTTTATAACAGAGGGCGATGAGACAGGTGTGATGGACAGTCTTCTAGAAGCCCTGCAGTCAGGGGCAGCATTCCGACGGAA	70	5	140903796	CCATCTTGTTCTTTATAACAG	51	+	DIAPH1	1	2	0.3446344969	1	0.4269503595	0.4285433053	5.240980439	5.246064566	10.90747023	10.91479542	-3.185486561	-3.185231246	-	3	CCATCTTGTTCTTTATAACAG
5525	0.3463886465	SpCas9	73	GCCTGGCTGGCCGCCCCTTCAAGTAATGGGTTCGCAGGTGCTGGGTTTGTGCGGAGCCGCT	AGCGGCTCCGCACAAACCCAGCACCTGCGAACCCATTACTTGAAGGGGCGGCCAGCCAGGC	AGTAATGGGTTCGCAGGTGC	yes	0.9949563446	0.9949640181	0.8341433967	TGG	GAAGGGCGGGGCTGAAGCCTGGAGGCCAGGCCTGGGCCTGGCTGGCCGCCCCTTCAAGTAATGGGTTCGCAGGTGCTGGGTTTGTGCGGAGCCGCTTACCGGCCCACGGAGGAGATCGATCTGCGCAGCGTGGGCTGGGGCA	70	11	67764255	AAGTAATGGGTTCGCAGGTGC	55	+	UNC93B1	1	0	0.6024169916	1	0.4655818974	0.4639811263	8.843500146	8.825264821	23.21652789	23.23256042	-2.295272716	-2.295947432	-	1	AAGTAATGGGTTCGCAGGTGC
9457	0.4540762558	SpCas9	68	TTCTTACCCCAGCTCTTCCTCCCTTCCCCACCCTCAGGGAGAAGTTGGACCTCCTGGTCCT	AGGACCAGGAGGTCCAACTTCTCCCTGAGGGTGGGGAAGGGAGGAAGAGCTGGGGTAAGAA	TCCAACTTCTCCCTGAGGG	yes	0.9949071837	0.9950017101	0.8432603656	CCA	ATGCACTTTGCCCTCTCCCACTCTGCCTCCCCACCTTCTTACCCCAGCTCTTCCTCCCTTCCCCACCCTCAGGGAGAAGTTGGACCTCCTGGTCCTGCAGGAAGTGCTGGTGCTCGTGGCGCTCCGGTGAGTGTCTGCCCCT	70	12	48375179	CCCTCAGGGAGAAGTTGGACC	62	-	COL2A1	1	2	0.1057753937	1	0.4536350199	0.4599685661	5.580488123	5.588133624	19.27709934	19.2776722	-2.926226337	-2.925966702	-	3	GGTCCAACTTCTCCCTGAGGG
7533	0.4555028944	SpCas9	68	GGCCTTTGTGACCCCTTTGTGTTCTGCCGTATCTCAGGGTTTTCCTGGTGTCCCAGGAGGC	GCCTCCTGGGACACCAGGAAAACCCTGAGATACGGCAGAACACAAAGGGGTCACAAAGGCC	TTGTGTTCTGCCGTATCTCA	yes	0.9947257618	0.9947247884	0.8502065466	GGG	GATGTTTCAATGGGCAACCCTCCTGGGAAGCCATGGGCCTTTGTGACCCCTTTGTGTTCTGCCGTATCTCAGGGTTTTCCTGGTGTCCCAGGAGGCACGGGCCCCAAGGTGAGTGCGGATGTTGGGTAGGGGGCGTGGTGAG	70	3	48613990	TTTGTGTTCTGCCGTATCTCA	50	+	COL7A1	1	2	0.3157218017	1	0.4636368539	0.4681767496	6.335567425	6.330463011	32.6276821	32.63208402	-2.667851814	-2.667994651	-	3	TTTGTGTTCTGCCGTATCTCA
4916	0.7299027299	SpCas9	69	ATTTTTGCATGTACTGATGTTAACTCCATCTTAACAGAGGTCATCTCAGAACAAGCATGAA	TTCATGCTTGTTCTGAGATGACCTCTGTTAAGATGGAGTTAACATCAGTACATGCAAAAAT	TGTTAACTCCATCTTAACAG	yes	0.9947251306	0.9947176866	0.84041082	AGG	AAGAAAAAAAGCCTTGGGCTAAGAAAGCCTACACCATTTTTGCATGTACTGATGTTAACTCCATCTTAACAGAGGTCATCTCAGAACAAGCATGAAACCGGCTCACATGATGCTGAGCGGCAGAATGAAGGTCAAGGAGTGG	70	5	112136976	ATGTTAACTCCATCTTAACAG	51	+	APC	8	11	0.4886999023	1	0.4330246977	0.433060117	7.188407202	7.196199244	14.6651612	14.6789352	-2.806874016	-2.806851671	+	19	ATGTTAACTCCATCTTAACAG
778	0.6794379696	SpCas9	70	CTAGCCCTTTGCTACCACATCCTCCTCCTCCTCCCAGGTGGTGACTGTGGCGGTGTACAGC	GCTGTACACCGCCACAGTCACCACCTGGGAGGAGGAGGAGGATGTGGTAGCAAAGGGCTAG	CGCCACAGTCACCACCTGGG	yes	0.9946298772	0.994649711	0.8367895808	CCT	CAGCCCCTGGAGCATCCTGATTTCAGGGTTCCCACCTAGCCCTTTGCTACCACATCCTCCTCCTCCTCCCAGGTGGTGACTGTGGCGGTGTACAGCTTCTTCCTGACTTGTCTAGTTGGGCGGCAGTTTCTGAACCCAGCCA	70	11	61725618	CCCAGGTGGTGACTGTGGCGG	64	-	BEST1	1	16	0.2726484062	1	0.5473081856	0.5513526849	4.659058095	4.578241725	36.00469705	36.15041469	-3.479718475	-3.483711425	+	17	CCGCCACAGTCACCACCTGGG
2916	0.4442768034	SpCas9	71	GCTTCATACTTCAGTTTTCCCTTCCTACTTTACTCAGTACGGCCGCCTCATTGACCTATGC	GCATAGGTCAATGAGGCGGCCGTACTGAGTAAAGTAGGAAGGGAAAACTGAAGTATGAAGC	CCTTCCTACTTTACTCAGTA	yes	0.99462451	0.9962164223	0.8600748068	CGG	ACTGGGAATTAGGATTCCTGAGCCAGCTTCCAAAAGCTTCATACTTCAGTTTTCCCTTCCTACTTTACTCAGTACGGCCGCCTCATTGACCTATGCCAGCCCACACAAAAGAAGTATCAGATTGCTGTAACCAAGGTTTTGG	70	X	53432888	CCCTTCCTACTTTACTCAGTA	53	+	SMC1A	2	3	0.835431411	1	0.4793325512	0.4819451126	7.329268746	7.339489502	20.78512907	20.77936598	-2.700871086	-2.700560111	-	5	CCCTTCCTACTTTACTCAGTA
9982	0.5528390703	SpCas9	70	AGCAGGGACGCCCTGACTCTCGCCCTCTCCCTGGCAGGAGGTGGTCCAGGCCACGCTGGTG	CACCAGCGTGGCCTGGACCACCTCCTGCCAGGGAGAGGGCGAGAGTCAGGGCGTCCCTGCT	CTCGCCCTCTCCCTGGCAGG	yes	0.9945648078	0.9945329955	0.8327175854	AGG	ACTGCTGTGACTCAGGTTCCTTTGCAGGTGTGCACAGCAGGGACGCCCTGACTCTCGCCCTCTCCCTGGCAGGAGGTGGTCCAGGCCACGCTGGTGGTCCTGGCCTTGGCCATGGTGCCCATCCTGCTGCTTGGCACACCCC	70	11	67817130	TCTCGCCCTCTCCCTGGCAGG	52	+	TCIRG1	1	1	0.9039468274	1	0.4712299047	0.4748660055	7.194525422	7.010272917	19.26836734	19.34783661	-2.575205043	-2.58200163	+	2	TCTCGCCCTCTCCCTGGCAGG
1742	0.4860078113	SpCas9	70	GCCCACAACCTGTCTTTCTGCCTGTCTGTAATCACAGCTGGAGAAGGCAGAGCGTCACGGG	CCCGTGACGCTCTGCCTTCTCCAGCTGTGATTACAGACAGGCAGAAAGACAGGTTGTGGGC	TGCCTGTCTGTAATCACAGC	yes	0.9945233607	0.9945114539	0.8229018889	TGG	GTCAGGCCGAGTAGGGAGCCCAGGCCTGACCACTGGCCCACAACCTGTCTTTCTGCCTGTCTGTAATCACAGCTGGAGAAGGCAGAGCGTCACGGGAGTCGGGCTCGGGGCCGGGCCCTGGAGAGGCGGCGGCGGCGGAAGG	70	X	53222514	CTGCCTGTCTGTAATCACAGC	52	+	KDM5C	1	0	0.5217170037	1	0.4303483114	0.4308617864	6.200325604	6.205789189	16.31057509	16.30506701	-2.939162782	-2.938903573	-	1	CTGCCTGTCTGTAATCACAGC
10988	0.4444030486	SpCas9	68	GCCAGATTGACCAAGTCTCCCTCCCGTCCTCCCCCAGAAAAAGGTGCACTGCCTCAACATG	CATGTTGAGGCAGTGCACCTTTTTCTGGGGGAGGACGGGAGGGAGACTTGGTCAATCTGGC	AGTGCACCTTTTTCTGGGGG	yes	0.9944805801	0.994538605	0.8300397237	CCT	TCCTCCCCACACCCCTCGCCCTCCTGGCTGGCGCCGCCAGATTGACCAAGTCTCCCTCCCGTCCTCCCCCAGAAAAAGGTGCACTGCCTCAACATGGACAGCCTCTCTTTCCAGCTGGGCCTCTACCTCAGCCCACACTTCC	70	9	130581111	CCCCCAGAAAAAGGTGCACTG	62	-	ENG	10	8	0.04706573518	1	0.5377574333	0.5391232222	4.876435011	4.860884989	26.74578311	26.75994742	-2.25640842	-2.256902363	-	18	CAGTGCACCTTTTTCTGGGGG
5995	0.5707967146	SpCas9	70	CAGAATAAATGGTAATTAAAATGTGCAGGATGACAAGATGGAGCAAACAGTGCTTGTACCA	TGGTACAAGCACTGTTTGCTCCATCTTGTCATCCTGCACATTTTAATTACCATTTATTCTG	AAATGTGCAGGATGACAAGA	yes	0.9943143699	0.9953106522	0.8399937029	TGG	TATCTGTATTCCTTTTATTTTAGGAATTTCATATGCAGAATAAATGGTAATTAAAATGTGCAGGATGACAAGATGGAGCAAACAGTGCTTGTACCACCAGGACCTGACAGCTTCAACTTCTTCACCAGAGAATCTCTTGCGG	70	2	166930131	AAAATGTGCAGGATGACAAGA	52	+	SCN1A	6	26	0.7089214844	1	0.498421881	0.500278582	7.182093834	7.175067853	28.09858195	28.10601858	-2.23342516	-2.233663326	-	32	AAAATGTGCAGGATGACAAGA
6534	0.6114263023	SpCas9	68	TCGGGAAGAAGCACGTGGGGCCGGAGACCGTGTACCCGTTTGACTTTGCGTACACGGAGGA	TCCTCCGTGTACGCAAAGTCAAACGGGTACACGGTCTCCGGCCCCACGTGCTTCTTCCCGA	CGCAAAGTCAAACGGGTACA	no	0.9942509155	0.9947854285	0.8117225104	CCG	ACTCTGGCCAGGCCTCTCTTCCCGCCCAGGCATCATCGGGAAGAAGCACGTGGGGCCGGAGACCGTGTACCCGTTTGACTTTGCGTACACGGAGGAGAATGGCTCCGTCCTCCAGGTGGGGCGGAACATCACTAGAATTAAG	70	17	78188521	TGTACCCGTTTGACTTTGCGT	62	-	SGSH	1	7	0.1971948918	1	0.5672899583	0.5617519682	7.518661431	7.506139859	36.01041837	36.02977047	-2.121670614	-2.122134626	-	8	ACGCAAAGTCAAACGGGTACA
10794	0.625643609	SpCas9	69	GGTTCTGACGGCTTCTTTCTCTCCCCTCTGCCCACAGTGGCCCAGGAGCACCTTAAGGAGA	TCTCCTTAAGGTGCTCCTGGGCCACTGTGGGCAGAGGGGAGAGAAAGAAGCCGTCAGAACC	TCTCTCCCCTCTGCCCACAG	yes	0.9941606029	0.994158251	0.8617005739	TGG	TTTTTTTTTGGCAGGAGAAGGCACAGCCAGTGCCAGGTTCTGACGGCTTCTTTCTCTCCCCTCTGCCCACAGTGGCCCAGGAGCACCTTAAGGAGAGGGGACTGTTTGGCCTTCCTGCTCCAGGCACCACCCCCTCAGACTA	70	2	121712821	TTCTCTCCCCTCTGCCCACAG	51	+	GLI2	1	1	0.6380692698	1	0.5910850858	0.5978999867	7.372740831	7.363198578	42.26448307	42.27694665	-1.930741171	-1.931044266	+	2	TTCTCTCCCCTCTGCCCACAG
5942	0.5016893498	SpCas9	68	GCTGCCACACTCTCCTCGTTCCCCTGCATCCCCCCAGGGATCTCAGATTTTGGCAACATCT	AGATGTTGCCAAAATCTGAGATCCCTGGGGGGATGCAGGGGAACGAGGAGAGTGTGGCAGC	CGTTCCCCTGCATCCCCCCA	yes	0.9940753339	0.9941702614	0.8550631181	GGG	CGGGTCCAGGAGGGAGGGCCTTAGACTTCCTGGCAGCTGCCACACTCTCCTCGTTCCCCTGCATCCCCCCAGGGATCTCAGATTTTGGCAACATCTCAGCCACAGCGGGTGAAAACTACAGTGTCGTCTCCTGGGTCCCCAA	70	X	153130159	TCGTTCCCCTGCATCCCCCCA	50	+	L1CAM	1	5	0.1076365516	1	0.5189846452	0.5226489259	4.914625918	4.898323444	23.42674155	23.43828423	-2.1386511	-2.139242922	-	6	TCGTTCCCCTGCATCCCCCCA
8909	0.4020231662	SpCas9	71	AATAATGAACTCCAATCATTGCCGTTTCTGCCTGCAGCCTGGAATTGTCTCGCCATTTAAA	TTTAAATGGCGAGACAATTCCAGGCTGCAGGCAGAAACGGCAATGATTGGAGTTCATTATT	TGCCGTTTCTGCCTGCAGCC	yes	0.9939076035	0.993925731	0.7747982501	TGG	TTTGTTAACCATAGGTACAACACAAAGCATTTGTAAATAATGAACTCCAATCATTGCCGTTTCTGCCTGCAGCCTGGAATTGTCTCGCCATTTAAACGAGTATTCCTAAAAGGTGAAAAGAGTAGAGATAAGAAAGCCCATG	70	7	45077852	TTGCCGTTTCTGCCTGCAGCC	53	+	CCM2	4	1	0.7391718881	1	0.6906760414	0.6907323584	5.533738046	5.535253045	50.76772343	50.76410036	-1.522456597	-1.522378002	+	5	TTGCCGTTTCTGCCTGCAGCC
7651	0.4612134313	SpCas9	71	TCTTCCCTGACTCTCTGGCTCTCCCTTCCTCCCTCAGGCTGGCCGTGAGTACTCACCTGCC	GGCAGGTGAGTACTCACGGCCAGCCTGAGGGAGGAAGGGAGAGCCAGAGAGTCAGGGAAGA	TCTCCCTTCCTCCCTCAGGC	yes	0.9936931574	0.99377489	0.8369787012	TGG	TGGCTGAGTGGTGGGAATGGAGGCCCCAGCCCCTCTCTTCCCTGACTCTCTGGCTCTCCCTTCCTCCCTCAGGCTGGCCGTGAGTACTCACCTGCCGCCACCACGGCAGAGAATGGGGGCGGCAAGAAGAAACAGAAGGAGA	70	1	160090696	CTCTCCCTTCCTCCCTCAGGC	53	+	ATP1A2	1	0	0.7269763717	1	0.438669282	0.4397320126	7.765759149	7.772503787	17.58631983	17.53411072	-2.826019773	-2.825738881	+	1	CTCTCCCTTCCTCCCTCAGGC
6886	0.4596169962	SpCas9	74	TGGGTCGGCTGATACACCCCTGTCCTCTCTGTCCCAGGGAAATTCAACTACTGAGGAGGTT	AACCTCCTCAGTAGTTGAATTTCCCTGGGACAGAGAGGACAGGGGTGTATCAGCCGACCCA	CCTCAGTAGTTGAATTTCCC	yes	0.9932743824	0.9952824689	0.8443652966	CCA	GCCGACTCCAGGGATCCAGGCCATCATCCTGACGTTGGGTCGGCTGATACACCCCTGTCCTCTCTGTCCCAGGGAAATTCAACTACTGAGGAGGTTACGGCACAAAAATGTCATCCAGCTGGTGGATGTGTTATACAACGAA	70	19	1218416	GGGAAATTCAACTACTGAGGA	68	-	STK11	9	7	0.6413858726	1	0.4050962774	0.4060290894	7.472571483	7.435720269	11.42639723	11.47941615	-3.171784359	-3.174523204	+	16	TCCTCAGTAGTTGAATTTCCC
9191	0.4749164718	SpCas9	71	CTGAGTTCCTCCTGCTGTTCTGTTGTTCCCCTCCCAGGCCGGACCAGCCCTGGGCCGCAGA	TCTGCGGCCCAGGGCTGGTCCGGCCTGGGAGGGGAACAACAGAACAGCAGGAGGAACTCAG	CTGTTGTTCCCCTCCCAGGC	yes	0.9932016111	0.9932251921	0.8359357351	CGG	CAGGTAGGTTTTAGAGTCTACAGTAGCTCAGGGGCCTGAGTTCCTCCTGCTGTTCTGTTGTTCCCCTCCCAGGCCGGACCAGCCCTGGGCCGCAGACCGTGGCCTCTAGGAAGAGCCTCATCTAAGGCATCCACCCCAAAGC	70	8	145742148	TCTGTTGTTCCCCTCCCAGGC	53	+	RECQL4	3	5	0.6584373006	1	0.4563585601	0.4622413224	7.189133922	7.158086413	17.94745184	17.90225218	-2.379357996	-2.381120854	-	8	TCTGTTGTTCCCCTCCCAGGC
447	0.3042634873	SpCas9	71	GAAGCAGCCCTGCTCACTCCCTCCTCTGGCCACCCAGGTTGGGGCCTCTCTCTTCGCCAGC	GCTGGCGAAGAGAGAGGCCCCAACCTGGGTGGCCAGAGGAGGGAGTGAGCAGGGCTGCTTC	CCTCCTCTGGCCACCCAGGT	yes	0.9931684007	0.9931551402	0.8330028403	TGG	GAGACGGGCTGGGCCGGGAACGGGAGGGGCCTGGAGAAGCAGCCCTGCTCACTCCCTCCTCTGGCCACCCAGGTTGGGGCCTCTCTCTTCGCCAGCAACATCGGCAGTGGCCACTTTGTGGGCCTGGCAGGGACTGGCGCTG	70	16	31496140	CCCTCCTCTGGCCACCCAGGT	53	+	SLC5A2	1	5	0.7154397072	1	0.4698357204	0.4730808877	8.941468056	8.901089788	18.77711266	18.81698575	-2.775721914	-2.777646166	+	6	CCCTCCTCTGGCCACCCAGGT
5247	0.6438635743	SpCas9	69	TTTGCTCACTGTCTGTTCCTCTCTCCCTCCCCCTCAGGGTGTTCCTGGAGACCTTGGCGCC	GGCGCCAAGGTCTCCAGGAACACCCTGAGGGGGAGGGAGAGAGGAACAGACAGTGAGCAAA	TCTCCAGGAACACCCTGAGG	yes	0.9931064649	0.9934755368	0.795747955	CCC	GACCGTGCTTTCCAGCAGAGTGGCCCCAGGTGGGTTTTGCTCACTGTCTGTTCCTCTCTCCCTCCCCCTCAGGGTGTTCCTGGAGACCTTGGCGCCCCTGGCCCCTCTGGAGCAAGAGTAAGTAGGCCTCTCTCGCTGCATC	70	17	48269385	CCTCAGGGTGTTCCTGGAGAC	63	-	COL1A1	1	2	0.5919543123	1	0.3868204288	0.4012903046	8.990510198	8.601279637	9.180472698	9.28688257	-2.762323812	-2.777891389	-	3	GTCTCCAGGAACACCCTGAGG
5519	0.6605385808	SpCas9	68	AGGGAGCAGCACTCACTGACCCTCTCCCTTGACACAGGGCAGCCGCTCTGGCTCTAGCTCC	GGAGCTAGAGCCAGAGCGGCTGCCCTGTGTCAAGGGAGAGGGTCAGTGAGTGCTGCTCCCT	TGACCCTCTCCCTTGACACA	yes	0.9930954771	0.9932876579	0.84462383	GGG	AGCTAGCCAGGGACCCGCCCCGCCCCGCCCCAGCCAGGGAGCAGCACTCACTGACCCTCTCCCTTGACACAGGGCAGCCGCTCTGGCTCTAGCTCCAGCTCCGGGACCCTCTGGGACCCCCCGGGACCCATGTGACCCAGCG	70	11	533358	CTGACCCTCTCCCTTGACACA	50	+	HRAS	1	0	0.2662137872	1	0.4796376834	0.4771226349	5.995822463	6.016202759	33.57947767	33.54324799	-2.740138167	-2.739025477	-	1	CTGACCCTCTCCCTTGACACA
904	0.4723408919	SpCas9	72	GGGCCGGGTCTCCCCACTGCAGCCTCTCGTTGTCCAGGTATGGCCCGGGTCCACTGCCTTC	GAAGGCAGTGGACCCGGGCCATACCTGGACAACGAGAGGCTGCAGTGGGGAGACCCGGCCC	AGCCTCTCGTTGTCCAGGTA	yes	0.9930745493	0.9930553404	0.8387054653	TGG	GAGGCTCAGTGGGGCTTCCATGCAGGCCCTGGGTGGGGCCGGGTCTCCCCACTGCAGCCTCTCGTTGTCCAGGTATGGCCCGGGTCCACTGCCTTCCCCGACTTCACCAACCCCACAGCCCTGGCCTGGTGGGAGGACATGG	70	17	78084526	CAGCCTCTCGTTGTCCAGGTA	54	+	GAA	2	20	0.6828447376	1	0.4343633876	0.4315669902	8.279728827	8.231240129	13.30047623	13.32849325	-2.621181701	-2.623499983	+	22	CAGCCTCTCGTTGTCCAGGTA
1794	0.5226497344	SpCas9	70	CATCAGACACAGAAAGTTTCCCTCCTCCTTTTCCCAGGAGGTGTGTGAGTCAGCAGAAGAC	GTCTTCTGCTGACTCACACACCTCCTGGGAAAAGGAGGAGGGAAACTTTCTGTGTCTGATG	TCCCTCCTCCTTTTCCCAGG	yes	0.9930735828	0.9930592894	0.838508751	AGG	TGGCAGGAAGGGAGATTGTGTCTGTGTGGGGAAGGCATCAGACACAGAAAGTTTCCCTCCTCCTTTTCCCAGGAGGTGTGTGAGTCAGCAGAAGACACTGTCTTGGACTTGGTAGACTATTGCCACCGCAAACTGACCCTGC	70	3	50380875	TTCCCTCCTCCTTTTCCCAGG	52	+	ZMYND10	1	0	0.5139811221	1	0.4737840882	0.4719094025	5.967260668	5.921385922	16.66649017	16.6749568	-3.561630059	-3.563012509	-	1	TTCCCTCCTCCTTTTCCCAGG
6685	0.5685117403	SpCas9	69	CACGTGGCACTCAGAAGACGTTTATTTATTCTTTCAGAGGCTGAGGCTGCAGTGGCCACCC	GGGTGGCCACTGCAGCCTCAGCCTCTGAAAGAATAAATAAACGTCTTCTGAGTGCCACGTG	ACGTTTATTTATTCTTTCAG	yes	0.9930731463	0.9930957744	0.8338212909	AGG	TCATTAGGCGCACACCTATGAGAAGGGCCTGCAGGCACGTGGCACTCAGAAGACGTTTATTTATTCTTTCAGAGGCTGAGGCTGCAGTGGCCACCCAGGAGACATCCACCGTCAGGCTAAAGGTCAGCTCCACAGCCGTAAG	70	19	11233850	GACGTTTATTTATTCTTTCAG	51	+	LDLR	9	11	0.4410062236	1	0.4344934542	0.4387624872	6.533800091	6.545446584	12.87860908	12.86700134	-3.313991265	-3.313145123	+	20	GACGTTTATTTATTCTTTCAG
4867	0.4637650158	SpCas9	70	GACCCTGAGCCTAGAATGAGCCATCCTCTCCCTGCAGCTGGTGGTAGGGGACCTTGGCCCT	AGGGCCAAGGTCCCCTACCACCAGCTGCAGGGAGAGGATGGCTCATTCTAGGCTCAGGGTC	AGCCATCCTCTCCCTGCAGC	yes	0.9929845811	0.993009873	0.8314260729	TGG	ATAAGGCAAGAAGAGGGTCAGTGGAGAGGTCTTCAGACCCTGAGCCTAGAATGAGCCATCCTCTCCCTGCAGCTGGTGGTAGGGGACCTTGGCCCTGGTGGGCAGCAGCCCCGCCTGAAGGTGCTCAAAGGACCACTGGTGA	70	11	66281877	GAGCCATCCTCTCCCTGCAGC	52	+	BBS1	1	1	0.8550444404	1	0.5305056717	0.5343224038	6.01774199	5.90661064	27.22036355	27.35547219	-2.414949481	-2.42032574	+	2	GAGCCATCCTCTCCCTGCAGC
4049	0.5106430702	SpCas9	71	CTCTTCCCTCATTCTGTGCCCTTCCCTCCTCCCCCAGGCGGGAAAACCCTCATGATGCTGT	ACAGCATCATGAGGGTTTTCCCGCCTGGGGGAGGAGGGAAGGGCACAGAATGAGGGAAGAG	CCTTCCCTCCTCCCCCAGGC	yes	0.9929292078	0.9929121862	0.8337290364	GGG	AATCGAGAGAGAATAGAGGTGATCTGAACTTAAATCTCTTCCCTCATTCTGTGCCCTTCCCTCCTCCCCCAGGCGGGAAAACCCTCATGATGCTGTTGTCTTTCACCCAAAATTTGTTGGGAAGACCCTAGAAACCCTGCCA	70	11	118960700	CCCTTCCCTCCTCCCCCAGGC	53	+	HMBS	3	10	0.6964174644	1	0.4389556874	0.4443274952	8.045314787	8.018950199	19.99474078	20.02418345	-2.85198145	-2.85302538	+	13	CCCTTCCCTCCTCCCCCAGGC
8246	0.6340632013	SpCas9	70	TCTTACATTCTCTCCTTTTTTACATTTCTATACACAGGAGGTGGCGGCATCAGCTGTGTAC	GTACACAGCTGATGCCGCCACCTCCTGTGTATAGAAATGTAAAAAAGGAGAGAATGTAAGA	TTTACATTTCTATACACAGG	yes	0.9929183143	0.9929532882	0.8208431632	AGG	CTTCATGCAAGTGTTGCTTTCAGTTTTGCACATACTCTTACATTCTCTCCTTTTTTACATTTCTATACACAGGAGGTGGCGGCATCAGCTGTGTACTTCAAGATGGGTGTGTTTTCGAAAAGGCTGGGGTGAGCATTTCTGT	70	3	98309999	TTTTACATTTCTATACACAGG	52	+	CPOX	2	7	0.4612167386	1	0.4370906551	0.4371889484	5.809806369	5.870559591	13.18594142	13.15956147	-3.271904405	-3.269872771	-	9	TTTTACATTTCTATACACAGG
1447	0.4116619946	SpCas9	70	AAAAATTTTGCTGTTTCAAAAAAAATTTGGATTCTAGATGGCAAGATCTTTCAGGAGAAAG	CTTTCTCCTGAAAGATCTTGCCATCTAGAATCCAAATTTTTTTTGAAACAGCAAAATTTTT	AAAAAAATTTGGATTCTAGA	yes	0.9927813697	0.9927910752	0.8319087059	TGG	TGCTTTTAAAGTTATATTTTCGTTTTATCCTTTTTAAAAATTTTGCTGTTTCAAAAAAAATTTGGATTCTAGATGGCAAGATCTTTCAGGAGAAAGTGCGGTCAATCATGTACCTGAGGCATTCCAGCAGTGGAGGAAGGTC	70	1	235926151	AAAAAAAATTTGGATTCTAGA	52	+	LYST	1	0	0.8026413658	1	0.4625329263	0.468332089	7.583595145	7.596145676	21.18864425	21.16928976	-2.700037978	-2.699394016	-	1	AAAAAAAATTTGGATTCTAGA
9551	0.5954829945	SpCas9	71	GTGTCGCGGAGTTCACTGGCCTCCTCTCCTCCTGCAGGGTGGACCTGGTAGCCGTGGTTTC	GAAACCACGGCTACCAGGTCCACCCTGCAGGAGGAGAGGAGGCCAGTGAACTCCGCGACAC	CCTCCTCTCCTCCTGCAGGG	yes	0.992749815	0.9933214697	0.8468447275	TGG	TCCCGCTCCACCCTCATTGCCTGGCTGGTGCCTGTGTGTCGCGGAGTTCACTGGCCTCCTCTCCTCCTGCAGGGTGGACCTGGTAGCCGTGGTTTCCCTGGCGCAGATGGTGTTGCTGGTCCCAAGGTAACCTCTCCTTGCG	70	17	48271987	GCCTCCTCTCCTCCTGCAGGG	53	+	COL1A1	1	3	0.8535842754	1	0.4637835588	0.4666209061	8.068625252	8.008659378	19.48606649	19.60288725	-2.77871786	-2.782148413	-	4	GCCTCCTCTCCTCCTGCAGGG
1464	0.540630791	SpCas9	70	TCCAGGGTACTGATGTGTGTCCCTTCACCAATCCCAGTTGGTGCTTCCTATGAATGGCAGA	TCTGCCATTCATAGGAAGCACCAACTGGGATTGGTGAAGGGACACACATCAGTACCCTGGA	TCCCTTCACCAATCCCAGT	yes	0.9926451074	0.9887836791	0.833928555	TGG	ATTAAGAAATCCCCTTCCCCAAGTAATTCTGAGTCTCCAGGGTACTGATGTGTGTCCCTTCACCAATCCCAGTTGGTGCTTCCTATGAATGGCAGAGCAGAGACACACCAATCCTACTTGAAGCCCCAACTGGCCTAGCAGA	70	2	231077742	TGTCCCTTCACCAATCCCAGT	52	+	SP110	1	0	0.4632336185	1	0.4446824549	0.446834582	6.642908743	6.60714022	22.03944135	21.80896765	-3.130551821	-3.132766773	-	1	TGTCCCTTCACCAATCCCAGT
422	0.7211114839	SpCas9	71	CCACAGCCTCGTGGCCTGGCCTGTTCTGTGCATACAGCGTGGACGGTGTCTTCGAGGTGGC	GCCACCTCGAAGACACCGTCCACGCTGTATGCACAGAACAGGCCAGGCCACGAGGCTGTGG	CCTGTTCTGTGCATACAGCG	yes	0.9926065607	0.9926036068	0.8439695734	TGG	GGGCTGGTCTGGGGCTGGGGTGTCGGGGGCTGAGCCCACAGCCTCGTGGCCTGGCCTGTTCTGTGCATACAGCGTGGACGGTGTCTTCGAGGTGGCCCTCTACTGCAATGTGCTCGTGTCCCCTGACGGCTGTATCTACTGG	70	2	233406084	GCCTGTTCTGTGCATACAGCG	53	+	CHRNG	2	2	0.719054027	1	0.4630188113	0.4570642187	7.088557735	7.090857971	18.41874099	18.41103335	-2.830663974	-2.830362065	+	4	GCCTGTTCTGTGCATACAGCG
10055	0.5162001448	SpCas9	68	GGGTATGGGATTCCCTCCCTACCTCCCTCCACCCCAGGGCCCAGGTAGGGACCATGTCCCC	GGGGACATGGTCCCTACCTGGGCCCTGGGGTGGAGGGAGGTAGGGAGGGAATCCCATACCC	CCCTACCTCCCTCCACCCCA	yes	0.9923684099	0.9923670053	0.8430137738	GGG	GCTACTGGCAAAAGCTACACAAATAGGCAAATTGTGGGTATGGGATTCCCTCCCTACCTCCCTCCACCCCAGGGCCCAGGTAGGGACCATGTCCCCTGCCATTGCATTGGCCTTCCTGCCACTGGTGGTAACATTGCTGGTG	70	11	71816982	TCCCTACCTCCCTCCACCCCA	50	+	LRTOMT	1	7	0.2179432129	1	0.4890010944	0.4913598862	6.099739923	6.095227103	21.78742985	21.79106986	-1.934101371	-1.934286784	+	8	TCCCTACCTCCCTCCACCCCA
5675	0.7315112724	SpCas9	70	CCAAAAGACGTGAGGCTGATTCTGCAAACCCTTCCAGGGGGACCCTGGCCGCCCAGGACGC	GCGTCCTGGGCGGCCAGGGTCCCCCTGGAAGGGTTTGCAGAATCAGCCTCACGTCTTTTGG	ATTCTGCAAACCCTTCCAGG	yes	0.9923567505	0.9923576703	0.8836823145	GGG	CCCCGCAGCGGGCATCCTGCACCCCCCTTCCCCTGCCAAAAGACGTGAGGCTGATTCTGCAAACCCTTCCAGGGGGACCCTGGCCGCCCAGGACGCAGAGGGCCCCCGGGAGAAATCGGGGCCAAGGGAAGCAAGGTGAGCC	70	21	47538528	GATTCTGCAAACCCTTCCAGG	52	+	COL6A2	1	0	0.773745371	1	0.4731317756	0.4807783555	9.206615177	9.210639907	25.55360373	25.55154829	-2.75425365	-2.754112149	+	1	GATTCTGCAAACCCTTCCAGG
2138	0.6113513277	SpCas9	69	GTGGGGTTGGGGCTCTGAATCCTCGCTCTCCACGCAGAGGTTCTGCAGATGTGGTCGGTCC	GGACCGACCACATCTGCAGAACCTCTGCGTGGAGAGCGAGGATTCAGAGCCCCAACCCCAC	AATCCTCGCTCTCCACGCAG	yes	0.9923251569	0.9926382492	0.8424239055	AGG	AAGTCGATGGTTTCAGGGCTGCGGGCGGGACCGGGGTGGGGTTGGGGCTCTGAATCCTCGCTCTCCACGCAGAGGTTCTGCAGATGTGGTCGGTCCTGCAGGACGGTCCCATCTCCCGAGTGATTGTGTTCAGCCTCTCGGC	70	19	47983197	GAATCCTCGCTCTCCACGCAG	51	+	KPTN	1	1	0.316167941	1	0.4368255357	0.4332680996	5.361145756	5.348838773	15.40690633	15.4043392	-2.782021301	-2.782428906	-	2	GAATCCTCGCTCTCCACGCAG
1793	0.4305671449	SpCas9	71	CGTCACCACAGCTGATGTTACCTCTTTTTTGTTTCAGATGGGAATAACTGGGAACACAAGT	ACTTGTGTTCCCAGTTATTCCCATCTGAAACAAAAAAGAGGTAACATCAGCTGTGGTGACG	ACCTCTTTTTTGTTTCAGAT	yes	0.9923007773	0.9915297512	0.8535470776	GGG	GAGCATTTCCCAGGCCCTTCCTTTTATATTGACTGCGTCACCACAGCTGATGTTACCTCTTTTTTGTTTCAGATGGGAATAACTGGGAACACAAGTCCATTTGGACAGCCCTTTAGTCAAGCTGGAGGGCAGCCAATGGGAG	70	16	3860780	TACCTCTTTTTTGTTTCAGAT	53	+	CREBBP	5	0	0.6684503023	1	0.4355893284	0.4427295922	5.724118287	5.584436036	18.23129591	20.53692998	-3.118692656	-3.118352944	-	5	TACCTCTTTTTTGTTTCAGAT
1189	0.5867879138	SpCas9	70	GGCTCCCCTCACCACCCCGCCTACCACCCCATTTCAGAAGGAGCTAGCCTCGTGGGTCAGA	TCTGACCCACGAGGCTAGCTCCTTCTGAAATGGGGTGGTAGGCGGGGTGGTGAGGGGAGCC	CCTACCACCCCATTTCAGA	yes	0.992029276	0.9922412952	0.8309015436	AGG	AGACGGGGGTGCGGGGAGGGCGCGGCTGCCCATCGGGCTCCCCTCACCACCCCGCCTACCACCCCATTTCAGAAGGAGCTAGCCTCGTGGGTCAGAAGGCCAGGAGCCTCCTTGGAGCTGAGCCCCGAGAGGCTGGCTGAAG	70	19	36302950	CGCCTACCACCCCATTTCAGA	52	+	PRODH2	1	0	0.6371260837	1	0.4155459681	0.4113832408	6.904199864	6.914978675	14.16385806	14.1565504	-3.362609914	-3.36199785	-	1	CGCCTACCACCCCATTTCAGA
8501	0.4806606763	SpCas9	68	ACAAATGACCTTACCTTTCATTCTCATTTAATTGCAGGGAGAGAGAGGGTTTCCAGGTTTG	CAAACCTGGAAACCCTCTCTCTCCCTGCAATTAAATGAGAATGAAAGGTAAGGTCATTTGT	TTCATTCTCATTTAATTGCA	yes	0.991971607	0.9919907702	0.8403457667	GGG	TTTTGAATCTCAACCATGCCTGTGCTTGAAAATTCACAAATGACCTTACCTTTCATTCTCATTTAATTGCAGGGAGAGAGAGGGTTTCCAGGTTTGGAAGGACACCCAGGATTGCCTGGATTTCCAGGTCCAGAAGGGCCTC	70	X	107802294	TTTCATTCTCATTTAATTGCA	50	+	COL4A5	1	3	0.1441627491	1	0.4998797473	0.5035798049	4.816902314	4.841673676	28.78953567	28.78299127	-3.375742897	-3.374468285	+	4	TTTCATTCTCATTTAATTGCA
8159	0.5630899263	SpCas9	69	AGCGTCCTGCATCACCTCCCTCTTGCCTCCTCCACAGGGTGACTCAGGGCCTCCTGGAGAG	CTCTCCAGGAGGCCCTGAGTCACCCTGTGGAGGAGGCAAGAGGGAGGTGATGCAGGACGCT	GCCCTGAGTCACCCTGTGG	yes	0.9919669317	0.9920792855	0.7790868654	CCT	CTGGGGTCCCCTCCCCTTGAGAACTGCTTGCTTCGAGCGTCCTGCATCACCTCCCTCTTGCCTCCTCCACAGGGTGACTCAGGGCCTCCTGGAGAGAAGGGAGACCCTGGGCGGCCTGGCCCCCCAGGACCTGTTGGCCCCC	70	3	48618773	CCACAGGGTGACTCAGGGCCT	63	-	COL7A1	4	6	0.4368122613	1	0.4868877759	0.4919068598	8.558693674	8.563291623	29.57542455	29.57006397	-2.536584561	-2.536396692	-	10	AGGCCCTGAGTCACCCTGTGG
9788	0.3680203625	SpCas9	68	AAGGGTAGCTGAGGCCCGTGTCCTCCTATCCCTTTAGGGAAATCCACAGAGAGCACTGTTG	CAACAGTGCTCTCTGTGGATTTCCCTAAAGGGATAGGAGGACACGGGCCTCAGCTACCCTT	CGTGTCCTCCTATCCCTTTA	yes	0.9919587797	0.9919641939	0.868431425	GGG	AAACCACAAGCATTATGTATAGCTTTTTGCTTTGTAAGGGTAGCTGAGGCCCGTGTCCTCCTATCCCTTTAGGGAAATCCACAGAGAGCACTGTTGTACTTGGTTGCAGCCCTGAAAGAGGGATCAGCCTGGGGTCCTCCAC	70	9	35076867	CCGTGTCCTCCTATCCCTTTA	50	+	FANCG	3	1	0.3561798811	1	0.458729176	0.461115804	7.144689755	7.133398634	16.0453251	16.05488167	-2.930036158	-2.930502769	-	4	CCGTGTCCTCCTATCCCTTTA
106	0.5912455253	SpCas9	68	AGGGTGGCTTGCAGCCTGGCCCATTTTCCCTCCCCAGGAGTATGGGGCACCCATCGTGGAC	GTCCACGATGGGTGCCCCATACTCCTGGGGAGGGAAAATGGGCCAGGCTGCAAGCCACCCT	TGCCCCATACTCCTGGGGA	yes	0.9918530716	0.9919959994	0.8399073603	CCC	CTAGGTGGGCAGAGTCTGGGGGATGGGGAATTCAGAGGGTGGCTTGCAGCCTGGCCCATTTTCCCTCCCCAGGAGTATGGGGCACCCATCGTGGACCCCATTAACGACATCCGCATCATTGCCGTGGTCTCGGTCACTGTGC	70	16	56904538	TCCCCAGGAGTATGGGGCACC	62	-	SLC12A3	4	8	0.07205076129	1	0.5334374874	0.534727877	5.410811525	5.365711622	29.74434215	29.80226595	-2.341984602	-2.343673378	+	12	GGTGCCCCATACTCCTGGGGA
5746	0.5231627452	SpCas9	68	TCACTAGTTAATCATTCTTTCCTCCATCCTTCCATAGGGAATAGAAATCAAGGGTCCCAGC	GCTGGGACCCTTGATTTCTATTCCCTATGGAAGGATGGAGGAAAGAATGATTAACTAGTGA	TGATTTCTATTCCCTATGGA	yes	0.9918394773	0.9916209324	0.8262686447	CCT	TCTTCCTCAGATCAATGCAATTTTGCAGCAAATATTCACTAGTTAATCATTCTTTCCTCCATCCTTCCATAGGGAATAGAAATCAAGGGTCCCAGCAGTGGCAACAGAAATATTACCAAAGAAGTTGGGAAAGGCAACGAAG	70	4	88534937	TCCATAGGGAATAGAAATCAA	62	-	DSPP	9	0	0.1191663502	1	0.5297397836	0.5330377408	4.768382715	4.768884107	34.16410167	34.16727372	-3.327092566	-3.327000628	+	9	TTGATTTCTATTCCCTATGGA
8533	0.4140916503	SpCas9	74	CGGCGACGGCTGCTCTTTTCGTTCTGTCGCCTGCCCGATGGACGAGCCTCCCGGGAAGCCC	GGGCTTCCCGGGAGGCTCGTCCATCGGGCAGGCGACAGAACGAAAAGAGCAGCCGTCGCCG	TCCCGGGAGGCTCGTCCATC	no	0.9917586031	0.991795715	0.8680435796	CCC	GGCCAACTGGGTCCCGGTGTCGGCAGGCCTGGGGTCGGCGACGGCTGCTCTTTTCGTTCTGTCGCCTGCCCGATGGACGAGCCTCCCGGGAAGCCCCTCAGCTGTGAGGAGAAGGAAAAGGTGCCGGGGGTGCGGGAAGGGC	70	16	23652478	GATGGACGAGCCTCCCGGGAA	68	-	PALB2	3	3	0.3398377439	1	0.4732927633	0.4753325774	8.603644757	8.599713489	20.74297742	20.74104807	-2.341659632	-2.341806311	-	6	TTCCCGGGAGGCTCGTCCATC
5761	0.6524496635	SpCas9	73	GGGGCGGGCTCCCGGCGCTAGCAGGGCTGAAGAGAAGATGGAGGAGCTGGTGGTGGAAGTG	CACTTCCACCACCAGCTCCTCCATCTTCTCTTCAGCCCTGCTAGCGCCGGGAGCCCGCCCC	CAGGGCTGAAGAGAAGATGG	yes	0.991735346	0.9919183422	0.8268415107	AGG	CGGCTGGGCCTCGAGCGCCCGCAGCCCACCTCTCGGGGGCGGGCTCCCGGCGCTAGCAGGGCTGAAGAGAAGATGGAGGAGCTGGTGGTGGAAGTGCGGGGCTCCAATGGCGCTTTCTACAAGGTACTTGGCTCTAGGGCAG	70	X	146993698	GCAGGGCTGAAGAGAAGATGG	55	+	FMR1	1	0	0.4766501456	1	0.424088274	0.426930074	7.312234311	7.309599308	10.45350839	10.45362319	-2.266716202	-2.266586694	+	1	GCAGGGCTGAAGAGAAGATGG
7709	0.499930963	SpCas9	71	TATGCAATGATGAAGTATTTTCCTTTTATATTTTCAGAATGGCTTCCCTTCTGAGCAAATT	AATTTGCTCAGAAGGGAAGCCATTCTGAAAATATAAAAGGAAAATACTTCATCATTGCATA	TTCCTTTTATATTTTCAGAA	yes	0.9915419097	0.9925593731	0.8257023761	TGG	TCAAACAAAAAACTCTTTGATTGAAAATAGTTAAATATGCAATGATGAAGTATTTTCCTTTTATATTTTCAGAATGGCTTCCCTTCTGAGCAAATTTAGGATAAAATTTGCAGACATCCATATCATCGGTGACATCAACATT	70	15	48583975	TTTCCTTTTATATTTTCAGAA	53	+	SLC12A1	1	0	0.6790132684	1	0.4385862608	0.4388857932	6.69190479	6.695213919	20.62869343	20.64267454	-2.898066619	-2.897814916	+	1	TTTCCTTTTATATTTTCAGAA
3076	0.5379241328	SpCas9	71	ACACATTAATTCTCCTACATTTTAAATTTCTTGACAGGTGGGATCGAGGTACGAATCACCT	AGGTGATTCGTACCTCGATCCCACCTGTCAAGAAATTTAAAATGTAGGAGAATTAATGTGT	TTTTAAATTTCTTGACAGGT	yes	0.9913005385	0.9913578037	0.8181442686	GGG	TTGTCTAGTAACTGACTCTTGTCTTTTCATAGTTGACACATTAATTCTCCTACATTTTAAATTTCTTGACAGGTGGGATCGAGGTACGAATCACCTGTTGTTCAACATGTTGCCTGGAGGTCCCCCAGATTATAACACAGCC	70	11	44130744	ATTTTAAATTTCTTGACAGGT	53	+	EXT2	2	6	0.6286767316	1	0.4704924587	0.466756192	5.661241377	5.74372483	21.53708007	21.49934093	-3.05825302	-3.053784402	+	8	ATTTTAAATTTCTTGACAGGT
6373	0.4829538328	SpCas9	71	CTGTGGGGCTCTGTCCACGAGTGCCCGTCTGCTGCAGGCTGGTGAAGGGCACTGCCTACCA	TGGTAGGCAGTGCCCTTCACCAGCCTGCAGCAGACGGGCACTCGTGGACAGAGCCCCACAG	AGTGCCCGTCTGCTGCAGGC	yes	0.9910397788	0.9910288378	0.7796810882	TGG	GGGTGAGGGTGGGGTGGGCGGGGCCCGGGCCTCTGCTGTGGGGCTCTGTCCACGAGTGCCCGTCTGCTGCAGGCTGGTGAAGGGCACTGCCTACCACTGGGACCTCCTGCTCCTCGCCATCATCAACACAGGGCTGTCTCTG	70	20	3209657	GAGTGCCCGTCTGCTGCAGGC	53	+	SLC4A11	1	4	0.7276145208	1	0.5861538576	0.5844282298	6.06358886	6.041653316	33.84745302	33.86739779	-2.006861452	-2.007792824	-	5	GAGTGCCCGTCTGCTGCAGGC
6362	0.4614850417	SpCas9	69	GTCATATCTGAGCTTCTTTCCTTTGCTTCTTCTGCAGTGGTTTGGATTTTACAGAAGTGGC	GCCACTTCTGTAAAATCCAAACCACTGCAGAAGAAGCAAAGGAAAGAAGCTCAGATATGAC	TTCCTTTGCTTCTTCTGCAG	yes	0.990998923	0.9910086279	0.7309723802	TGG	CCAGTCTCAAATTATTTTGGCAGTATGTGCTGTGTGTCATATCTGAGCTTCTTTCCTTTGCTTCTTCTGCAGTGGTTTGGATTTTACAGAAGTGGCCAAGCCAAGGAAACCATTCCCTTACAGGAGACCTCCCTGTACACAC	70	1	40542585	TTTCCTTTGCTTCTTCTGCAG	51	+	PPT1	2	3	0.5775094562	1	0.400855808	0.4027558327	5.984503337	6.011820531	11.66726042	11.65815684	-2.779168682	-2.777706139	-	5	TTTCCTTTGCTTCTTCTGCAG
2367	0.5728885654	SpCas9	68	ATAATACAGATGTGGGACATTATTTTTTCTTTGCAAGGGAGAACTAATGCCTCACAGGACG	CGTCCTGTGAGGCATTAGTTCTCCCTTGCAAAGAAAAAATAATGTCCCACATCTGTATTAT	ACATTATTTTTTCTTTGCAA	yes	0.9909573347	0.9909491261	0.8280214607	GGG	GCCCAGAGGGAGGGGGTCAAATGGAAGAGACATCAATAATACAGATGTGGGACATTATTTTTTCTTTGCAAGGGAGAACTAATGCCTCACAGGACGGCCACAAGCCCCAAGGAGACTGTTGAGGAAGGTGTAGAACACGATC	70	5	176675182	GACATTATTTTTTCTTTGCAA	50	+	NSD1	4	2	0.7319140744	1	0.433930787	0.4349982543	6.833874573	6.850620964	13.57665338	13.56761219	-3.271613412	-3.270924112	+	6	GACATTATTTTTTCTTTGCAA
10746	0.636574292	SpCas9	70	CTTTTAAAATTAAAAGGTATTTAATCTGTAACTCCAGGTGGTTCCCCTCTCTCAGCGAAGT	ACTTCGCTGAGAGAGGGGAACCACCTGGAGTTACAGATTAAATACCTTTTAATTTTAAAAG	ATTTAATCTGTAACTCCAGG	yes	0.9908885389	0.9908868357	0.8527504867	TGG	GATAGCTGAATGATCATCAAATGCTCTTTAATGGCCTTTTAAAATTAAAAGGTATTTAATCTGTAACTCCAGGTGGTTCCCCTCTCTCAGCGAAGTGGTGTTCTTGAATGGTGCACAGGAACTGTCCCCATTGGTGAATTTC	70	11	108213949	TATTTAATCTGTAACTCCAGG	52	+	ATM	6	5	0.7173098198	1	0.4211856249	0.4265561966	8.266844172	8.263435454	14.00401262	14.00573668	-2.788587949	-2.788724136	+	11	TATTTAATCTGTAACTCCAGG
1787	0.6210654612	SpCas9	71	CGTGAAGTCTCATCTTCCCCAAATGTCTGGTTCATAGGGTGGACCTGGTTTGAAGGGGAAT	ATTCCCCTTCAAACCAGGTCCACCCTATGAACCAGACATTTGGGGAAGATGAGACTTCACG	CAAATGTCTGGTTCATAGGG	yes	0.9908820191	0.9909694302	0.8448372373	TGG	CTGTCTTCCCTCTCCAGCTCTCACCCTTCTCTTTTCGTGAAGTCTCATCTTCCCCAAATGTCTGGTTCATAGGGTGGACCTGGTTTGAAGGGGAATGAAGGTCCGTCTGGCCCCCCTGGCCCTGCAGTGAGTCTGGGGTTCC	70	6	33139880	CCAAATGTCTGGTTCATAGGG	53	+	COL11A2	1	0	0.8596494407	1	0.4679334025	0.4762323664	8.667551206	8.669558374	15.63518729	15.63167027	-2.640423801	-2.64017622	-	1	CCAAATGTCTGGTTCATAGGG
3299	0.45655517	SpCas9	71	GATGGGTGGACAGAGTTTTATATTTTGCCTTTTACAGGTTGGAGTTGACAGCCTCATTGGG	CCCAATGAGGCTGTCAACTCCAACCTGTAAAAGGCAAAATATAAAACTCTGTCCACCCATC	ATATTTTGCCTTTTACAGGT	yes	0.9908690713	0.9912699789	0.8075018241	TGG	TTGAGGGATCTGGAGGGTGGTTTGCAGTTGGTTGAGATGGGTGGACAGAGTTTTATATTTTGCCTTTTACAGGTTGGAGTTGACAGCCTCATTGGGCCAGAGACACAGATTGGAGAGAAGTCATCCATTAAGCGCTCAGTCA	70	1	45340498	TATATTTTGCCTTTTACAGGT	53	+	EIF2B3	2	2	0.5404841977	1	0.4577796267	0.4591721716	6.759587189	6.808601752	24.8830832	24.31945747	-2.943368772	-2.943185363	-	4	TATATTTTGCCTTTTACAGGT
2421	0.4828757651	SpCas9	68	AGCCTTTGAAGCAGACTGTTTTCTTGCTCCACCTCAGGGATCTCCAGGGGAGAGAGGTCCA	TGGACCTCTCTCCCCTGGAGATCCCTGAGGTGGAGCAAGAAAACAGTCTGCTTCAAAGGCT	TGTTTTCTTGCTCCACCTCA	yes	0.9908328391	0.990831449	0.8635898865	GGG	TGGTGCTTTACAAAGTCACGACCACGCAGTCTGAGAGCCTTTGAAGCAGACTGTTTTCTTGCTCCACCTCAGGGATCTCCAGGGGAGAGAGGTCCAGCTGGAGCCGCTGGGCCCATCGGAATTCCAGGGAGACCTGGGCCCC	70	9	137698035	CTGTTTTCTTGCTCCACCTCA	50	+	COL5A1	1	1	0.4284991217	1	0.4581770247	0.4618823096	7.846617909	7.842956369	17.93697182	17.93901056	-2.578463202	-2.578576148	+	2	CTGTTTTCTTGCTCCACCTCA
3816	0.4988648965	SpCas9	71	CTTGTTGGGTTTTTTTTTATTATTTTTTCTCTTGTAGAGTGGTGGATATGTTCTTGGCTTT	AAAGCCAAGAACATATCCACCACTCTACAAGAGAAAAAATAATAAAAAAAAACCCAACAAG	TTATTTTTTCTCTTGTAGAG	yes	0.9908275202	0.9910322038	0.7722900198	TGG	TAATTTATCTTATACTATAAATACTGTTCTTCAGACTTGTTGGGTTTTTTTTTATTATTTTTTCTCTTGTAGAGTGGTGGATATGTTCTTGGCTTTAAAATAGATCCTGTGGAAAAACTACAAGAATCAGTTAAGGAAATCA	70	2	170355996	ATTATTTTTTCTCTTGTAGAG	53	+	BBS5	1	1	0.7822139934	1	0.4481858316	0.4451346679	6.624402839	6.656159193	12.90779464	12.8930196	-2.749946718	-2.748633528	+	2	ATTATTTTTTCTCTTGTAGAG
9805	0.4360623844	SpCas9	69	CTGTCCACTACAGACTCCCTCTTACCTCCCTCCCCAGGGTGCATCTGGCCCAGCAGGCCCC	GGGGCCTGCTGGGCCAGATGCACCCTGGGGAGGGAGGTAAGAGGGAGTCTGTAGTGGACAG	GGCCAGATGCACCCTGGGG	yes	0.9908143295	0.991578842	0.7891773418	CCT	CCCAGGCTCCATGAACATGGGTTCAGGGAGAGGTGCTGTCCACTACAGACTCCCTCTTACCTCCCTCCCCAGGGTGCATCTGGCCCAGCAGGCCCCCCTGGGGCTCAGGGCCCTCCAGGTCTTCAGGGAATGCCTGGCGAGA	70	12	48376392	CCCCAGGGTGCATCTGGCCCA	63	-	COL2A1	3	5	0.3427042015	1	0.3956890539	0.4063721203	7.314008277	7.164848394	16.87135928	16.99493185	-2.861967098	-2.868466495	-	8	TGGGCCAGATGCACCCTGGGG
5265	0.631752775	SpCas9	69	CCCCTGAGCGCCCAGGTCAGCTCCTCTCCCTCCCCAGGAGTACATCGGTGCATGTGTGGTG	CACCACACATGCACCGATGTACTCCTGGGGAGGGAGAGGAGCTGACCTGGGCGCTCAGGGG	CACCGATGTACTCCTGGGG	yes	0.9907043436	0.9919365698	0.8235353531	CCT	AAGGAGTGAGGTAGAACAGGGGCCTGTGGCTCTAACCCCTGAGCGCCCAGGTCAGCTCCTCTCCCTCCCCAGGAGTACATCGGTGCATGTGTGGTGCTCATCGCAGCGGTGACCTCCATCTCCAACTCCCTGCACAGGGAGC	70	11	17419344	CCCCAGGAGTACATCGGTGCA	63	-	ABCC8	1	4	0.1898572171	1	0.4318042675	0.4312771264	6.256425497	6.196843076	18.35627406	18.39344878	-2.965382929	-2.967579738	-	5	TGCACCGATGTACTCCTGGGG
1186	0.3717931752	SpCas9	71	TGTAATCTCCCCTTTTCTCTCTCTCTTTGGAAATTAGAATGGCATATTTAAAGCCACTCAA	TTGAGTGGCTTTAAATATGCCATTCTAATTTCCAAAGAGAGAGAGAAAAGGGGAGATTACA	TCTCTCTTTGGAAATTAGAA	yes	0.9906088165	0.9905888763	0.8151785718	TGG	ATGTTTTATTTTAGTCTGTATAGTAAGTAATGTTTTGTAATCTCCCCTTTTCTCTCTCTCTTTGGAAATTAGAATGGCATATTTAAAGCCACTCAAAAATTGGATGGTTTGAAATGTCAAATGAACTGGGACCAGCAAGCAT	70	3	180378516	CTCTCTCTTTGGAAATTAGAA	53	+	CCDC39	1	0	0.8362359699	1	0.4735828238	0.4768758646	6.458640478	6.429556341	15.72924947	15.75225924	-2.455207997	-2.456530301	-	1	CTCTCTCTTTGGAAATTAGAA
10763	0.5079249076	SpCas9	71	TCAGTGCCACTGTGCCTCCCACCCTACACCTCTCCAGGCTGGTCGGCTGCTCTGGGAACAG	CTGTTCCCAGAGCAGCCGACCAGCCTGGAGAGGTGTAGGGTGGGAGGCACAGTGGCACTGA	CACCCTACACCTCTCCAGGC	yes	0.9905981653	0.9932000621	0.834164681	TGG	CCCAGCTAACAAAAGCCTGCCACCCCCGGCGTGCCTCAGTGCCACTGTGCCTCCCACCCTACACCTCTCCAGGCTGGTCGGCTGCTCTGGGAACAGGAGCTGTACTCACAGCTTGTCTACTCCACCCCCACCCCCTTCTTCC	70	X	48543936	CCACCCTACACCTCTCCAGGC	53	+	WAS	5	18	0.7058981984	1	0.454768806	0.4525132329	6.739207247	6.737498943	17.7367554	17.72827341	-2.969954764	-2.970044366	+	23	CCACCCTACACCTCTCCAGGC
7589	0.5505732301	SpCas9	70	CTCCCCATAGGGGCTCTCTCCCCTCTCCCATCTCAAGATGGCAGCCAGCAGCTCTGAGATC	GATCTCAGAGCTGCTGGCTGCCATCTTGAGATGGGAGAGGGGAGAGAGCCCCTATGGGGAG	TCCCCTCTCCCATCTCAAGA	yes	0.9905692952	0.9905013243	0.8570284782	TGG	CTTCCAGGGTTTGCCGCTGTCTCTGCTATTCCATCCTCCCCATAGGGGCTCTCTCCCCTCTCCCATCTCAAGATGGCAGCCAGCAGCTCTGAGATCTCTGAGATGAAGGGGGTTGAGGAGAGTCCCAAGGTTCCAGGCGAAG	70	16	29824376	CTCCCCTCTCCCATCTCAAGA	52	+	PRRT2	5	0	0.5460476352	1	0.4311158455	0.4495259269	6.708515531	6.610411715	15.06126586	15.11267673	-2.951791105	-2.956470967	+	5	CTCCCCTCTCCCATCTCAAGA
2818	0.600702846	SpCas9	68	CACTGTCAGTTCTCATCTCCTGCCTCTCCTCTCTCAGGGTGCCGAAGGTCCACCAGGTCCC	GGGACCTGGTGGACCTTCGGCACCCTGAGAGAGGAGAGGCAGGAGATGAGAACTGACAGTG	ACCTTCGGCACCCTGAGAG	yes	0.9904525213	0.9905842341	0.849843872	CCT	ACAGAGCTGTGCTGAGAGGACAGAAGAGGCTGGGCCACTGTCAGTTCTCATCTCCTGCCTCTCCTCTCTCAGGGTGCCGAAGGTCCACCAGGTCCCCAGGGTCTGGCTGGTCAGAGAGGCATCGTCGGTCTGCCTGGGCAAC	70	12	48372181	CTCTCAGGGTGCCGAAGGTCC	62	-	COL2A1	2	6	0.1477778342	1	0.5064267988	0.5125324111	5.468212514	5.46980585	25.11139173	25.10704973	-2.520336148	-2.520185148	-	8	GGACCTTCGGCACCCTGAGAG
9959	0.4907497324	SpCas9	70	CCTTCCCAGCCAGGCCATTGCCTTTTGCCCCCTTCAGGAGGGGAAGCTGGACAGGAGCAGC	GCTGCTCCTGTCCAGCTTCCCCTCCTGAAGGGGGCAAAAGGCAATGGCCTGGCTGGGAAGG	TGCCTTTTGCCCCCTTCAGG	yes	0.9899476549	0.9870090108	0.8402988308	AGG	GCAGGGCAGGTGCAGCCCAGGCAGGGCAGTGGGGGCCTTCCCAGCCAGGCCATTGCCTTTTGCCCCCTTCAGGAGGGGAAGCTGGACAGGAGCAGCCCCTACATCCAGGTACTGGAGGAGGACTGGCGGCAGGCGCTGCGGG	70	9	139264889	TTGCCTTTTGCCCCCTTCAGG	52	+	CARD9	1	4	0.6092792116	1	0.4462568542	0.4549580941	6.912609882	6.291757891	16.02026997	16.36313014	-3.509094416	-3.534506482	-	5	TTGCCTTTTGCCCCCTTCAGG
8101	0.3492470759	SpCas9	71	GGCAGGAAAAGCTTTCCCTGGTGCCCCTCTTTTGCAGCCTGGTCTGGAGGGGATACAGGAG	CTCCTGTATCCCCTCCAGACCAGGCTGCAAAAGAGGGGCACCAGGGAAAGCTTTTCCTGCC	GTGCCCCTCTTTTGCAGCC	yes	0.9897379746	0.9897558274	0.785043063	TGG	GCTACTCGCCTGGCCAGGATCCTGCAGGGGTGAATGGCAGGAAAAGCTTTCCCTGGTGCCCCTCTTTTGCAGCCTGGTCTGGAGGGGATACAGGAGGCCACTGAGACCAAAAGACCTCTGGTCGCTTGGGAGAGAAAACTCC	70	16	16302716	TGGTGCCCCTCTTTTGCAGCC	53	+	ABCC6	1	7	0.8036364465	1	0.4730594348	0.4757922682	7.345943789	7.340676023	19.45358182	19.46884041	-2.434917628	-2.435292416	-	8	TGGTGCCCCTCTTTTGCAGCC
3665	0.5491303942	SpCas9	71	CTGCCCAAACCCTGAAGCTGGGCTTTTCTGTCCACAGGATGGTGCTCTGAATGTCACAGCA	TGCTGTGACATTCAGAGCACCATCCTGTGGACAGAAAAGCCCAGCTTCAGGGTTTGGGCAG	GGCTTTTCTGTCCACAGGA	yes	0.9893763025	0.9893492099	0.8464890595	TGG	ATGAGGGAAGGATCTCTGGGTGGCCATGGGCCCAGCTGCCCAAACCCTGAAGCTGGGCTTTTCTGTCCACAGGATGGTGCTCTGAATGTCACAGCAATGCCACCTGCACGGAGGATGAGGCCGTTACGACGTGCACCTGTCA	70	16	20360534	TGGGCTTTTCTGTCCACAGGA	53	+	UMOD	1	75	0.5206488799	1	0.4613442032	0.4622446512	6.639343963	6.612754385	29.20509306	29.27050305	-3.041006293	-3.042313515	-	76	TGGGCTTTTCTGTCCACAGGA
9970	0.4520845413	SpCas9	68	ATTCATTTTCTGTCATTCTGTGCTTTTTATGAACTAGGGTGGGCTCTAGGTGAACATGGAG	CTCCATGTTCACCTAGAGCCCACCCTAGTTCATAAAAAGCACAGAATGACAGAAAATGAAT	TCTGTGCTTTTTATGAACTA	yes	0.9892193814	0.9892178133	0.8389244211	GGG	GGTATCTAAAATAAACAAGCTGTGGTATGATGATTATTCATTTTCTGTCATTCTGTGCTTTTTATGAACTAGGGTGGGCTCTAGGTGAACATGGAGAATGGGCCAAATACAGCAATTTTGATGTTGCTACCCATGTTCCCCT	70	X	148568629	TTCTGTGCTTTTTATGAACTA	50	+	IDS	11	41	0.2476277124	1	0.443604094	0.4454902833	5.535022447	5.52754594	23.07518564	23.09314293	-2.961441503	-2.961907856	-	52	TTCTGTGCTTTTTATGAACTA
5815	0.6535895903	SpCas9	70	CTTTGGCGTCCACTACATTGTCTTCATGGCCACACCATACACCGAGGTCTCAGGGACGCTC	GAGCGTCCCTGAGACCTCGGTGTATGGTGTGGCCATGAAGACAATGTAGTGGACGCCAAAG	TGAGACCTCGGTGTATGGTG	no	0.9890758391	0.9887015136	0.8245167767	CCA	AAGCTGCTCAAATCCACGCTGGTGCTCATGCCCCTCTTTGGCGTCCACTACATTGTCTTCATGGCCACACCATACACCGAGGTCTCAGGGACGCTCTGGCAAGTCCAGATGCACTATGAGATGCTCTTCAACTCCTTCCAGG	70	3	46944089	CACCATACACCGAGGTCTCAG	64	-	PTH1R	1	0	0.6047560661	1	0.53312725	0.53409224	6.47738328	6.478186723	29.96344752	29.96325602	-1.980870256	-1.980863877	+	1	CTGAGACCTCGGTGTATGGTG
4023	0.7297341195	SpCas9	71	ATTGCCCGACACTGTGGTCCTTAGCAACTCTCCACAGCGGGGAAACCTCAACACCCGGCTT	AAGCCGGGTGTTGAGGTTTCCCCGCTGTGGAGAGTTGCTAAGGACCACAGTGTCGGGCAAT	CTTAGCAACTCTCCACAGCG	yes	0.9889735984	0.9890292206	0.8595132285	GGG	CAGACTCAGGCAGAGGGAACCGCACGAGGCCCCAGATTGCCCGACACTGTGGTCCTTAGCAACTCTCCACAGCGGGGAAACCTCAACACCCGGCTTCGGAAGCTGGACGAGCAGCAGGAGTTCAGTGCCATCATCCTGGCAA	70	11	118962123	CCTTAGCAACTCTCCACAGCG	53	+	HMBS	7	21	0.4986257361	1	0.4765687103	0.4762872494	6.178409613	6.190405535	31.9417318	31.92823518	-2.964863939	-2.964327654	+	28	CCTTAGCAACTCTCCACAGCG
162	0.5339145454	SpCas9	70	CTATCCCTATTTCTCATCCTTCCCGCCATCGACAAAGCCGGGCATCCCAGCCGCTGAGGTG	CACCTCAGCGGCTGGGATGCCCGGCTTTGTCGATGGCGGGAAGGATGAGAAATAGGGATAG	CTTCCCGCCATCGACAAAGC	yes	0.9889176193	0.9890207653	0.8478974333	CGG	GCCCAGTTTCCCAAGTCGTATTGCTCTTACTAACACTATCCCTATTTCTCATCCTTCCCGCCATCGACAAAGCCGGGCATCCCAGCCGCTGAGGTGGGTATAGGTGTTGTAGCTGAGGCAGATGCGGCCGATGCTGCTGGCT	70	10	75871667	CCTTCCCGCCATCGACAAAGC	52	+	VCL	2	1	0.5985610755	1	0.4161143863	0.4225108867	7.831101937	7.847142087	11.55979322	11.55582646	-2.61443698	-2.613803358	+	3	CCTTCCCGCCATCGACAAAGC
2381	0.5319880356	SpCas9	68	CTGACCGCCCCCCCTTCCTCCCTCCCTCCCACCGCAGGTGTGGCCGGCGGCCTGACCAACC	GGTTGGTCAGGCCGCCGGCCACACCTGCGGTGGGAGGGAGGGAGGAAGGGGGGGCGGTCAG	CCGCCGGCCACACCTGCGGT	yes	0.9888396017	0.9896831875	0.8464375142	CCC	GGCAGATTTACTCACCCCCACCTCTCTGCTTTCTTCTGACCGCCCCCCCTTCCTCCCTCCCTCCCACCGCAGGTGTGGCCGGCGGCCTGACCAACCTCTCCAAGATGCCCGCCTGCAACATCATGCTGCTCGGGGCCCAGCG	70	19	54627878	ACCGCAGGTGTGGCCGGCGGC	62	-	PRPF31	8	4	0.1827921536	1	0.4718620493	0.4733273516	5.390552356	5.336426306	22.35867269	22.40556955	-2.911405307	-2.913779799	+	12	GCCGCCGGCCACACCTGCGGT
8158	0.5498425274	SpCas9	68	AGCGTCCTGCATCACCTCCCTCTTGCCTCCTCCACAGGGTGACTCAGGGCCTCCTGGAGAG	CTCTCCAGGAGGCCCTGAGTCACCCTGTGGAGGAGGCAAGAGGGAGGTGATGCAGGACGCT	TCCCTCTTGCCTCCTCCACA	yes	0.9888267979	0.9888362003	0.8652000283	GGG	CTGGGGTCCCCTCCCCTTGAGAACTGCTTGCTTCGAGCGTCCTGCATCACCTCCCTCTTGCCTCCTCCACAGGGTGACTCAGGGCCTCCTGGAGAGAAGGGAGACCCTGGGCGGCCTGGCCCCCCAGGACCTGTTGGCCCCC	70	3	48618773	CTCCCTCTTGCCTCCTCCACA	50	+	COL7A1	4	6	0.5383533124	1	0.4226912038	0.4277055876	9.310401921	9.321642551	10.1651124	10.1606231	-2.793298198	-2.792748221	-	10	CTCCCTCTTGCCTCCTCCACA
4153	0.5289374996	SpCas9	74	GGGGTGTGGTGTCTCTGAGCCCTGTTATCCCTCCCCCATGACCACAGAGCAGGCAAGGGGG	CCCCCTTGCCTGCTCTGTGGTCATGGGGGAGGGATAACAGGGCTCAGAGACACCACACCCC	TTGCCTGCTCTGTGGTCATG	no	0.9887386043	0.98874412	0.8367321143	CCC	GCAGCTTTATGGGTCCTGAAAGCCAAGGGTGCCCAGGGGTGTGGTGTCTCTGAGCCCTGTTATCCCTCCCCCATGACCACAGAGCAGGCAAGGGGGCAGCAGGGCCCAAATCTGGCCATTGGCCGTCAGAAGCCCCCTGCGG	70	11	67222895	CATGACCACAGAGCAGGCAAG	68	-	CABP4	1	3	0.3900387253	1	0.4903600155	0.495231497	6.75142982	6.712742717	28.36971963	28.39496364	-2.420777897	-2.422229746	+	4	CTTGCCTGCTCTGTGGTCATG
5011	0.4551388909	SpCas9	68	GAGCCCCCTTCAGTGCCTTTGCTCTTGTCTCCTGTAGGGTCCCCAGGGAGAGCCTGGCCCC	GGGGCCAGGCTCTCCCTGGGGACCCTACAGGAGACAAGAGCAAAGGCACTGAAGGGGGCTC	CTTTGCTCTTGTCTCCTGTA	yes	0.9885962591	0.9892341804	0.8595452937	GGG	GGCACACGACACCCAGGAAGGGGATACAGTTCCCAGAGCCCCCTTCAGTGCCTTTGCTCTTGTCTCCTGTAGGGTCCCCAGGGAGAGCCTGGCCCCCCAGGACAGCAGGGTAATCCAGGCGCCCAGGTAAGTGAGCCTGAGA	70	9	137658846	CCTTTGCTCTTGTCTCCTGTA	50	+	COL5A1	1	1	0.4412751567	1	0.4875431421	0.4963211235	6.333351968	6.332210794	25.3233923	25.32711048	-2.761376594	-2.761175624	+	2	CCTTTGCTCTTGTCTCCTGTA
9287	0.5727087591	SpCas9	68	GGCTCTGCTTCTTATCTTGATTTCTCTCCCTCTGCAGGGGGATGCGGGTGTCACTGGCCGT	ACGGCCAGTGACACCCGCATCCCCCTGCAGAGGGAGAGAAATCAAGATAAGAAGCAGAGCC	CACCCGCATCCCCCTGCAGA	yes	0.9884049383	0.9879416122	0.858257026	CCC	CACAGTACTTCAGCCCCCTCCAGCATCTAGGGGCTGGCTCTGCTTCTTATCTTGATTTCTCTCCCTCTGCAGGGGGATGCGGGTGTCACTGGCCGTAAGATTATTGTGGACACCTATGGCGGCTGGGGGGCTCATGGTGGTG	70	10	82034955	TCTGCAGGGGGATGCGGGTGT	62	-	MAT1A	1	17	0.2377333811	1	0.4469776773	0.4521474089	5.959659326	5.928813061	13.77208641	13.7834088	-3.322296089	-3.323131285	-	18	ACACCCGCATCCCCCTGCAGA
6537	0.6465899557	SpCas9	72	GGTGATCTTTCATTTCCGCACCATGAAATGTGATGAGGAGCGGACAGTCATTGACGACAGT	ACTGTCGTCAATGACTGTCCGCTCCTCATCACATTTCATGGTGCGGAAATGAAAGATCACC	CCATGAAATGTGATGAGGAG	yes	0.9883284448	0.98857485	0.8347417173	CGG	TGTGTCTAGAGCAGAGTGCACCGTCTCGGTGACTAGGTGATCTTTCATTTCCGCACCATGAAATGTGATGAGGAGCGGACAGTCATTGACGACAGTCGGCAGGTGGGCCAGCCCATGCACATCATCATCGGAAACATGTTCA	70	17	6337382	ACCATGAAATGTGATGAGGAG	54	+	AIPL1	1	13	0.2517691686	1	0.5764988208	0.5763487333	4.981929593	5.005611139	47.14743173	47.09024025	-2.125686115	-2.12464137	-	14	ACCATGAAATGTGATGAGGAG
10066	0.4556008891	SpCas9	71	ATCATATCTTCCTTGTTATCTCTGTGTTCTATTTCAGGATGGAATGGGAAACCTGAGGATC	GATCCTCAGGTTTCCCATTCCATCCTGAAATAGAACACAGAGATAACAAGGAAGATATGAT	CTCTGTGTTCTATTTCAGGA	yes	0.9879540988	0.9889008872	0.8383990999	TGG	TTTTTACAGCCTGAGGTGTTTTGAAATTTTGGCTAATCATATCTTCCTTGTTATCTCTGTGTTCTATTTCAGGATGGAATGGGAAACCTGAGGATCACAGAAAAAGGTCTAAAGCTAGAAGGAGACTCTGAATTCTTACAAC	70	5	155935611	TCTCTGTGTTCTATTTCAGGA	53	+	SGCD	1	3	0.5708242149	1	0.4555561823	0.4618165402	5.505821373	5.496806659	23.52220546	23.69091704	-3.192953857	-3.193594177	+	4	TCTCTGTGTTCTATTTCAGGA
3027	0.2855647529	SpCas9	73	CGCCTGGCCTGAGTCCTCGCCTGGCCTCTGTCGGCAGGTACTGGGCATCTCTCAGAAACCT	AGGTTTCTGAGAGATGCCCAGTACCTGCCGACAGAGGCCAGGCGAGGACTCAGGCCAGGCG	TGGCCTCTGTCGGCAGGTAC	yes	0.9877018773	0.9888459969	0.8384486377	TGG	TGTTTCGAGGGCTGACTCCGGGGCCCTGCCTCCCCCGCCTGGCCTGAGTCCTCGCCTGGCCTCTGTCGGCAGGTACTGGGCATCTCTCAGAAACCTGGTCGTCTCTCTCCTCAACTCCATGAAGTCCATCATCAGCCTGTTG	70	19	13419065	CTGGCCTCTGTCGGCAGGTAC	55	+	CACNA1A	2	3	0.656818227	1	0.4660653125	0.468986168	8.885923229	8.811951862	23.71943186	23.80083478	-2.402995119	-2.4063544	-	5	CTGGCCTCTGTCGGCAGGTAC
1732	0.5559533152	SpCas9	68	CACACTTTTAAAATATCCATCTTTTTTCCTTACACAGGGTGAGAACTCTGTCTCAGTCGAC	GTCGACTGAGACAGAGTTCTCACCCTGTGTAAGGAAAAAAGATGGATATTTTAAAAGTGTG	CAGAGTTCTCACCCTGTGTA	yes	0.9874580884	0.9871376	0.7280093004	CCT	ATCACAGACTTGAGCCACCGTGCCTAGCCCCTGCACACACTTTTAAAATATCCATCTTTTTTCCTTACACAGGGTGAGAACTCTGTCTCAGTCGACGGGAAGTGCAGTGACTCCACGCTACTGAGCAACTTGTTAGAAGAGA	70	19	2102267	TACACAGGGTGAGAACTCTGT	62	-	AP3D1	1	0	0.1142676633	1	0.5730320565	0.5754528783	4.184584465	4.202218256	32.99612323	32.96296046	-2.895419717	-2.894627653	-	1	ACAGAGTTCTCACCCTGTGTA
4659	0.4826153892	SpCas9	71	GGATCCTCACACGCCCTTCATCTCTGCCCCAGGGCAGCGTGGGCACTGGTGTGCAGCTCCT	AGGAGCTGCACACCAGTGCCCACGCTGCCCTGGGGCAGAGATGAAGGGCGTGTGAGGATCC	ATCTCTGCCCCAGGGCAGCG	yes	0.9874564236	0.9874801649	0.8294260824	TGG	CCTACCTGTCCAGAGGATTCAGGGATGAGACAAGAGGATCCTCACACGCCCTTCATCTCTGCCCCAGGGCAGCGTGGGCACTGGTGTGCAGCTCCTAGCTGTGTCCCACGTGGGCATCAAACTCCTGAGGATGGTCAAGGGT	70	17	18058633	CATCTCTGCCCCAGGGCAGCG	53	+	MYO15A	1	4	0.7159226258	1	0.6226654066	0.6223888412	6.220613973	6.213936942	40.11614841	40.13163826	-1.789160072	-1.789507364	+	5	CATCTCTGCCCCAGGGCAGCG
9603	0.6092434447	SpCas9	69	AATTACTGTGTCAGGCTTACATCTAAGTATTTTACAGAGGACGGACAGGTGCAAGAAATAG	CTATTTCTTGCACCTGTCCGTCCTCTGTAAAATACTTAGATGTAAGCCTGACACAGTAATT	TACATCTAAGTATTTTACAG	yes	0.9871860157	0.9876522467	0.8338212909	AGG	CTTTATGTACAATAATGTCTGATTTACGAAGTGTAAATTACTGTGTCAGGCTTACATCTAAGTATTTTACAGAGGACGGACAGGTGCAAGAAATAGATAATCCTGAGCTGGGAGATGCAGAAGAAGACTCGGAGTTAGCAAA	70	19	55452373	TTACATCTAAGTATTTTACAG	51	+	NLRP7	1	2	0.3219764447	1	0.4342251917	0.4335203763	5.947784022	5.97170154	12.93949209	12.8878939	-3.189564347	-3.188790387	-	3	TTACATCTAAGTATTTTACAG
4152	0.6273626452	SpCas9	73	GGGGTGTGGTGTCTCTGAGCCCTGTTATCCCTCCCCCATGACCACAGAGCAGGCAAGGGGG	CCCCCTTGCCTGCTCTGTGGTCATGGGGGAGGGATAACAGGGCTCAGAGACACCACACCCC	TGCCTGCTCTGTGGTCATGG	no	0.9871607802	0.987161631	0.8610968108	CCC	GCAGCTTTATGGGTCCTGAAAGCCAAGGGTGCCCAGGGGTGTGGTGTCTCTGAGCCCTGTTATCCCTCCCCCATGACCACAGAGCAGGCAAGGGGGCAGCAGGGCCCAAATCTGGCCATTGGCCGTCAGAAGCCCCCTGCGG	70	11	67222895	CCATGACCACAGAGCAGGCAA	67	-	CABP4	1	3	0.4036188872	1	0.4809296352	0.4866803549	6.819775598	6.765304853	27.41825001	27.44605051	-2.395629301	-2.397792424	+	4	TTGCCTGCTCTGTGGTCATGG
82	0.3738868082	SpCas9	71	CATGAAGTTATTTAACCAGCGTGTTTATGTATGCTAGAATGGTACCAAGCTGTTGCTGACA	TGTCAGCAACAGCTTGGTACCATTCTAGCATACATAAACACGCTGGTTAAATAACTTCATG	CGTGTTTATGTATGCTAGAA	yes	0.9870735609	0.9870562168	0.8051263217	TGG	TTTACATGTAAAGCTATTATTGCCTTTTACTGTCCCATGAAGTTATTTAACCAGCGTGTTTATGTATGCTAGAATGGTACCAAGCTGTTGCTGACAAATGATCCATTGGAAGCAGCGCATGGAGGCAATGTATTAATTACAG	70	X	38268129	GCGTGTTTATGTATGCTAGAA	53	+	OTC	7	37	0.8503973273	1	0.4330064274	0.4315651453	7.212213368	7.225302951	15.71589893	15.70677671	-2.672074796	-2.671463727	+	44	GCGTGTTTATGTATGCTAGAA
2790	0.5882253404	SpCas9	70	TATGAAACAGAGCTCATCCTGTGCTTTGCTTCTCCAGGCGGGAGGACAAACTGCGCATCCA	TGGATGCGCAGTTTGTCCTCCCGCCTGGAGAAGCAAAGCACAGGATGAGCTCTGTTTCATA	CTGTGCTTTGCTTCTCCAGG	yes	0.9867292081	1	0.8404505117	CGG	AGGGTCAGTGCCAGGGGGACTGGTCCACCCTGGGCTATGAAACAGAGCTCATCCTGTGCTTTGCTTCTCCAGGCGGGAGGACAAACTGCGCATCCAGAATGGCTGGCTATGCCACCTGGCACCAGAGATCATCCGCCAGCTG	70	12	117914400	CCTGTGCTTTGCTTCTCCAGG	52	+	KSR2	1	3	0.84453006	1	0.4368892008	0.4392396201	6.837113485	6.82262303	12.80861241	12.81368705	-3.245550556	-3.245902579	-	4	CCTGTGCTTTGCTTCTCCAGG
4831	0.4954489831	SpCas9	70	TGGCTGGCTCCGCAGGTCCGCTGACGTCGCCGCCCAGATGGCCTCCAGGCTGACCCTGCTG	CAGCAGGGTCAGCCTGGAGGCCATCTGGGCGGCGACGTCAGCGGACCTGCGGAGCCAGCCA	CGCTGACGTCGCCGCCCAGA	yes	0.9866615188	0.9866044589	0.8351670731	TGG	CCCTGGGCTCCCAGGGTGGGAGCTGGCTCCGAGGCTGGCTGGCTCCGCAGGTCCGCTGACGTCGCCGCCCAGATGGCCTCCAGGCTGACCCTGCTGACCCTCCTGCTGCTGCTGCTGGCTGGGGTATGTGGTCCCTTGTGGG	70	11	57365744	CCGCTGACGTCGCCGCCCAGA	52	+	SERPING1	7	7	0.8437139467	1	0.4462234894	0.4439678652	8.843334568	8.754924922	20.13668869	20.19164591	-2.555663835	-2.559288423	+	14	CCGCTGACGTCGCCGCCCAGA
1477	0.5381790756	SpCas9	69	GTTGAGCCATTCTTCTCACTGGTCATTCCCCCCACAGGTAGACACAGGACCTGGAGCCAGA	TCTGGCTCCAGGTCCTGTGTCTACCTGTGGGGGGAATGACCAGTGAGAAGAATGGCTCAAC	GTCCTGTGTCTACCTGTGG	yes	0.9866452723	0.9867078515	0.8733952189	CCC	GACCCTGTATCCCCTCGCCAACTCCTCTTCCCCTTGTTGAGCCATTCTTCTCACTGGTCATTCCCCCCACAGGTAGACACAGGACCTGGAGCCAGAGAGAAGGTATTAGGGTCTGTGGGTGGAGGGTAAGAAAGACCCCAGT	70	3	48617247	CCACAGGTAGACACAGGACCT	63	-	COL7A1	1	0	0.2312103178	1	0.4759562734	0.4879006574	6.064122058	6.074510109	33.25500043	33.24456886	-2.647738423	-2.647424895	-	1	AGGTCCTGTGTCTACCTGTGG
9500	0.5286607032	SpCas9	69	CAGTCTTTTATCATGTAACTATGTATATTTTTTACAGAGGAGTGAATTCCTTAGGCGTATC	GATACGCCTAAGGAATTCACTCCTCTGTAAAAAATATACATAGTTACATGATAAAAGACTG	ACTATGTATATTTTTTACAG	yes	0.986367576	0.9864370456	0.838644388	AGG	TCAGCATTTTTTTATAGCTAAATTTTATCCTGCTTCAGTCTTTTATCATGTAACTATGTATATTTTTTACAGAGGAGTGAATTCCTTAGGCGTATCCTCCTTGGAGCACATCACTCACAGCCTCCTGGGACGCCCTTTGTCT	70	7	92136440	AACTATGTATATTTTTTACAG	51	+	PEX1	3	3	0.4190242764	1	0.4278117303	0.4254048428	5.898175247	5.902763029	16.11404589	16.32599582	-3.23120536	-3.230155896	-	6	AACTATGTATATTTTTTACAG
9329	0.6126177903	SpCas9	69	CACCCACCTGCACAGCTCTTCCCTTCCTCTCCTCCAGGGGCTGCCAGGGGTTGCTGGACGT	ACGTCCAGCAACCCCTGGCAGCCCCTGGAGGAGAGGAAGGGAAGAGCTGTGCAGGTGGGTG	CTTCCCTTCCTCTCCTCCAG	yes	0.9863340658	0.9862469085	0.8527602818	GGG	AGCCTCTAGCCCTGTCTGTCCATATCCCCCGTCCCCACCCACCTGCACAGCTCTTCCCTTCCTCTCCTCCAGGGGCTGCCAGGGGTTGCTGGACGTCCTGGAGCCAAGGGTCCTGAAGTGAGTCTGTGACTGTGGTGGGACC	70	3	48620086	TCTTCCCTTCCTCTCCTCCAG	51	+	COL7A1	2	2	0.3626871013	1	0.4133510741	0.4256167882	6.605913292	6.526528808	18.07666532	18.15362295	-2.945132036	-2.948670529	-	4	TCTTCCCTTCCTCTCCTCCAG
4351	0.4554047232	SpCas9	68	GGGCTTCATTAATGCCCTCTTGTCTCCCCTCCCCCAGGCGAGTATAGTGTTGGAAACAAGC	GCTTGTTTCCAACACTATACTCGCCTGGGGGAGGGGAGACAAGAGGGCATTAATGAAGCCC	ACACTATACTCGCCTGGGGG	yes	0.9861694387	0.9861331957	0.8401231383	CCT	CACTCCCCAGATCCTGCCTTCTCATGGCGACCTTCGGGCTTCATTAATGCCCTCTTGTCTCCCCTCCCCCAGGCGAGTATAGTGTTGGAAACAAGCACCGTGATCCCTTTGAAGCCCCAGAGGACAAAGATCTTCCTGTGGA	70	X	39923852	CCCCCAGGCGAGTATAGTGTT	62	-	BCOR	1	2	0.06408249668	1	0.5265916122	0.5300722994	4.354508643	4.329482152	24.48070856	24.48387953	-2.196228588	-2.196997544	-	3	AACACTATACTCGCCTGGGGG
2656	0.4923307354	SpCas9	70	ATGGGATTAATTTATACTTTGGGTTTATTACTTTAAGATGGCTCAGCAGTCTGCAGGTGGA	TCCACCTGCAGACTGCTGAGCCATCTTAAAGTAATAAACCCAAAGTATAAATTAATCCCAT	TTGGGTTTATTACTTTAAGA	yes	0.9857631439	0.985709481	0.8349124303	TGG	TGCTTGTTGTTGACTCATTTGAACCTCAAAATATAATGGGATTAATTTATACTTTGGGTTTATTACTTTAAGATGGCTCAGCAGTCTGCAGGTGGACGAGATACTCGGTTTTTACGTAATGAAATTTGCCAACTTGAAAAAC	70	12	88530563	TTTGGGTTTATTACTTTAAGA	52	+	CEP290	4	2	0.4265897159	1	0.4405068398	0.4368381282	5.497336241	5.530929276	15.61175178	15.64106117	-3.061839025	-3.060836364	-	6	TTTGGGTTTATTACTTTAAGA
7101	0.6006631773	SpCas9	70	ATAGGAGCAGCAAGACTAATTCTGATTTCCCTCCCAGATATTGATGAATGCCAAAATCCAG	CTGGATTTTGGCATTCATCAATATCTGGGAGGGAAATCAGAATTAGTCTTGCTGCTCCTAT	GCATTCATCAATATCTGGG	yes	0.9857041462	0.9855381873	0.8225017942	CCT	GGTGATGGGAAAGGATAGTATGTACCTAGTAAGGTATAGGAGCAGCAAGACTAATTCTGATTTCCCTCCCAGATATTGATGAATGCCAAAATCCAGGAATCTGCAGTCAAATTTGTATCAACTTAAAAGGCGGTTACAAGTG	70	9	2644957	CCCAGATATTGATGAATGCCA	64	-	VLDLR	1	1	0.1298308575	1	0.7248569286	0.7245943815	3.306781819	3.30579629	69.81578891	69.81968269	-3.231471561	-3.231565372	+	2	TGGCATTCATCAATATCTGGG
5230	0.7045220793	SpCas9	70	CATTCCCTCCCCACTGCCTACTTCTACTTCCTCCCAGGTTATGAGCAGCCGTTTTCTGCCC	GGGCAGAAAACGGCTGCTCATAACCTGGGAGGAAGTAGAAGTAGGCAGTGGGGAGGGAATG	ACGGCTGCTCATAACCTGGG	yes	0.985572396	0.9854260737	0.7270561753	CCT	CCTGAAAACAAGACTCTGAAGTTACCTCTTTCCCTCATTCCCTCCCCACTGCCTACTTCTACTTCCTCCCAGGTTATGAGCAGCCGTTTTCTGCCCTACGACAACATCATCACAGACGCCGTGCTCAGCCTTGACGAGGACA	70	8	118825200	CCCAGGTTATGAGCAGCCGTT	64	-	EXT1	7	6	0.1647618226	1	0.6577957448	0.6551664079	3.732437431	3.722991854	60.05323562	60.01618654	-3.316630097	-3.317732644	-	13	AACGGCTGCTCATAACCTGGG
3867	0.3715058427	SpCas9	71	TATAGGTGAGAATTAACTTTCTCTTTGTGCCATATAGATGGGTCTTGATGGACTTCAACAA	TTGTTGAAGTCCATCAAGACCCATCTATATGGCACAAAGAGAAAGTTAATTCTCACCTATA	TCTCTTTGTGCCATATAGAT	yes	0.985398853	0.9854096203	0.834629348	GGG	ACCCTTGTTCTTTGTTAAAGGAAAAAATAATCACATATAGGTGAGAATTAACTTTCTCTTTGTGCCATATAGATGGGTCTTGATGGACTTCAACAAGACTACATCAGAAAAGCTGAATACCCTTTTAGCTCTGAGCAAAAGT	70	3	130688136	TTCTCTTTGTGCCATATAGAT	53	+	ATP2C1	1	4	0.7462842544	1	0.4476323488	0.4491729611	5.931326877	5.961493151	15.78878302	15.79546106	-2.862559463	-2.861116244	+	5	TTCTCTTTGTGCCATATAGAT
1478	0.5506756662	SpCas9	70	GTTGAGCCATTCTTCTCACTGGTCATTCCCCCCACAGGTAGACACAGGACCTGGAGCCAGA	TCTGGCTCCAGGTCCTGTGTCTACCTGTGGGGGGAATGACCAGTGAGAAGAATGGCTCAAC	AGGTCCTGTGTCTACCTGTG	yes	0.9852580378	0.9853374669	0.8566038281	CCC	GACCCTGTATCCCCTCGCCAACTCCTCTTCCCCTTGTTGAGCCATTCTTCTCACTGGTCATTCCCCCCACAGGTAGACACAGGACCTGGAGCCAGAGAGAAGGTATTAGGGTCTGTGGGTGGAGGGTAAGAAAGACCCCAGT	70	3	48617247	CACAGGTAGACACAGGACCTG	64	-	COL7A1	1	0	0.351023761	1	0.4774495972	0.4918638157	6.469158216	6.487979021	24.09391885	24.08828669	-2.921829236	-2.920996421	-	1	CAGGTCCTGTGTCTACCTGTG
4502	0.5380971955	SpCas9	68	CTGAAGTGTCAAGTTCATCCAATGCCCCCACCCCCAGGTATGTCTCTGTATGGCAGCAAAT	ATTTGCTGCCATACAGAGACATACCTGGGGGTGGGGGCATTGGATGAACTTGACACTTCAG	TACAGAGACATACCTGGGGG	yes	0.9850098519	0.9855962624	0.8127778182	CCA	CAAGGTTTGGTGGGGAGCTCCCATCTGGACCCTCTCTGAAGTGTCAAGTTCATCCAATGCCCCCACCCCCAGGTATGTCTCTGTATGGCAGCAAATGTGGCCCATGGCCTGCAGCAAAACGTCCTATATGTAGATTCCAATG	70	17	33434141	CCCCCAGGTATGTCTCTGTAT	62	-	RAD51D	1	2	0.04477285098	1	0.5411510087	0.5469776171	5.131449107	5.107701162	21.64118784	21.65734883	-2.017875995	-2.018609857	-	3	ATACAGAGACATACCTGGGGG
1476	0.6091044318	SpCas9	68	GTTGAGCCATTCTTCTCACTGGTCATTCCCCCCACAGGTAGACACAGGACCTGGAGCCAGA	TCTGGCTCCAGGTCCTGTGTCTACCTGTGGGGGGAATGACCAGTGAGAAGAATGGCTCAAC	TCCTGTGTCTACCTGTGGG	yes	0.9849510512	0.9850252233	0.8555695946	CCC	GACCCTGTATCCCCTCGCCAACTCCTCTTCCCCTTGTTGAGCCATTCTTCTCACTGGTCATTCCCCCCACAGGTAGACACAGGACCTGGAGCCAGAGAGAAGGTATTAGGGTCTGTGGGTGGAGGGTAAGAAAGACCCCAGT	70	3	48617247	CCCACAGGTAGACACAGGACC	62	-	COL7A1	1	0	0.1866024918	1	0.4583655666	0.4715067102	5.41244216	5.422536167	27.93360108	27.93315172	-2.99275629	-2.992303193	-	1	GGTCCTGTGTCTACCTGTGGG
92	0.3740378663	SpCas9	71	AGATGCTGACCTCCATCATTTTGGCTCCCCTGTGTAGATTGGCACTTCTCTGTTTGATGAA	TTCATCAAACAGAGAAGTGCCAATCTACACAGGGGAGCCAAAATGATGGAGGTCAGCATCT	TTTGGCTCCCCTGTGTAGAT	yes	0.9848984508	0.9850161401	0.817514652	TGG	CTGTCTGCTTTGTGAGGCAGTCTTGTTCTTAGTATAGATGCTGACCTCCATCATTTTGGCTCCCCTGTGTAGATTGGCACTTCTCTGTTTGATGAAGAGGGAGCCAAGATTGTCAAAGACCTAATGTCCAAAGCTGAGAAGA	70	X	77378692	TTTTGGCTCCCCTGTGTAGAT	53	+	PGK1	1	3	0.7399815135	1	0.4237447017	0.4238927351	6.909508082	6.917829963	17.37000814	17.366925	-2.736010024	-2.735496968	+	4	TTTTGGCTCCCCTGTGTAGAT
8532	0.5284608445	SpCas9	70	CGGCGACGGCTGCTCTTTTCGTTCTGTCGCCTGCCCGATGGACGAGCCTCCCGGGAAGCCC	GGGCTTCCCGGGAGGCTCGTCCATCGGGCAGGCGACAGAACGAAAAGAGCAGCCGTCGCCG	GGAGGCTCGTCCATCGGGC	no	0.9847442125	0.9846891672	0.8458724312	CCT	GGCCAACTGGGTCCCGGTGTCGGCAGGCCTGGGGTCGGCGACGGCTGCTCTTTTCGTTCTGTCGCCTGCCCGATGGACGAGCCTCCCGGGAAGCCCCTCAGCTGTGAGGAGAAGGAAAAGGTGCCGGGGGTGCGGGAAGGGC	70	16	23652478	GCCCGATGGACGAGCCTCCCG	64	-	PALB2	3	3	0.5120389765	1	0.4209922497	0.4233674606	7.748782082	7.758012975	13.03801395	13.02845409	-2.604868346	-2.604344751	-	6	CGGGAGGCTCGTCCATCGGGC
8309	0.402776244	SpCas9	71	TTGGTGATGACTTGGCAATGTCTCCCTTGGTTCCTAGATGGGTGACCACACTGAAGTCTTG	CAAGACTTCAGTGTGGTCACCCATCTAGGAACCAAGGGAGACATTGCCAAGTCATCACCAA	TCTCCCTTGGTTCCTAGAT	yes	0.9846804738	0.9848117377	0.8322607679	GGG	AAAAGGTTTTCTCTAACTGAACTCTCTGTCTGCTCTTGGTGATGACTTGGCAATGTCTCCCTTGGTTCCTAGATGGGTGACCACACTGAAGTCTTGAAGGGCATTCAGAAGTTTCCTGGCATCAACTACCCAGTCCTGACCC	70	1	24143260	TGTCTCCCTTGGTTCCTAGAT	53	+	HMGCL	1	3	0.7359506532	1	0.4380088628	0.4406455614	6.832341588	6.838983427	16.34175996	16.34119598	-2.882153456	-2.881743759	-	4	TGTCTCCCTTGGTTCCTAGAT
9230	0.5695648955	SpCas9	69	GCGTGGCTTCTGAGGCCCCAAGCTGTCTGTCTTGCAGAGGTCCAGCACCCCATCCTCGCCC	GGGCGAGGATGGGGTGCTGGACCTCTGCAAGACAGACAGCTTGGGGCCTCAGAAGCCACGC	CCAAGCTGTCTGTCTTGCAG	yes	0.984544271	0.9845599419	0.7534831162	AGG	CTTCGAGATGGCGCACTTTCCCTGGGGCACCTGCTGCGTGGCTTCTGAGGCCCCAAGCTGTCTGTCTTGCAGAGGTCCAGCACCCCATCCTCGCCCACTGGCACGTCATCCTCAGACTCGGGAGGACATCACATCGGCTGGG	70	X	18915451	CCCAAGCTGTCTGTCTTGCAG	51	+	PHKA2	1	2	0.5644498992	1	0.415344156	0.4158722546	6.798476117	6.801468332	11.21535717	11.20797487	-2.918612066	-2.918205558	-	3	CCCAAGCTGTCTGTCTTGCAG
1607	0.4567986911	SpCas9	68	GATGCAGGACTCATACCCCATCTTCTCCCCTCACCAGAAATGGGTCAGGTGGAGATCTCTT	AAGAGATCTCCACCTGACCCATTTCTGGTGAGGGGAGAAGATGGGGTATGAGTCCTGCATC	ACCTGACCCATTTCTGGTGA	yes	0.9843782235	0.9841952972	0.8500898103	CCC	AGGGGTATGTCAGGAAGGGGATGCAGGGACAGGAGGATGCAGGACTCATACCCCATCTTCTCCCCTCACCAGAAATGGGTCAGGTGGAGATCTCTTCTTGCACAGTGGACCGGGACACCGTGTGTGGCTGCAGGAAGAACCA	70	12	6442682	TCACCAGAAATGGGTCAGGTG	62	-	TNFRSF1A	2	19	0.1305198209	1	0.472827281	0.4762891767	5.951789358	5.917608097	16.84423362	16.86506377	-2.410666167	-2.411836216	-	21	CACCTGACCCATTTCTGGTGA
5726	0.3509365763	SpCas9	68	GACTGACATTCTAACCTCCTTCTAAACCCCACAACAGGAGAAGTTCCTAGAGATCAGTCGT	ACGACTGATCTCTAGGAACTTCTCCTGTTGTGGGGTTTAGAAGGAGGTTAGAATGTCAGTC	CTAGGAACTTCTCCTGTTGT	yes	0.9841990254	0.9842246756	0.8605811594	CCC	GCTCTAGGGTAGGGAGTAGTATCCTGTTGAGGGGTGACTGACATTCTAACCTCCTTCTAAACCCCACAACAGGAGAAGTTCCTAGAGATCAGTCGTCTCCACTTCCGCACAGTGCCTTCCAATCCCCACTACTTCTTCTATT	70	1	43895682	ACAACAGGAGAAGTTCCTAGA	62	-	SZT2	1	0	0.09169592189	1	0.5733998539	0.5729642553	4.63806389	4.617492695	41.39778994	41.42594169	-2.315947821	-2.316681136	+	1	TCTAGGAACTTCTCCTGTTGT
1501	0.429326312	SpCas9	71	AAATTAAATTCACTAGGCATCTGGTGTTTTTCTTTAGGTGGGAGTAACATCTCAGAAGACT	AGTCTTCTGAGATGTTACTCCCACCTAAAGAAAAACACCAGATGCCTAGTGAATTTAATTT	TCTGGTGTTTTTCTTTAGGT	yes	0.9839212538	0.9838400401	0.8463437437	GGG	TCACTATAACTTATTTTAATCTCTGTAATAACTTCAAATTAAATTCACTAGGCATCTGGTGTTTTTCTTTAGGTGGGAGTAACATCTCAGAAGACTATGAAGCTAATTCCTGCCTCAAGACACAGAGCTACACAAAAGGTAC	70	4	122789201	ATCTGGTGTTTTTCTTTAGGT	53	+	BBS7	1	0	0.6948914602	1	0.4474308177	0.4466063056	7.383557462	7.40296196	17.02512289	17.14615952	-2.922657534	-2.920757066	-	1	ATCTGGTGTTTTTCTTTAGGT
8768	0.4180797758	SpCas9	71	CTTTGACAATTAAGTTGACAGTGTTTTCTTCGTTTAGAATGGCATCATAAGTGATGCTGTT	AACAGCATCACTTATGATGCCATTCTAAACGAAGAAAACACTGTCAACTTAATTGTCAAAG	AGTGTTTTCTTCGTTTAGAA	yes	0.983857429	0.9838557197	0.816349619	TGG	GATAATTTGATATGAATGGTTGAAAGATTTCAAATCTTTGACAATTAAGTTGACAGTGTTTTCTTCGTTTAGAATGGCATCATAAGTGATGCTGTTTCAACAAATAATGCTTTTGAGCCTGATGAGGATATTGAAGATCTGG	70	7	107342272	CAGTGTTTTCTTCGTTTAGAA	53	+	SLC26A4	1	38	0.7116104779	1	0.4191688391	0.414326631	5.841140245	5.83778449	15.0718908	15.07338199	-3.090402352	-3.090452251	+	39	CAGTGTTTTCTTCGTTTAGAA
4219	0.3997298016	SpCas9	74	CCCACCTGACCTGTGGCTCTCTGCTGTATCTCCCCAGACGGACCTGACATTCGTGGGTGTA	TACACCCACGAATGTCAGGTCCGTCTGGGGAGATACAGCAGAGAGCCACAGGTCAGGTGGG	CCACGAATGTCAGGTCCGTC	yes	0.9837465719	0.983867308	0.8374006483	CCA	CCCCACCAGCTTCCTCCAGGGGAGTTTTCCAGATCCCCACCTGACCTGTGGCTCTCTGCTGTATCTCCCCAGACGGACCTGACATTCGTGGGTGTAGTGGGCATGCTGGACCCTCCGCGCAAGGAGGTCACGGGCTCCATCC	70	16	28911902	GACGGACCTGACATTCGTGGG	68	-	ATP2A1	1	1	0.1731403552	1	0.5647574675	0.5648665877	5.120545262	5.129070559	31.03541696	31.01889146	-2.239186398	-2.238737461	+	2	CCCACGAATGTCAGGTCCGTC
10439	0.5462273162	SpCas9	71	AAACAGATGGAGAAGCAGAGGCTCTTGTACCAGCAAGCACGGCTGCACACCCGGGGGGCGG	CCGCCCCCCGGGTGTGCAGCCGTGCTTGCTGGTACAAGAGCCTCTGCTTCTCCATCTGTTT	GCTCTTGTACCAGCAAGCA	yes	0.9836933542	0.9835378332	0.8045643766	CGG	ACTTGCCTTCATGTGTCTGCCTCCCTTCCCAGGAGAAACAGATGGAGAAGCAGAGGCTCTTGTACCAGCAAGCACGGCTGCACACCCGGGGGGCGGCCGAGATGGTGCTGCAGATGATCAGTGCCTGCAAAGGTGCCCCTCA	70	19	39025400	AGGCTCTTGTACCAGCAAGCA	53	+	RYR1	1	2	0.3659019955	1	0.5456968333	0.5457980365	5.764967588	5.757693241	35.10532522	35.10448959	-2.261397878	-2.261730104	+	3	AGGCTCTTGTACCAGCAAGCA
4092	0.7137856969	SpCas9	70	ACACCTGCTCACCCCTCACCCTCTCTTCTCCCCACAGGTGGTCTTCTCCCTGGCCTCTGGC	GCCAGAGGCCAGGGAGAAGACCACCTGTGGGGAGAAGAGAGGGTGAGGGGTGAGCAGGTGT	CAGGGAGAAGACCACCTGTG	yes	0.9833634492	0.9838627853	0.8635456158	CCC	AGTCCCCCTTGGCTTGACCTGGCCACCTCTCCTCCACACCTGCTCACCCCTCACCCTCTCTTCTCCCCACAGGTGGTCTTCTCCCTGGCCTCTGGCAACATCGCGGGGGCCTTTGAGATCGTCACCACCAATGACTCCATTG	70	10	73499401	CACAGGTGGTCTTCTCCCTGG	64	-	CDH23	1	4	0.648118945	1	0.6584763702	0.6603438298	10.8554446	10.85963187	45.1958225	45.23566751	-2.12313086	-2.12338935	+	5	CCAGGGAGAAGACCACCTGTG
3727	0.4750344436	SpCas9	68	ATCTCCATGTTGACATTTCCTCCATCCCCCTCCGCAGGTGAAAAGCATGGCCCAGCACGTA	TACGTGCTGGGCCATGCTTTTCACCTGCGGAGGGGGATGGAGGAAATGTCAACATGGAGAT	CCATGCTTTTCACCTGCGGA	yes	0.9832039068	0.9829844297	0.8549059865	CCC	TTCCCCCTTTTCTGCATTGTACAAGCAGGTCACCAATCTCCATGTTGACATTTCCTCCATCCCCCTCCGCAGGTGAAAAGCATGGCCCAGCACGTACATAACATGGACAAACGGGACAGTTTTCGGAGGACTCGTTTTTCTG	70	9	396785	TCCGCAGGTGAAAAGCATGGC	62	-	DOCK8	1	1	0.1662998871	1	0.4377184731	0.4417224028	5.610126109	5.590812276	16.00864124	15.96392223	-3.12323022	-3.124078295	+	2	GCCATGCTTTTCACCTGCGGA
5501	0.5959634495	SpCas9	70	CCCTGGCTAACATCACCTTGTGTTTTGGGCCTTGTAGGTGGCAGCAACCTCAGGAGATGGC	GCCATCTCCTGAGGTTGCTGCCACCTACAAGGCCCAAAACACAAGGTGATGTTAGCCAGGG	TGTGTTTTGGGCCTTGTAGG	yes	0.983200925	0.9831973882	0.8476497625	TGG	CCACAGTTGACCACCTCTTCTCAAGCCCTCAGCTGCCCTGGCTAACATCACCTTGTGTTTTGGGCCTTGTAGGTGGCAGCAACCTCAGGAGATGGCTACCGGGGTCAGACCTCCCCACATACTCCCAATGAAAAGTTCTATG	70	1	43218040	TTGTGTTTTGGGCCTTGTAGG	52	+	LEPRE1	1	0	0.842324364	1	0.4496781118	0.4546702381	7.016876821	7.011222223	13.59811663	13.60020769	-2.544587311	-2.544692908	-	1	TTGTGTTTTGGGCCTTGTAGG
7062	0.5740419297	SpCas9	69	ACACACCCCAACTGGGTCCCTTCTCTCTCCTCCCCAGGGAACTGTCTGGGACCTTTGCTCA	TGAGCAAAGGTCCCAGACAGTTCCCTGGGGAGGAGAGAGAAGGGACCCAGTTGGGGTGTGT	TCCCAGACAGTTCCCTGGGG	yes	0.9831536643	0.9838231576	0.7978764472	CCT	GTGGGTGGGCTAAGCCACCAGTGGCATCTTGCTCCACACACCCCAACTGGGTCCCTTCTCTCTCCTCCCCAGGGAACTGTCTGGGACCTTTGCTCATCTGTGTCAGCAAGTTGACGTCACCCGGGAGAACCTGGAGCAGGAA	70	1	12069649	CCCCAGGGAACTGTCTGGGAC	63	-	MFN2	2	9	0.3378761083	1	0.4079562294	0.4125821057	6.925460979	6.89910662	17.73630391	17.75505446	-2.91985257	-2.920888907	+	11	GTCCCAGACAGTTCCCTGGGG
4060	0.5463584813	SpCas9	68	CCTGCTCAGTGGGCACGCCCCGCCTTGCCTTCCCCAGAGGGACATTGGCTGGCGCCCGGAC	GTCCGGGCGCCAGCCAATGTCCCTCTGGGGAAGGCAAGGCGGGGCGTGCCCACTGAGCAGG	AGCCAATGTCCCTCTGGGGA	yes	0.9831501183	0.9832468812	0.836005629	CCT	TCCTACACGACGCCGTGATGCGTGTCAGCAGGCAGCCTGCTCAGTGGGCACGCCCCGCCTTGCCTTCCCCAGAGGGACATTGGCTGGCGCCCGGACAGCACCCACCTGCTGGTCTTCTCCACCGAGTCAGCCTTCCACTATG	70	17	73726322	TCCCCAGAGGGACATTGGCTG	62	-	ITGB4	3	7	0.1013795165	1	0.5371025922	0.5335671714	5.611864447	5.597238081	34.7290027	34.7484263	-2.469506784	-2.469929665	+	10	CAGCCAATGTCCCTCTGGGGA
1643	0.5972730997	SpCas9	70	AGGGTCGGGGCCGGTGTGAGGCCCGTGTCCCCTCCAGAGGGCGCCACGGCCAGCGAGCACC	GGTGCTCGCTGGCCGTGGCGCCCTCTGGAGGGGACACGGGCCTCACACCGGCCCCGACCCT	AGGCCCGTGTCCCCTCCAGA	yes	0.9830359169	0.9830286201	0.8628700769	GGG	CAAAAGCGCCGGGTGGCGGGGAACGGGGACCTGCCAGGGTCGGGGCCGGTGTGAGGCCCGTGTCCCCTCCAGAGGGCGCCACGGCCAGCGAGCACCGCGCGCTGATGTCGGAGCTCAAGATCCTCATTCACATCGGCAACCA	70	5	180046366	GAGGCCCGTGTCCCCTCCAGA	52	+	FLT4	2	7	0.5365091616	1	0.4430417242	0.437411453	7.49368878	7.486161002	23.48971523	23.490859	-2.999716101	-2.9997704	-	9	GAGGCCCGTGTCCCCTCCAGA
1752	0.5614304725	SpCas9	70	ACAGTGCCCCCCTCTCCCTTTCCTCTGTTCTCTGCAGGAGGATCAGCTGGGCCTGTCCCTG	CAGGGACAGGCCCAGCTGATCCTCCTGCAGAGAACAGAGGAAAGGGAGAGGGGGGCACTGT	TTTCCTCTGTTCTCTGCAGG	yes	0.983032338	0.9827870516	0.8431132087	AGG	TGGGGAAGTGCAGCAGCTGCCTGGGCCCCTGCCCAACAGTGCCCCCCTCTCCCTTTCCTCTGTTCTCTGCAGGAGGATCAGCTGGGCCTGTCCCTGCTCAGCCTGGAGCAGCTAGAATCAGAGGAGACGCTGAAGAGGATAG	70	19	45854979	CTTTCCTCTGTTCTCTGCAGG	52	+	ERCC2	1	0	0.5574057183	1	0.4352929778	0.4412249854	6.223776674	6.164239082	19.01080043	18.55976948	-3.068688943	-3.075566623	-	1	CTTTCCTCTGTTCTCTGCAGG
1538	0.3913776503	SpCas9	71	AATTGTTGCATTTCAAAAATGTTTTGGTCTTTTTAAGGCTGGCTTGAGTCTTCGTAAAGTA	TACTTTACGAAGACTCAAGCCAGCCTTAAAAAGACCAAAACATTTTTGAAATGCAACAATT	TGTTTTGGTCTTTTTAAGGC	yes	0.9830114829	0.9830573434	0.8097254565	TGG	TTGGTTTTAGTTAACAAAGACAATGCTTTATTTCTAATTGTTGCATTTCAAAAATGTTTTGGTCTTTTTAAGGCTGGCTTGAGTCTTCGTAAAGTAAACAGACATGTAGATTTTCCACTTATGCTCGATTTAGCACCATTCT	70	6	99887731	ATGTTTTGGTCTTTTTAAGGC	53	+	USP45	1	0	0.5318262482	1	0.4811374379	0.4824360422	6.571685348	6.573610926	30.64560787	30.5522978	-2.973078649	-2.973945577	-	1	ATGTTTTGGTCTTTTTAAGGC
1974	0.6366305587	SpCas9	71	GGGCAGGAGTTACTGACGCATGGCCTCTTGGTTTCAGCATGGAAGAATCCTACATTACAGC	GCTGTAATGTAGGATTCTTCCATGCTGAAACCAAGAGGCCATGCGTCAGTAACTCCTGCCC	ATGGCCTCTTGGTTTCAGCA	yes	0.9829901644	0.9799446075	0.8609814308	TGG	GCCCTTTAGGGCAGAATGAGAAGGCGTCCGGCCAAGGGCAGGAGTTACTGACGCATGGCCTCTTGGTTTCAGCATGGAAGAATCCTACATTACAGCGACCCATTCATCCTCTTCCTGTTCTTGTTGGCTTTCTCCACTGCCA	70	1	94522378	CATGGCCTCTTGGTTTCAGCA	53	+	ABCA4	2	10	0.8090481171	1	0.4926488648	0.4874882942	7.642668765	7.637211138	18.19623231	18.20254963	-2.607281206	-2.607464154	-	12	CATGGCCTCTTGGTTTCAGCA
1774	0.4363102453	SpCas9	71	AATCTGAACTTTATAAATTGGGCTTTGCGCGCCCCAGCCCGGAGTCAGAAAGGCGAGGGGC	GCCCCTCGCCTTTCTGACTCCGGGCTGGGGCGCGCAAAGCCCAATTTATAAAGTTCAGATT	GGCTTTGCGCGCCCCAGCC	yes	0.982949165	0.9829122422	0.8158137863	CGG	ATAAGTTTAAAGCTCCTCCTCCCCCCGGCCCACCAAATCTGAACTTTATAAATTGGGCTTTGCGCGCCCCAGCCCGGAGTCAGAAAGGCGAGGGGCGCCGGGAACTGGCGTGTGGGACTCCAGACAGGAGAGGCTGCGCCTT	70	14	69259787	TGGGCTTTGCGCGCCCCAGCC	53	+	ZFP36L1	1	0	0.7210463492	1	0.6297329951	0.6315383475	4.873057616	4.818757116	34.90606954	34.99855997	-1.459836849	-1.462700408	-	1	TGGGCTTTGCGCGCCCCAGCC
8238	0.3104548134	SpCas9	71	ACAGCTTCACTTTTGCTTCCTTGATTTTCCTTTTTAGAATGGACTGGTACCTATTGTTGAA	TTCAACAATAGGTACCAGTCCATTCTAAAAAGGAAAATCAAGGAAGCAAAAGTGAAGCTGT	CTTGATTTTCCTTTTTAGAA	yes	0.9827197696	0.9828583363	0.8140844659	TGG	TTGAATCTCCTCCTAAGGAAAGGATAACAGTGAGCACAGCTTCACTTTTGCTTCCTTGATTTTCCTTTTTAGAATGGACTGGTACCTATTGTTGAACCAGAGGTAATTCCTGATGGAGACCATGACCTGGAACACTGCCAGT	70	9	104188920	CCTTGATTTTCCTTTTTAGAA	53	+	ALDOB	1	3	0.7021337359	1	0.4208679369	0.4192089469	5.965000643	5.995336079	16.01085565	15.97594882	-3.108111234	-3.106658523	-	4	CCTTGATTTTCCTTTTTAGAA
9550	0.5900401348	SpCas9	68	GTGTCGCGGAGTTCACTGGCCTCCTCTCCTCCTGCAGGGTGGACCTGGTAGCCGTGGTTTC	GAAACCACGGCTACCAGGTCCACCCTGCAGGAGGAGAGGAGGCCAGTGAACTCCGCGACAC	TACCAGGTCCACCCTGCAGG	yes	0.9825864942	0.9820238562	0.8431132087	CCT	TCCCGCTCCACCCTCATTGCCTGGCTGGTGCCTGTGTGTCGCGGAGTTCACTGGCCTCCTCTCCTCCTGCAGGGTGGACCTGGTAGCCGTGGTTTCCCTGGCGCAGATGGTGTTGCTGGTCCCAAGGTAACCTCTCCTTGCG	70	17	48271987	CCTGCAGGGTGGACCTGGTAG	62	-	COL1A1	1	3	0.3217818953	1	0.4445622456	0.4468716985	6.393678533	6.337905043	19.01490933	19.00141589	-3.036505471	-3.039508768	-	4	CTACCAGGTCCACCCTGCAGG
7	0.567163472	SpCas9	71	TGCCAGGCATGCCCACTGACTGGTGCCCTTGGCCCAGGGTGGAGACCTTCATTCCAATACT	AGTATTGGAATGAAGGTCTCCACCCTGGGCCAAGGGCACCAGTCAGTGGGCATGCCTGGCA	CTGGTGCCCTTGGCCCAGGG	yes	0.9821005773	0.9821087843	0.8444970703	TGG	CTGCCCAGCAGCTCTGGCCTAGAAAGAGGCTCGACTGCCAGGCATGCCCACTGACTGGTGCCCTTGGCCCAGGGTGGAGACCTTCATTCCAATACTACAACAAGTGGGCGGCGCTGTTTGGGGCTATCATCTCCGTGGTCAT	70	16	56917961	ACTGGTGCCCTTGGCCCAGGG	53	+	SLC12A3	3	11	0.7744510414	1	0.45890734	0.4583732934	7.721992304	7.73134566	15.32302573	15.2816473	-2.569114446	-2.56885365	+	14	ACTGGTGCCCTTGGCCCAGGG
1467	0.3962096392	SpCas9	68	GGTGGCGTGGCAGCTGACTCCTCCCTTTTCCTCCTAGGGACCCAGATGCGCAGCCTGGGGG	CCCCCAGGCTGCGCATCTGGGTCCCTAGGAGGAAAAGGGAGGAGTCAGCTGCCACGCCACC	ACTCCTCCCTTTTCCTCCTA	yes	0.9819326024	0.9819212644	0.8551426824	GGG	CTCTTACTCCTGACCTGGCACTCTTGTGCTTGGGGGGTGGCGTGGCAGCTGACTCCTCCCTTTTCCTCCTAGGGACCCAGATGCGCAGCCTGGGGGTGAGCTGATGCTGGGTGGCACAGACTCCAAGTATTACAAGGGTTCT	70	11	1776258	GACTCCTCCCTTTTCCTCCTA	50	+	CTSD	1	0	0.2466307624	1	0.4576986863	0.4645048245	6.429510249	6.412486515	21.54318741	21.55402334	-2.670950364	-2.671478332	-	1	GACTCCTCCCTTTTCCTCCTA
4164	0.5004302797	SpCas9	68	CAGGCCAACCTCCCTCAGCCCACAATCCCTCCCACAGAAGGAGGAGCTGCCAGGGCCCACC	GGTGGGCCCTGGCAGCTCCTCCTTCTGTGGGAGGGATTGTGGGCTGAGGGAGGTTGGCCTG	CAGCTCCTCCTTCTGTGGG	yes	0.9818461443	0.9817633053	0.8302562466	CCT	GAGAAGAAAGGATGAGAAGCAAGTGGGGGCTGTGGCAGGCCAACCTCCCTCAGCCCACAATCCCTCCCACAGAAGGAGGAGCTGCCAGGGCCCACCACATTTGACATCTACGAATTCCACTTCTCTGACCTGGAGTGCACCG	70	4	654256	CCCACAGAAGGAGGAGCTGCC	62	-	PDE6B	1	7	0.1192346493	1	0.4858642208	0.4827752118	5.726711401	5.720834842	27.61832051	27.61871211	-2.992909075	-2.993061618	+	8	GGCAGCTCCTCCTTCTGTGGG
10553	0.7005867705	SpCas9	70	GGTGTTCAGAACCCCATCCCCCTCTTCTGCCCCCCAGGAGATGAACACCTTGCGTACTCAG	CTGAGTACGCAAGGTGTTCATCTCCTGGGGGGCAGAAGAGGGGGATGGGGTTCTGAACACC	CAAGGTGTTCATCTCCTGGG	yes	0.9816537246	0.9813110334	0.8652860604	CCC	GAAGAGGTGGGGGCGAGCCCAGGGTGGGGGCAGGTGGTGTTCAGAACCCCATCCCCCTCTTCTGCCCCCCAGGAGATGAACACCTTGCGTACTCAGTGTGGACACCTGTATGCCTACGACTGGATTAGTATCCCACTGGTGT	70	11	61724859	CCCAGGAGATGAACACCTTGC	64	-	BEST1	1	36	0.2325662653	1	0.6007368259	0.6024799672	4.476508653	4.461519013	49.73332127	49.73954619	-3.355662871	-3.356592991	+	37	GCAAGGTGTTCATCTCCTGGG
4461	0.4734424865	SpCas9	74	AGACCTGAGCACAGTTCCTCTCTTTCAATCCCTCCAGGGTTCCAACAAAGTGAATGAAGCT	AGCTTCATTCACTTTGTTGGAACCCTGGAGGGATTGAAAGAGAGGAACTGTGCTCAGGTCT	CATTCACTTTGTTGGAACCC	yes	0.9814681477	0.9817372429	0.7379871822	CCA	TTTCCTACATGACCAGTTGATTTTTGAGTCCTCAGAGACCTGAGCACAGTTCCTCTCTTTCAATCCCTCCAGGGTTCCAACAAAGTGAATGAAGCTCTTCTGCAAAGAATAAACAGTGCCAAAAAAATCCACTTGGTTCCAT	70	7	50531129	GGGTTCCAACAAAGTGAATGA	68	-	DDC	1	4	0.8413057357	1	0.5169710782	0.5238254389	7.986543723	7.939707052	37.28439616	37.29523533	-2.489555203	-2.491233606	-	5	TCATTCACTTTGTTGGAACCC
5161	0.2425020547	SpCas9	68	CCACAGGTTCTTACCTTCTACCTCTTTCCTGCTTTAGGGTTTCAGTGGTTTGGATGGTGCC	GGCACCATCCAAACCACTGAAACCCTAAAGCAGGAAAGAGGTAGAAGGTAAGAACCTGTGG	TCTACCTCTTTCCTGCTTTA	yes	0.9813885968	0.9814143825	0.8439137485	GGG	AGATCTAGGTGGATGTCAAGGCTGTTCCACCCCCTCCACAGGTTCTTACCTTCTACCTCTTTCCTGCTTTAGGGTTTCAGTGGTTTGGATGGTGCCAAGGGAGATGCTGGTCCTGCTGGTCCTAAGGTAAGAGGCTGTCTGA	70	17	48274031	TTCTACCTCTTTCCTGCTTTA	50	+	COL1A1	1	10	0.3564376116	1	0.3965259275	0.4048292262	6.941333976	6.985281586	14.36861117	14.35447476	-2.816819941	-2.814962881	-	11	TTCTACCTCTTTCCTGCTTTA
3309	0.3915778642	SpCas9	73	GTCGGGCGGGGAGCTCGGCGGCGGCGGGCGCGGGAAGATGGCGGCAGCGGCGGCGGCGGCT	AGCCGCCGCCGCCGCTGCCGCCATCTTCCCGCGCCCGCCGCCGCCGAGCTCCCCGCCCGAC	CGGCGGGCGCGGGAAGATGG	yes	0.9812002752	0.9678805698	0.7696216192	CGG	GGCGCGCAGGGTGCGGTCGCGGAGGGGCGGGCACAGTCGGGCGGGGAGCTCGGCGGCGGCGGGCGCGGGAAGATGGCGGCAGCGGCGGCGGCGGCTGCAGAACAGGTCTGTGAGTACCGCCGCGGCCGCGGGCTGGAGGAGC	70	4	52904425	GCGGCGGGCGCGGGAAGATGG	55	+	SGCB	1	5	0.7653192643	1	0.4396413787	0.4312149917	13.77361628	13.76687052	11.79930753	11.80771008	-1.509948509	-1.510539955	-	6	GCGGCGGGCGCGGGAAGATGG
6900	0.5518416617	SpCas9	70	ACCTGATAGTGAGCTCACCCCCTGCCTACGTCCCCAGATGGCCTCACAGGTGCATCATAGC	GCTATGATGCACCTGTGAGGCCATCTGGGGACGTAGGCAGGGGGTGAGCTCACTATCAGGT	CCCCTGCCTACGTCCCCAGA	yes	0.9811583929	0.9810709218	0.8478175984	TGG	TCCAGGCGTGAGCTGGTGGGACAGGCCCAGGTGCCACCTGATAGTGAGCTCACCCCCTGCCTACGTCCCCAGATGGCCTCACAGGTGCATCATAGCCGCTCCAACCCCACCGATATCTACCCCTCCAAGTGGATTGCCCGGC	70	16	2138228	CCCCCTGCCTACGTCCCCAGA	52	+	TSC2	8	10	0.68618309	1	0.4353884607	0.4355249048	7.560534893	7.455609934	15.6138097	15.72678017	-2.86637023	-2.871132329	+	18	CCCCCTGCCTACGTCCCCAGA
1502	0.630453866	SpCas9	68	CCTGGAGCTGACCCCAGTCCTGTCCATCCCCCTCCAGGTTTACATCGACATCAGCAATATC	GATATTGCTGATGTCGATGTAAACCTGGAGGGGGATGGACAGGACTGGGGTCAGCTCCAGG	TGTCGATGTAAACCTGGAGG	yes	0.98104036	0.981068041	0.843130418	CCC	TAACTTGTCACTCAGAGCTGGGTGGAGCCCAGAGCCCTGGAGCTGACCCCAGTCCTGTCCATCCCCCTCCAGGTTTACATCGACATCAGCAATATCCCTACCACTGAAGATGAGTTTCTCCTCTGTTACTACAGCAACAGTC	70	17	1399458	CCTCCAGGTTTACATCGACAT	62	-	INPP5K	1	0	0.1287847939	1	0.4873163715	0.4926511845	6.413522212	6.32289446	17.50278572	17.55895523	-2.180375993	-2.18382703	-	1	ATGTCGATGTAAACCTGGAGG
10857	0.517240997	SpCas9	68	AGTATGTCCTCCCTAATTGTCCTTTCTCTCCCTGCAGGGCCACAGCTGGCCGAGCTGACCA	TGGTCAGCTCGGCCAGCTGTGGCCCTGCAGGGAGAGAAAGGACAATTAGGGAGGACATACT	TTGTCCTTTCTCTCCCTGCA	yes	0.9808938723	0.9808967869	0.8536930014	GGG	ACCCCTACCCTAGACATGGCCCTAACCCTGCCCCCAGTATGTCCTCCCTAATTGTCCTTTCTCTCCCTGCAGGGCCACAGCTGGCCGAGCTGACCAATAGGAGGCGTGGACGTCTGCGCTGGTTCAGTCATTCTACTCGCTC	70	X	49083164	ATTGTCCTTTCTCTCCCTGCA	50	+	CACNA1F	1	1	0.347055831	1	0.4846228441	0.4912789815	5.45130742	5.452931148	27.91510783	27.91489129	-3.019145855	-3.019043635	-	2	ATTGTCCTTTCTCTCCCTGCA
7591	0.5264467673	SpCas9	68	CCAGCCTTGCCCCTGACACAGTTCCCTCCACTCACAGGAAGCAAGACTGCTGGTGGCCAAG	CTTGGCCACCAGCAGTCTTGCTTCCTGTGAGTGGAGGGAACTGTGTCAGGGGCAAGGCTGG	CAGTCTTGCTTCCTGTGAG	yes	0.9808458481	0.98089472	0.8418546808	CCA	TTTCTTTTCTGTGCTTTGGTGCTGGAGCCAGGCGGCCAGCCTTGCCCCTGACACAGTTCCCTCCACTCACAGGAAGCAAGACTGCTGGTGGCCAAGGCCTACAGACACACCGAGAAGGTGCTGCAGGACAACCTGGACAAGT	70	16	89620894	CTCACAGGAAGCAAGACTGCT	62	-	SPG7	1	0	0.1368175323	1	0.4939490283	0.4973673921	5.761086976	5.744176358	22.00276667	22.00430016	-2.755203583	-2.755896797	+	1	AGCAGTCTTGCTTCCTGTGAG
4441	0.5933537341	SpCas9	68	GAGGGCTCCTATTGACTATAATCATTTCCTTTCCCAGGGTCCCCCAGGACCCCCGGGACGG	CCGTCCCGGGGGTCCTGGGGGACCCTGGGAAAGGAAATGATTATAGTCAATAGGAGCCCTC	TATAATCATTTCCTTTCCCA	yes	0.9808371074	0.9808362527	0.875981607	GGG	AGCCTGGGGCAAACCAGAGCCATGGCCTGGGACCTGAGGGCTCCTATTGACTATAATCATTTCCTTTCCCAGGGTCCCCCAGGACCCCCGGGACGGCTGGTAAGGGCTGCGCTGGGTCTGGTCCTCTGTCATTGTTCTCACT	70	3	48617490	CTATAATCATTTCCTTTCCCA	50	+	COL7A1	1	2	0.3503225188	1	0.4501482958	0.4575884351	6.750422662	6.749807857	15.15789174	15.15838016	-2.732414819	-2.732445052	-	3	CTATAATCATTTCCTTTCCCA
5930	0.4093030629	SpCas9	71	ATCCTCTCCTGCTCACCTCCTCTCTCCTGCCCCACAGCATGGAAGAATGTGAGGCACTGTG	CACAGTGCCTCACATTCTTCCATGCTGTGGGGCAGGAGAGAGGAGGTGAGCAGGAGAGGAT	CTCTCTCCTGCCCCACAGCA	yes	0.9807536836	0.9804471366	0.8424764869	TGG	CAAGAGATTCCCAGGGCTGGGGAAGGTGGGTGGGAATCCTCTCCTGCTCACCTCCTCTCTCCTGCCCCACAGCATGGAAGAATGTGAGGCACTGTGTACCCGGCTGGCCATCATGGTAAAGGGCGCCTTTCGATGTATGGGC	70	1	94466484	CCTCTCTCCTGCCCCACAGCA	53	+	ABCA4	1	16	0.7738327238	1	0.5022052426	0.5072393579	5.137678266	4.852708162	19.83089372	19.29790166	-2.716469981	-2.717695285	-	17	CCTCTCTCCTGCCCCACAGCA
8382	0.3939528293	SpCas9	70	CCTTCCCCTCCCAAGTTTCCTGTCTTTCCAGTTGTGGATGGGGACTCACCCCCGAGGGGAT	ATCCCCTCGGGGGTGAGTCCCCATCCACAACTGGAAAGACAGGAAACTTGGGAGGGGAAGG	CCTGTCTTTCCAGTTGTGGA	no	0.9804208366	0.98011614	0.8386831854	TGG	GGGACAGGCCAACTCAGGGTGGCAGGTTTCTTCCCCCTTCCCCTCCCAAGTTTCCTGTCTTTCCAGTTGTGGATGGGGACTCACCCCCGAGGGGATGCCAAGATCCTTGACAACCGCATCTCACAGAAGACCCTAAGCCAGT	70	15	75183726	TCCTGTCTTTCCAGTTGTGGA	52	+	MPI	1	2	0.4851976047	1	0.4575740799	0.4605141754	5.039453838	5.061023948	22.41869715	22.14813763	-2.917317194	-2.916739374	+	3	TCCTGTCTTTCCAGTTGTGGA
8786	0.4141929287	SpCas9	68	TTACTTGTTTGTTTGTTTGTTTGTTTGTTTTTTGTAGGGTACAGGCATCCTTCACCTGCTA	TAGCAGGTGAAGGATGCCTGTACCCTACAAAAAACAAACAAACAAACAAACAAACAAGTAA	TTGTTTGTTTGTTTTTTGTA	yes	0.9802157017	0.9801751458	0.8419170195	GGG	AGACCTCAGCAGATGCTTGTTCAAAAAATTAATTCTTACTTGTTTGTTTGTTTGTTTGTTTGTTTTTTGTAGGGTACAGGCATCCTTCACCTGCTATTGTTGCAAGAACAGTCAGAATTTTACATACACTACTAACTCTGGT	70	17	29676138	TTTGTTTGTTTGTTTTTTGTA	50	+	NF1	13	8	0.2069873255	1	0.4339585082	0.4351052206	5.667296781	5.630676718	18.57497276	18.58995922	-2.929314958	-2.930868095	+	21	TTTGTTTGTTTGTTTTTTGTA
6222	0.4211841318	SpCas9	71	CATAGTCCACTTACGCATTCGTCTATCTTTCGCATAGGTTGGTCCAATGCCCTGGTTGGGT	ACCCAACCAGGGCATTGGACCAACCTATGCGAAAGATAGACGAATGCGTAAGTGGACTATG	CGTCTATCTTTCGCATAGGT	yes	0.9801047149	0.9802278892	0.8195756563	TGG	GGGGGCAAACAGGGGTACTACAGACCGTCAGGAGGCATAGTCCACTTACGCATTCGTCTATCTTTCGCATAGGTTGGTCCAATGCCCTGGTTGGGTCCTCAAACAGACGAATCTATCAAAGGGCTTTGTGAGAGGGGGAGGA	70	18	55221656	TCGTCTATCTTTCGCATAGGT	53	+	FECH	2	7	0.6584476821	1	0.428974783	0.4279865096	6.10168214	6.098717242	19.80811016	19.87574572	-3.058100311	-3.057922458	-	9	TCGTCTATCTTTCGCATAGGT
[truncated: 3,273 more rows]
