# Supplementary material for: Machine learning based CRISPR gRNA design for therapeutic exon skipping
Source: PLoS Comput Biol. 2021 Jan 8;17(1):e1008605. doi: 10.1371/journal.pcbi.1008605 (PMC7819613; doi:10.1371/journal.pcbi.1008605)
Supplement: S2 Table — Each row represents a repair outcome. 1,695 unique gRNAs are represented. The gRNA ID column consists of gRNA identifiers that correspond with the Identifier number column of S1 Table. The Category, Genotype position, Inserted Bases, and Length columns describe the repair genotype. The Empirical frequency and Predicted frequency columns describe the observed and inDelphi predicted frequencies respectively. (ZIP) [file pcbi.1008605.s016.zip › S2_Table.csv]

gRNA ID	Category	Genotype position	Inserted Bases	Length	Empirical frequency	Predicted frequency
8495	ins		A	1	0.01811861371536922	0.009339175237238036
8495	ins		G	1	0.0	0.0017770297388998166
8495	ins		T	1	0.00021068155482987464	0.004558819209212358
8495	ins		C	1	0.04961550616243548	0.07070740492223614
8495	del	0.0		1	0.16759717686716527	0.032842315643812875
8495	del	1.0		1	0.01853997682502897	0.032842315643812875
8495	del	0.0		2	0.004002949541767618	0.016944485760044925
8495	del	1.0		2	0.0	0.016944485760044925
8495	del	2.0		2	0.009902033077004109	0.016944485760044925
8495	del	0.0		3	0.004634994206257242	0.012683350509641072
8495	del	1.0		3	0.0	0.006341675254820536
8495	del	2.0		3	0.0010534077741493732	0.006341675254820536
8495	del	3.0		3	0.19993679553355104	0.012683350509641072
8495	del	0.0		4	0.0	0.008588301089901081
8495	del	1.0		4	0.0	0.002862767029967027
8495	del	2.0		4	0.0004213631096597493	0.002862767029967027
8495	del	3.0		4	0.006320446644896239	0.002862767029967027
8495	del	4.0		4	0.0025281786579584957	0.008588301089901081
8495	del	0.0		5	0.0	0.005133302566050818
8495	del	1.0		5	0.0008427262193194986	0.0012833256415127046
8495	del	2.0		5	0.0	0.0012833256415127046
8495	del	3.0		5	0.005056357315916991	0.0012833256415127046
8495	del	4.0		5	0.0027388602127883703	0.0012833256415127046
8495	del	5.0		5	0.005056357315916991	0.005133302566050818
8495	del	0.0		6	0.0	0.0030123615328574486
8495	del	1.0		6	0.0	0.0006024723065714897
8495	del	2.0		6	0.0	0.0006024723065714897
8495	del	3.0		6	0.0	0.0006024723065714897
8495	del	4.0		6	0.0	0.0006024723065714897
8495	del	5.0		6	0.0	0.0006024723065714897
8495	del	6.0		6	0.009691351522174233	0.0030123615328574486
8495	del	0.0		7	0.0	0.001763670567856401
8495	del	1.0		7	0.0021068155482987464	0.00029394509464273353
8495	del	2.0		7	0.0033709048772779943	0.00029394509464273353
8495	del	3.0		7	0.0010534077741493732	0.00029394509464273353
8495	del	4.0		7	0.0	0.00029394509464273353
8495	del	5.0		7	0.0	0.00029394509464273353
8495	del	6.0		7	0.0	0.00029394509464273353
8495	del	7.0		7	0.0067418097545559885	0.001763670567856401
8495	del	0.0		8	0.0	0.0010295766650743846
8495	del	1.0		8	0.0	0.00014708238072491209
8495	del	2.0		8	0.0	0.00014708238072491209
8495	del	3.0		8	0.0	0.00014708238072491209
8495	del	4.0		8	0.0010534077741493732	0.00014708238072491209
8495	del	5.0		8	0.0016854524386389971	0.00014708238072491209
8495	del	6.0		8	0.0044243126514273675	0.00014708238072491209
8495	del	7.0		8	0.00021068155482987464	0.00014708238072491209
8495	del	8.0		8	0.0	0.0010295766650743846
8495	del	0.0		9	0.00021068155482987464	0.0006676130868292888
8495	del	1.0		9	0.0004213631096597493	0.009063512872259963
8495	del	2.0		9	0.0	0.0
8495	del	3.0		9	0.0	0.00011126884780488147
8495	del	4.0		9	0.0008427262193194986	0.00011126884780488147
8495	del	5.0		9	0.0010534077741493732	0.00011126884780488147
8495	del	6.0		9	0.0	0.00011126884780488147
8495	del	7.0		9	0.0016854524386389971	0.00011126884780488147
8495	del	8.0		9	0.0	0.00011126884780488147
8495	del	9.0		9	0.0004213631096597493	0.0006676130868292888
8495	del	0.0		10	0.0	0.00047918747029552085
8495	del	1.0		10	0.004002949541767618	0.05286566521612829
8495	del	2.0		10	0.0	0.0
8495	del	3.0		10	0.0	0.0
8495	del	4.0		10	0.0010534077741493732	7.98645783825868e-05
8495	del	5.0		10	0.0	7.98645783825868e-05
8495	del	6.0		10	0.0	7.98645783825868e-05
8495	del	7.0		10	0.0	7.98645783825868e-05
8495	del	8.0		10	0.0	7.98645783825868e-05
8495	del	9.0		10	0.0021068155482987464	7.98645783825868e-05
8495	del	10.0		10	0.0	0.00047918747029552085
8495	del	0.0		11	0.0004213631096597493	0.0003607802221987283
8495	del	1.0		11	0.0	4.5097527774841034e-05
8495	del	2.0		11	0.0	0.005497298441725781
8495	del	3.0		11	0.0	0.0
8495	del	4.0		11	0.0025281786579584957	4.5097527774841034e-05
8495	del	5.0		11	0.0	4.5097527774841034e-05
8495	del	6.0		11	0.0	4.5097527774841034e-05
8495	del	7.0		11	0.0	4.5097527774841034e-05
8495	del	8.0		11	0.0	4.5097527774841034e-05
8495	del	9.0		11	0.0	4.5097527774841034e-05
8495	del	10.0		11	0.0	4.5097527774841034e-05
8495	del	11.0		11	0.0	0.0003607802221987283
8495	del	0.0		12	0.0008427262193194986	0.00041521206706559357
8495	del	1.0		12	0.0	5.1901508383199196e-05
8495	del	2.0		12	0.0010534077741493732	5.1901508383199196e-05
8495	del	3.0		12	0.0	5.1901508383199196e-05
8495	del	4.0		12	0.0014747708838091225	0.004281300331193251
8495	del	5.0		12	0.0	0.0
8495	del	6.0		12	0.0	5.1901508383199196e-05
8495	del	7.0		12	0.0	5.1901508383199196e-05
8495	del	8.0		12	0.0	5.1901508383199196e-05
8495	del	9.0		12	0.0	5.1901508383199196e-05
8495	del	10.0		12	0.0	5.1901508383199196e-05
8495	del	11.0		12	0.0	0.004281300331193251
8495	del	12.0		12	0.0	0.0
8495	del	0.0		13	0.0	0.0003210281489635175
8495	del	1.0		13	0.0	6.42056297927035e-05
8495	del	2.0		13	0.0	6.42056297927035e-05
8495	del	3.0		13	0.0	6.42056297927035e-05
8495	del	4.0		13	0.006531128199726114	0.024971972036503094
8495	del	5.0		13	0.0	0.0
8495	del	6.0		13	0.0	0.0
8495	del	7.0		13	0.0018961339934688718	0.003120245385047495
8495	del	8.0		13	0.0	0.0
8495	del	9.0		13	0.0	6.42056297927035e-05
8495	del	10.0		13	0.0006320446644896239	6.42056297927035e-05
8495	del	11.0		13	0.00021068155482987464	0.024971972036503094
8495	del	12.0		13	0.0	0.0
8495	del	13.0		13	0.0	0.0
8495	del	0.0		14	0.0	0.0002490569600412099
8495	del	1.0		14	0.0	3.1132120005151235e-05
8495	del	2.0		14	0.0	3.1132120005151235e-05
8495	del	3.0		14	0.0	3.1132120005151235e-05
8495	del	4.0		14	0.0	3.1132120005151235e-05
8495	del	5.0		14	0.0016854524386389971	0.002596739914306559
8495	del	6.0		14	0.0	0.0
8495	del	7.0		14	0.0018961339934688718	3.1132120005151235e-05
8495	del	8.0		14	0.0	3.1132120005151235e-05
8495	del	9.0		14	0.0	3.1132120005151235e-05
8495	del	10.0		14	0.0	3.1132120005151235e-05
8495	del	11.0		14	0.0012640893289792478	0.07492055742992293
8495	del	12.0		14	0.0	0.0
8495	del	13.0		14	0.0	0.0
8495	del	14.0		14	0.0	0.0
8495	del	0.0		15	0.0	0.00019354266526218843
8495	del	1.0		15	0.0008427262193194986	2.4192833157773554e-05
8495	del	2.0		15	0.00021068155482987464	2.4192833157773554e-05
8495	del	3.0		15	0.0	2.4192833157773554e-05
8495	del	4.0		15	0.0	2.4192833157773554e-05
8495	del	5.0		15	0.0	2.4192833157773554e-05
8495	del	6.0		15	0.0	2.4192833157773554e-05
8495	del	7.0		15	0.0	2.4192833157773554e-05
8495	del	8.0		15	0.0	2.4192833157773554e-05
8495	del	9.0		15	0.008216580638365112	0.0018925244918581573
8495	del	10.0		15	0.0	0.0
8495	del	11.0		15	0.18676919835668387	0.17260362382976296
8495	del	12.0		15	0.0	0.0
8495	del	13.0		15	0.0	0.0
8495	del	14.0		15	0.0	0.0
8495	del	15.0		15	0.0	0.0
8495	del	0.0		16	0.0	0.0014738995562409455
8495	del	1.0		16	0.0	0.0
8495	del	2.0		16	0.0	2.508911797295758e-05
8495	del	3.0		16	0.0	2.508911797295758e-05
8495	del	4.0		16	0.0	2.508911797295758e-05
8495	del	5.0		16	0.0	2.508911797295758e-05
8495	del	6.0		16	0.0	2.508911797295758e-05
8495	del	7.0		16	0.0	2.508911797295758e-05
8495	del	8.0		16	0.020225429263667966	0.0015750023733264844
8495	del	9.0		16	0.0	0.0
8495	del	10.0		16	0.08258716949331087	0.2200994267119545
8495	del	11.0		16	0.0	0.0
8495	del	12.0		16	0.0	0.0
8495	del	13.0		16	0.0	0.0
8495	del	14.0		16	0.0	0.0
8495	del	15.0		16	0.0	0.0
8495	del	16.0		16	0.012430211734962605	0.0001505347078377455
8495	del	0.0		17	0.0	7.809456899745049e-05
8495	del	1.0		17	0.0	7.80945689974505e-06
8495	del	2.0		17	0.0	7.80945689974505e-06
8495	del	3.0		17	0.0	7.80945689974505e-06
8495	del	4.0		17	0.0	7.80945689974505e-06
8495	del	5.0		17	0.0	7.80945689974505e-06
8495	del	6.0		17	0.0	7.80945689974505e-06
8495	del	7.0		17	0.0	7.80945689974505e-06
8495	del	8.0		17	0.0012640893289792478	0.0012266130816859873
8495	del	9.0		17	0.0	0.0
8495	del	10.0		17	0.0	7.80945689974505e-06
8495	del	11.0		17	0.0	7.80945689974505e-06
8495	del	12.0		17	0.01896133993468872	0.035389965442607925
8495	del	13.0		17	0.0	0.0
8495	del	14.0		17	0.0	0.0
8495	del	15.0		17	0.0	0.0
8495	del	16.0		17	0.0	7.80945689974505e-06
8495	del	17.0		17	0.0	7.809456899745049e-05
8495	del	0.0		18	0.00589908353523649	9.118332309216478e-05
8495	del	1.0		18	0.0	1.0131480343573865e-05
8495	del	2.0		18	0.0	1.0131480343573865e-05
8495	del	3.0		18	0.0	1.0131480343573865e-05
8495	del	4.0		18	0.0	1.0131480343573865e-05
8495	del	5.0		18	0.0	1.0131480343573865e-05
8495	del	6.0		18	0.0	1.0131480343573865e-05
8495	del	7.0		18	0.0008427262193194986	0.0008939652701969782
8495	del	8.0		18	0.0	0.0
8495	del	9.0		18	0.0	1.0131480343573865e-05
8495	del	10.0		18	0.0	1.0131480343573865e-05
8495	del	11.0		18	0.0	0.0009552872285426759
8495	del	12.0		18	0.0	0.0
8495	del	13.0		18	0.006952491309385863	0.00715458977551667
8495	del	14.0		18	0.0	0.0
8495	del	15.0		18	0.0	0.0
8495	del	16.0		18	0.0	1.0131480343573865e-05
8495	del	17.0		18	0.0018961339934688718	0.0009552872285426759
8495	del	18.0		18	0.0	0.0
8495	del	0.0		19	0.0	4.732669895356346e-05
8495	del	1.0		19	0.0008427262193194986	4.732669895356346e-06
8495	del	2.0		19	0.0	4.732669895356346e-06
8495	del	3.0		19	0.0	0.0006962208524680467
8495	del	4.0		19	0.0	0.0
8495	del	5.0		19	0.0	4.732669895356346e-06
8495	del	6.0		19	0.0	4.732669895356346e-06
8495	del	7.0		19	0.0	4.732669895356346e-06
8495	del	8.0		19	0.0	4.732669895356346e-06
8495	del	9.0		19	0.0	4.732669895356346e-06
8495	del	10.0		19	0.0	4.732669895356346e-06
8495	del	11.0		19	0.0	4.732669895356346e-06
8495	del	12.0		19	0.0	0.0007439784416471482
8495	del	13.0		19	0.0	0.0
8495	del	14.0		19	0.002317497103128621	0.0007439784416471482
8495	del	15.0		19	0.0	0.0
8495	del	16.0		19	0.0	4.732669895356346e-06
8495	del	17.0		19	0.0	0.0007439784416471482
8495	del	18.0		19	0.0	0.0
8495	del	19.0		19	0.0	4.732669895356346e-05
8495	del	0.0		20	0.0	3.6850047625270286e-05
8495	del	1.0		20	0.0	2.834619048097714e-06
8495	del	2.0		20	0.0	2.834619048097714e-06
8495	del	3.0		20	0.0	2.834619048097714e-06
8495	del	4.0		20	0.0	2.834619048097714e-06
8495	del	5.0		20	0.0	2.834619048097714e-06
8495	del	6.0		20	0.0	2.834619048097714e-06
8495	del	7.0		20	0.0	2.834619048097714e-06
8495	del	8.0		20	0.0	2.834619048097714e-06
8495	del	9.0		20	0.0	0.0005422173450927557
8495	del	10.0		20	0.0	0.0
8495	del	11.0		20	0.0	2.834619048097714e-06
8495	del	12.0		20	0.0	2.834619048097714e-06
8495	del	13.0		20	0.0	0.0005794109929430425
8495	del	14.0		20	0.0	0.0
8495	del	15.0		20	0.0	2.834619048097714e-06
8495	del	16.0		20	0.0	2.834619048097714e-06
8495	del	17.0		20	0.0	0.0005794109929430425
8495	del	18.0		20	0.0	0.0
8495	del	19.0		20	0.0	2.834619048097714e-06
8495	del	20.0		20	0.0	3.6850047625270286e-05
8495	del	0.0		21	0.0	4.3042078029694846e-05
8495	del	1.0		21	0.0	3.5868398358079037e-06
8495	del	2.0		21	0.0	3.5868398358079037e-06
8495	del	3.0		21	0.0	3.5868398358079037e-06
8495	del	4.0		21	0.0	3.5868398358079037e-06
8495	del	5.0		21	0.0	3.5868398358079037e-06
8495	del	6.0		21	0.0	3.5868398358079037e-06
8495	del	7.0		21	0.0	3.5868398358079037e-06
8495	del	8.0		21	0.0	3.5868398358079037e-06
8495	del	9.0		21	0.0	3.5868398358079037e-06
8495	del	10.0		21	0.006531128199726114	0.002470434142178945
8495	del	11.0		21	0.0	0.0
8495	del	12.0		21	0.0	0.0
8495	del	13.0		21	0.0	3.5868398358079037e-06
8495	del	14.0		21	0.0	0.0004512457350242217
8495	del	15.0		21	0.0	0.0
8495	del	16.0		21	0.0	3.5868398358079037e-06
8495	del	17.0		21	0.0	0.0004512457350242217
8495	del	18.0		21	0.0	0.0
8495	del	19.0		21	0.0	3.5868398358079037e-06
8495	del	20.0		21	0.0	0.0004512457350242217
8495	del	21.0		21	0.0	0.0
8495	del	0.0		22	0.0	2.2345333178058256e-05
8495	del	1.0		22	0.0	0.0003514305317944955
8495	del	2.0		22	0.0	0.0
8495	del	3.0		22	0.0	2.0313939252780233e-06
8495	del	4.0		22	0.0	2.0313939252780233e-06
8495	del	5.0		22	0.0	2.0313939252780233e-06
8495	del	6.0		22	0.0027388602127883703	0.0003288714440267418
8495	del	7.0		22	0.0	0.0
8495	del	8.0		22	0.0	2.0313939252780233e-06
8495	del	9.0		22	0.0	2.0313939252780233e-06
8495	del	10.0		22	0.0	2.0313939252780233e-06
8495	del	11.0		22	0.0	2.0313939252780233e-06
8495	del	12.0		22	0.0	0.0003514305317944955
8495	del	13.0		22	0.0	0.0
8495	del	14.0		22	0.0	2.0313939252780233e-06
8495	del	15.0		22	0.0	2.0313939252780233e-06
8495	del	16.0		22	0.0	2.0313939252780233e-06
8495	del	17.0		22	0.0	0.0003514305317944955
8495	del	18.0		22	0.0	0.0
8495	del	19.0		22	0.0	2.0313939252780233e-06
8495	del	20.0		22	0.0	0.0003514305317944955
8495	del	21.0		22	0.0	0.0
8495	del	22.0		22	0.0	2.2345333178058256e-05
8495	del	0.0		23	0.0	1.74014525459148e-05
8495	del	1.0		23	0.0	1.2429608961367713e-06
8495	del	2.0		23	0.0	0.0002736943733567534
8495	del	3.0		23	0.0	0.0
8495	del	4.0		23	0.0	1.2429608961367713e-06
8495	del	5.0		23	0.0	1.2429608961367713e-06
8495	del	6.0		23	0.0	1.2429608961367713e-06
8495	del	7.0		23	0.0	1.2429608961367713e-06
8495	del	8.0		23	0.0	1.2429608961367713e-06
8495	del	9.0		23	0.0	1.2429608961367713e-06
8495	del	10.0		23	0.0	1.2429608961367713e-06
8495	del	11.0		23	0.0	0.0002736943733567534
8495	del	12.0		23	0.0	0.0
8495	del	13.0		23	0.002949541767618245	0.0002736943733567534
8495	del	14.0		23	0.0	0.0
8495	del	15.0		23	0.0	1.2429608961367713e-06
8495	del	16.0		23	0.0	1.2429608961367713e-06
8495	del	17.0		23	0.0	1.2429608961367713e-06
8495	del	18.0		23	0.0	1.2429608961367713e-06
8495	del	19.0		23	0.0	1.2429608961367713e-06
8495	del	20.0		23	0.0	0.0002736943733567534
8495	del	21.0		23	0.0	0.0
8495	del	22.0		23	0.0	1.2429608961367713e-06
8495	del	23.0		23	0.0	1.74014525459148e-05
8495	del	0.0		24	0.0	1.3551685854788007e-05
8495	del	1.0		24	0.0	1.1293071545656673e-06
8495	del	2.0		24	0.0	1.1293071545656673e-06
8495	del	3.0		24	0.0	1.1293071545656673e-06
8495	del	4.0		24	0.0	1.1293071545656673e-06
8495	del	5.0		24	0.0	1.1293071545656673e-06
8495	del	6.0		24	0.0	1.1293071545656673e-06
8495	del	7.0		24	0.0	1.1293071545656673e-06
8495	del	8.0		24	0.0	1.1293071545656673e-06
8495	del	9.0		24	0.0	1.1293071545656673e-06
8495	del	10.0		24	0.0	1.1293071545656673e-06
8495	del	11.0		24	0.0	0.001596404762407353
8495	del	12.0		24	0.0	0.0
8495	del	13.0		24	0.0	0.0
8495	del	14.0		24	0.0	0.00021315339229247698
8495	del	15.0		24	0.0	0.0
8495	del	16.0		24	0.02865269145686295	0.0041739281648891305
8495	del	17.0		24	0.0	0.0
8495	del	18.0		24	0.0	0.0
8495	del	19.0		24	0.0	0.0
8495	del	20.0		24	0.0025281786579584957	0.00021315339229247698
8495	del	21.0		24	0.0	0.0
8495	del	22.0		24	0.0	1.1293071545656673e-06
8495	del	23.0		24	0.0	1.1293071545656673e-06
8495	del	24.0		24	0.0	1.3551685854788007e-05
8495	del	0.0		25	0.0	1.055376094464075e-05
8495	del	1.0		25	0.0	8.794800787200626e-07
8495	del	2.0		25	0.0	8.794800787200626e-07
8495	del	3.0		25	0.0	8.794800787200626e-07
8495	del	4.0		25	0.0	0.0001660040288317074
8495	del	5.0		25	0.0	0.0
8495	del	6.0		25	0.0	8.794800787200626e-07
8495	del	7.0		25	0.0008427262193194986	0.00015534787030987158
8495	del	8.0		25	0.0	0.0
8495	del	9.0		25	0.0	8.794800787200626e-07
8495	del	10.0		25	0.0	8.794800787200626e-07
8495	del	11.0		25	0.00021068155482987464	0.004789510996909278
8495	del	12.0		25	0.0	0.0
8495	del	13.0		25	0.0	0.0
8495	del	14.0		25	0.0	0.0
8495	del	15.0		25	0.0	8.794800787200626e-07
8495	del	16.0		25	0.0	0.0001660040288317074
8495	del	17.0		25	0.0	0.0
8495	del	18.0		25	0.0	8.794800787200626e-07
8495	del	19.0		25	0.0	8.794800787200626e-07
8495	del	20.0		25	0.0014747708838091225	0.0001660040288317074
8495	del	21.0		25	0.0	0.0
8495	del	22.0		25	0.0	8.794800787200626e-07
8495	del	23.0		25	0.0	8.794800787200626e-07
8495	del	24.0		25	0.0	8.794800787200626e-07
8495	del	25.0		25	0.0	1.055376094464075e-05
8495	del	0.0		26	0.0	8.219118857888411e-06
8495	del	1.0		26	0.0	4.5661771432713396e-07
8495	del	2.0		26	0.0	4.5661771432713396e-07
8495	del	3.0		26	0.0	4.5661771432713396e-07
8495	del	4.0		26	0.0	4.5661771432713396e-07
8495	del	5.0		26	0.0	0.00012928406764714179
8495	del	6.0		26	0.0	0.0
8495	del	7.0		26	0.0	4.5661771432713396e-07
8495	del	8.0		26	0.0	4.5661771432713396e-07
8495	del	9.0		26	0.0	4.5661771432713396e-07
8495	del	10.0		26	0.0	4.5661771432713396e-07
8495	del	11.0		26	0.013062256399452228	0.011034180507963851
8495	del	12.0		26	0.0	0.0
8495	del	13.0		26	0.0	0.0
8495	del	14.0		26	0.0	0.0
8495	del	15.0		26	0.0	0.0
8495	del	16.0		26	0.0	4.5661771432713396e-07
8495	del	17.0		26	0.0	4.5661771432713396e-07
8495	del	18.0		26	0.0	4.5661771432713396e-07
8495	del	19.0		26	0.0	4.5661771432713396e-07
8495	del	20.0		26	0.0	4.5661771432713396e-07
8495	del	21.0		26	0.0	4.5661771432713396e-07
8495	del	22.0		26	0.0	4.5661771432713396e-07
8495	del	23.0		26	0.0	4.5661771432713396e-07
8495	del	24.0		26	0.0	4.5661771432713396e-07
8495	del	25.0		26	0.0	4.5661771432713396e-07
8495	del	26.0		26	0.0	8.219118857888411e-06
8495	del	0.0		27	0.0	9.601459716123903e-06
8495	del	1.0		27	0.0	0.00010068653312225055
8495	del	2.0		27	0.0	0.0
8495	del	3.0		27	0.0	6.858185511517073e-07
8495	del	4.0		27	0.0	6.858185511517073e-07
8495	del	5.0		27	0.0	6.858185511517073e-07
8495	del	6.0		27	0.0	6.858185511517073e-07
8495	del	7.0		27	0.0	6.858185511517073e-07
8495	del	8.0		27	0.0	6.858185511517073e-07
8495	del	9.0		27	0.0	9.422324626399904e-05
8495	del	10.0		27	0.0	0.0
8495	del	11.0		27	0.0	6.858185511517073e-07
8495	del	12.0		27	0.006320446644896239	0.0029049852646562974
8495	del	13.0		27	0.0	0.0
8495	del	14.0		27	0.0	0.0
8495	del	15.0		27	0.0	0.0
8495	del	16.0		27	0.0	6.858185511517073e-07
8495	del	17.0		27	0.0	0.00010068653312225055
8495	del	18.0		27	0.0	0.0
8495	del	19.0		27	0.0	6.858185511517073e-07
8495	del	20.0		27	0.0	0.00010068653312225055
8495	del	21.0		27	0.0	0.0
8495	del	22.0		27	0.0	6.858185511517073e-07
8495	del	23.0		27	0.0	6.858185511517073e-07
8495	del	24.0		27	0.0	6.858185511517073e-07
8495	del	25.0		27	0.0	6.858185511517073e-07
8495	del	26.0		27	0.0	6.858185511517073e-07
8495	del	27.0		27	0.0	0.0
8495	del	0.0		28	0.0	7.338113797393227e-05
8495	del	1.0		28	0.0	0.0
8495	del	2.0		28	0.0	7.841475084035364e-05
8495	del	3.0		28	0.0	0.0
8495	del	4.0		28	0.0	8.797128184524954e-07
8495	del	5.0		28	0.0	8.797128184524954e-07
8495	del	6.0		28	0.0	8.797128184524954e-07
8495	del	7.0		28	0.0	8.797128184524954e-07
8495	del	8.0		28	0.0	8.797128184524954e-07
8495	del	9.0		28	0.0	8.797128184524954e-07
8495	del	10.0		28	0.0004213631096597493	0.0004292970829210529
8495	del	11.0		28	0.0	0.0
8495	del	12.0		28	0.0	0.0
8495	del	13.0		28	0.0	0.0005872844918778463
8495	del	14.0		28	0.0	0.0
8495	del	15.0		28	0.0	0.0
8495	del	16.0		28	0.0	8.797128184524954e-07
8495	del	17.0		28	0.0	8.797128184524954e-07
8495	del	18.0		28	0.0	8.797128184524954e-07
8495	del	19.0		28	0.0	8.797128184524954e-07
8495	del	20.0		28	0.0	8.797128184524954e-07
8495	del	21.0		28	0.0	8.797128184524954e-07
8495	del	22.0		28	0.0	8.797128184524954e-07
8495	del	23.0		28	0.0	8.797128184524954e-07
8495	del	24.0		28	0.0	8.797128184524954e-07
8495	del	25.0		28	0.0	8.797128184524954e-07
8495	del	26.0		28	0.0	8.797128184524954e-07
8495	del	27.0		28	0.0	0.0
8495	del	28.0		28	0.0	0.0
8495	del	0.0		29	0.0	5.823494420792223e-06
8495	del	1.0		29	0.0	3.42558495340719e-07
8495	del	2.0		29	0.0	3.42558495340719e-07
8495	del	3.0		29	0.0	3.42558495340719e-07
8495	del	4.0		29	0.0	3.42558495340719e-07
8495	del	5.0		29	0.0	3.42558495340719e-07
8495	del	6.0		29	0.0	3.42558495340719e-07
8495	del	7.0		29	0.0	3.42558495340719e-07
8495	del	8.0		29	0.0	6.106946935881652e-05
8495	del	9.0		29	0.0	0.0
8495	del	10.0		29	0.0	3.42558495340719e-07
8495	del	11.0		29	0.0	3.42558495340719e-07
8495	del	12.0		29	0.0	6.106946935881652e-05
8495	del	13.0		29	0.0	0.0
8495	del	14.0		29	0.0	6.106946935881652e-05
8495	del	15.0		29	0.0	0.0
8495	del	16.0		29	0.0	3.42558495340719e-07
8495	del	17.0		29	0.0	0.0003343369043491858
8495	del	18.0		29	0.0	0.0
8495	del	19.0		29	0.0	0.0
8495	del	20.0		29	0.0	3.42558495340719e-07
8495	del	21.0		29	0.0	3.42558495340719e-07
8495	del	22.0		29	0.0	3.42558495340719e-07
8495	del	23.0		29	0.0	3.42558495340719e-07
8495	del	24.0		29	0.0	3.42558495340719e-07
8495	del	25.0		29	0.0	3.42558495340719e-07
8495	del	26.0		29	0.0	3.42558495340719e-07
8495	del	27.0		29	0.0	0.0
8495	del	28.0		29	0.0	0.0
8495	del	29.0		29	0.0	0.0
8495	del	0.0		30	0.0	4.450791002579292e-05
8495	del	1.0		30	0.0	0.0
8495	del	2.0		30	0.0	6.047098607744817e-07
8495	del	3.0		30	0.0	6.047098607744817e-07
8495	del	4.0		30	0.0	4.756095055840148e-05
8495	del	5.0		30	0.0	0.0
8495	del	6.0		30	0.0	6.047098607744817e-07
8495	del	7.0		30	0.0	6.047098607744817e-07
8495	del	8.0		30	0.0	6.047098607744817e-07
8495	del	9.0		30	0.0	6.047098607744817e-07
8495	del	10.0		30	0.0	6.047098607744817e-07
8495	del	11.0		30	0.0	4.756095055840148e-05
8495	del	12.0		30	0.0	0.0
8495	del	13.0		30	0.0	4.756095055840148e-05
8495	del	14.0		30	0.0	0.0
8495	del	15.0		30	0.0	6.047098607744817e-07
8495	del	16.0		30	0.0	6.047098607744817e-07
8495	del	17.0		30	0.0	4.756095055840148e-05
8495	del	18.0		30	0.0	0.0
8495	del	19.0		30	0.0	6.047098607744817e-07
8495	del	20.0		30	0.0	4.756095055840148e-05
8495	del	21.0		30	0.0	0.0
8495	del	22.0		30	0.0	6.047098607744817e-07
8495	del	23.0		30	0.0	6.047098607744817e-07
8495	del	24.0		30	0.0	6.047098607744817e-07
8495	del	25.0		30	0.0	6.047098607744817e-07
8495	del	26.0		30	0.0	6.047098607744817e-07
8495	del	27.0		30	0.0	0.0
8495	del	28.0		30	0.0	0.0
8495	del	29.0		30	0.0	0.0
8495	del	30.0		30	0.0	0.0
8495	del	0.0		31	0.0	3.5321043471339394e-06
8495	del	1.0		31	0.0	4.4151304339174243e-07
8495	del	2.0		31	0.0	4.4151304339174243e-07
8495	del	3.0		31	0.0	3.466279518095915e-05
8495	del	4.0		31	0.0	0.0
8495	del	5.0		31	0.0	3.704050553850344e-05
8495	del	6.0		31	0.0	0.0
8495	del	7.0		31	0.0	3.466279518095915e-05
8495	del	8.0		31	0.0	0.0
8495	del	9.0		31	0.0	4.4151304339174243e-07
8495	del	10.0		31	0.0	4.4151304339174243e-07
8495	del	11.0		31	0.0	0.00027741355090659666
8495	del	12.0		31	0.0	0.0
8495	del	13.0		31	0.0	0.0
8495	del	14.0		31	0.0010534077741493732	0.00020278558316119132
8495	del	15.0		31	0.0	0.0
8495	del	16.0		31	0.0	0.0
8495	del	17.0		31	0.0	3.704050553850344e-05
8495	del	18.0		31	0.0	0.0
8495	del	19.0		31	0.0	4.4151304339174243e-07
8495	del	20.0		31	0.0	4.4151304339174243e-07
8495	del	21.0		31	0.0	4.4151304339174243e-07
8495	del	22.0		31	0.0	4.4151304339174243e-07
8495	del	23.0		31	0.0	3.704050553850344e-05
8495	del	24.0		31	0.0	0.0
8495	del	25.0		31	0.0	3.466279518095915e-05
8495	del	26.0		31	0.0	0.0
8495	del	27.0		31	0.0	0.0
8495	del	28.0		31	0.0	0.0
8495	del	29.0		31	0.0	0.0
8495	del	30.0		31	0.0	0.0
8495	del	31.0		31	0.0	0.0
8495	del	0.0		32	0.0	2.750800629690653e-06
8495	del	1.0		32	0.0	1.719250393556658e-07
8495	del	2.0		32	0.0	1.719250393556658e-07
8495	del	3.0		32	0.0	1.719250393556658e-07
8495	del	4.0		32	0.0	1.719250393556658e-07
8495	del	5.0		32	0.0	1.719250393556658e-07
8495	del	6.0		32	0.0	1.719250393556658e-07
8495	del	7.0		32	0.0	1.719250393556658e-07
8495	del	8.0		32	0.0	1.719250393556658e-07
8495	del	9.0		32	0.0	1.719250393556658e-07
8495	del	10.0		32	0.0	1.719250393556658e-07
8495	del	11.0		32	0.0	1.719250393556658e-07
8495	del	12.0		32	0.0027388602127883703	0.00021604989068067652
8495	del	13.0		32	0.0	0.0
8495	del	14.0		32	0.0	0.0
8495	del	15.0		32	0.0	1.719250393556658e-07
8495	del	16.0		32	0.0	1.719250393556658e-07
8495	del	17.0		32	0.0	2.884717471874719e-05
8495	del	18.0		32	0.0	0.0
8495	del	19.0		32	0.0	1.719250393556658e-07
8495	del	20.0		32	0.0	2.884717471874719e-05
8495	del	21.0		32	0.0	0.0
8495	del	22.0		32	0.0	1.719250393556658e-07
8495	del	23.0		32	0.0	0.00021604989068067652
8495	del	24.0		32	0.0	0.0
8495	del	25.0		32	0.0	0.0
8495	del	26.0		32	0.0	1.719250393556658e-07
8495	del	27.0		32	0.0	0.0
8495	del	28.0		32	0.0	0.0
8495	del	29.0		32	0.0	0.0
8495	del	30.0		32	0.0	0.0
8495	del	31.0		32	0.0	0.0
8495	del	32.0		32	0.0	0.0
8495	del	0.0		33	0.0	2.1423230498613896e-06
8495	del	1.0		33	0.0	1.6479408075856844e-07
8495	del	2.0		33	0.0	1.6479408075856844e-07
8495	del	3.0		33	0.0	2.1024048028591047e-05
8495	del	4.0		33	0.0	0.0
8495	del	5.0		33	0.0	1.6479408075856844e-07
8495	del	6.0		33	0.0	1.6479408075856844e-07
8495	del	7.0		33	0.0	1.6479408075856844e-07
8495	del	8.0		33	0.0	1.6479408075856844e-07
8495	del	9.0		33	0.0	2.1024048028591047e-05
8495	del	10.0		33	0.0	0.0
8495	del	11.0		33	0.0	2.2466202260357945e-05
8495	del	12.0		33	0.0	0.0
8495	del	13.0		33	0.0	0.00016825982404460214
8495	del	14.0		33	0.0	0.0
8495	del	15.0		33	0.0	0.0
8495	del	16.0		33	0.0	1.6479408075856844e-07
8495	del	17.0		33	0.0	1.6479408075856844e-07
8495	del	18.0		33	0.0	1.6479408075856844e-07
8495	del	19.0		33	0.0	1.6479408075856844e-07
8495	del	20.0		33	0.0	2.2466202260357945e-05
8495	del	21.0		33	0.0	0.0
8495	del	22.0		33	0.0	1.6479408075856844e-07
8495	del	23.0		33	0.0	1.6479408075856844e-07
8495	del	24.0		33	0.0	2.2466202260357945e-05
8495	del	25.0		33	0.0	0.0
8495	del	26.0		33	0.0	1.6479408075856844e-07
8495	del	27.0		33	0.0	0.0
8495	del	28.0		33	0.0	0.0
8495	del	29.0		33	0.0	0.0
8495	del	30.0		33	0.0	0.0
8495	del	31.0		33	0.0	0.0
8495	del	32.0		33	0.0	0.0
8495	del	33.0		33	0.0	0.0
8495	del	0.0		34	0.0	1.6684414803318801e-06
8495	del	1.0		34	0.0	1.3903679002765667e-07
8495	del	2.0		34	0.0	1.3903679002765667e-07
8495	del	3.0		34	0.0	1.3903679002765667e-07
8495	del	4.0		34	0.0	1.3903679002765667e-07
8495	del	5.0		34	0.0	1.3903679002765667e-07
8495	del	6.0		34	0.0	1.6373545067997533e-05
8495	del	7.0		34	0.0	0.0
8495	del	8.0		34	0.006109765090066365	1.749669591300733e-05
8495	del	9.0		34	0.0	0.0
8495	del	10.0		34	0.00021068155482987464	0.00034261688767117676
8495	del	11.0		34	0.0	0.0
8495	del	12.0		34	0.0	0.0
8495	del	13.0		34	0.0	0.0
8495	del	14.0		34	0.0	1.749669591300733e-05
8495	del	15.0		34	0.0	0.0
8495	del	16.0		34	0.0	1.3903679002765667e-07
8495	del	17.0		34	0.0	1.749669591300733e-05
8495	del	18.0		34	0.0	0.0
8495	del	19.0		34	0.0	1.3903679002765667e-07
8495	del	20.0		34	0.0	1.749669591300733e-05
8495	del	21.0		34	0.0	0.0
8495	del	22.0		34	0.0	1.3903679002765667e-07
8495	del	23.0		34	0.0	1.3903679002765667e-07
8495	del	24.0		34	0.0	1.3903679002765667e-07
8495	del	25.0		34	0.0	1.3903679002765667e-07
8495	del	26.0		34	0.0	1.3903679002765667e-07
8495	del	27.0		34	0.0	0.0
8495	del	28.0		34	0.0	0.0
8495	del	29.0		34	0.0	0.0
8495	del	30.0		34	0.0	0.0
8495	del	31.0		34	0.0	0.0
8495	del	32.0		34	0.0	0.0
8495	del	33.0		34	0.0	0.0
8495	del	34.0		34	0.0	0.0
8495	del	0.0		35	0.0	1.2993827992654e-06
8495	del	1.0		35	0.0	1.3626440478212359e-05
8495	del	2.0		35	0.0	0.0
8495	del	3.0		35	0.0	7.218793329252221e-08
8495	del	4.0		35	0.0	7.218793329252221e-08
8495	del	5.0		35	0.0	7.218793329252221e-08
8495	del	6.0		35	0.0	7.218793329252221e-08
8495	del	7.0		35	0.0	7.218793329252221e-08
8495	del	8.0		35	0.0	7.218793329252221e-08
8495	del	9.0		35	0.0	7.218793329252221e-08
8495	del	10.0		35	0.0	7.218793329252221e-08
8495	del	11.0		35	0.0	7.218793329252221e-08
8495	del	12.0		35	0.0	0.00010205474208090417
8495	del	13.0		35	0.0	0.0
8495	del	14.0		35	0.0	0.0
8495	del	15.0		35	0.0	7.218793329252221e-08
8495	del	16.0		35	0.0	7.218793329252221e-08
8495	del	17.0		35	0.0	7.218793329252221e-08
8495	del	18.0		35	0.0	7.218793329252221e-08
8495	del	19.0		35	0.0	7.460064701096416e-05
8495	del	20.0		35	0.0	0.0
8495	del	21.0		35	0.0	0.0
8495	del	22.0		35	0.0	7.218793329252221e-08
8495	del	23.0		35	0.0	7.218793329252221e-08
8495	del	24.0		35	0.0	7.218793329252221e-08
8495	del	25.0		35	0.0	7.218793329252221e-08
8495	del	26.0		35	0.0	7.218793329252221e-08
8495	del	27.0		35	0.0	0.0
8495	del	28.0		35	0.0	0.0
8495	del	29.0		35	0.0	0.0
8495	del	30.0		35	0.0	0.0
8495	del	31.0		35	0.0	0.0
8495	del	32.0		35	0.0	0.0
8495	del	33.0		35	0.0	0.0
8495	del	34.0		35	0.0	0.0
8495	del	35.0		35	0.0	0.0
8495	del	0.0		36	0.0	0.0
8495	del	1.0		36	0.0	0.0
8495	del	2.0		36	0.0	0.0
8495	del	3.0		36	0.0	0.0
8495	del	4.0		36	0.0	0.0
8495	del	5.0		36	0.0	0.0
8495	del	6.0		36	0.0	0.0
8495	del	7.0		36	0.0	0.0
8495	del	8.0		36	0.0	0.0
8495	del	9.0		36	0.0	0.0
8495	del	10.0		36	0.0	0.0
8495	del	11.0		36	0.0	0.0
8495	del	12.0		36	0.0	0.0
8495	del	13.0		36	0.0	0.0
8495	del	14.0		36	0.0	0.0
8495	del	15.0		36	0.0	0.0
8495	del	16.0		36	0.0	0.0
8495	del	17.0		36	0.0	0.0
8495	del	18.0		36	0.0	0.0
8495	del	19.0		36	0.0	0.0
8495	del	20.0		36	0.0	0.0
8495	del	21.0		36	0.0	0.0
8495	del	22.0		36	0.0	0.0
8495	del	23.0		36	0.0	0.0
8495	del	24.0		36	0.0	0.0
8495	del	25.0		36	0.0	2.023919910719744e-06
8495	del	26.0		36	0.0	0.0
8495	del	27.0		36	0.0	0.0
8495	del	28.0		36	0.0	0.0
8495	del	29.0		36	0.0	0.0
8495	del	30.0		36	0.0	0.0
8495	del	31.0		36	0.0	0.0
8495	del	32.0		36	0.0	0.0
8495	del	33.0		36	0.0	0.0
8495	del	34.0		36	0.0	0.0
8495	del	35.0		36	0.0	0.0
8495	del	36.0		36	0.0	0.0
8495	del	0.0		37	0.0	0.0
8495	del	1.0		37	0.0	0.0
8495	del	2.0		37	0.0	0.0
8495	del	3.0		37	0.0	0.0
8495	del	4.0		37	0.0	0.0
8495	del	5.0		37	0.0	0.0
8495	del	6.0		37	0.0	0.0
8495	del	7.0		37	0.0	0.0
8495	del	8.0		37	0.0	0.0
8495	del	9.0		37	0.0	0.0
8495	del	10.0		37	0.0	0.0
8495	del	11.0		37	0.0	0.0
8495	del	12.0		37	0.0	0.0
8495	del	13.0		37	0.0	0.0
8495	del	14.0		37	0.0	0.0
8495	del	15.0		37	0.0	0.0
8495	del	16.0		37	0.0	0.0
8495	del	17.0		37	0.0	0.0
8495	del	18.0		37	0.0	0.0
8495	del	19.0		37	0.0	0.0
8495	del	20.0		37	0.0	0.0
8495	del	21.0		37	0.0	0.0
8495	del	22.0		37	0.0	0.0
8495	del	23.0		37	0.0	0.0
8495	del	24.0		37	0.0	0.0
8495	del	25.0		37	0.0	0.0
8495	del	26.0		37	0.0	1.5762300036790038e-06
8495	del	27.0		37	0.0	0.0
8495	del	28.0		37	0.0	0.0
8495	del	29.0		37	0.0	0.0
8495	del	30.0		37	0.0	0.0
8495	del	31.0		37	0.0	0.0
8495	del	32.0		37	0.0	0.0
8495	del	33.0		37	0.0	0.0
8495	del	34.0		37	0.0	0.0
8495	del	35.0		37	0.0	0.0
8495	del	36.0		37	0.0	0.0
8495	del	37.0		37	0.0	0.0
8495	del	0.0		38	0.0	0.0
8495	del	1.0		38	0.0	0.0
8495	del	2.0		38	0.0	0.0
8495	del	3.0		38	0.0	0.0
8495	del	4.0		38	0.0	0.0
8495	del	5.0		38	0.0	0.0
8495	del	6.0		38	0.0	0.0
8495	del	7.0		38	0.0	0.0
8495	del	8.0		38	0.0	0.0
8495	del	9.0		38	0.0	0.0
8495	del	10.0		38	0.0	0.0
8495	del	11.0		38	0.009902033077004109	0.0
8495	del	12.0		38	0.0	0.0
8495	del	13.0		38	0.0	0.0
8495	del	14.0		38	0.0	0.0
8495	del	15.0		38	0.0	0.0
8495	del	16.0		38	0.0	0.0
8495	del	17.0		38	0.0	0.0
8495	del	18.0		38	0.0	0.0
8495	del	19.0		38	0.0	0.0
8495	del	20.0		38	0.0	0.0
8495	del	21.0		38	0.0	0.0
8495	del	22.0		38	0.0	0.0
8495	del	23.0		38	0.0	0.0
8495	del	24.0		38	0.0	0.0
8495	del	25.0		38	0.0	0.0
8495	del	26.0		38	0.0	1.2275689459245125e-06
8495	del	27.0		38	0.0	0.0
8495	del	28.0		38	0.0	0.0
8495	del	29.0		38	0.0	0.0
8495	del	30.0		38	0.0	0.0
8495	del	31.0		38	0.0	0.0
8495	del	32.0		38	0.0	0.0
8495	del	33.0		38	0.0	0.0
8495	del	34.0		38	0.0	0.0
8495	del	35.0		38	0.0	0.0
8495	del	36.0		38	0.0	0.0
8495	del	37.0		38	0.0	0.0
8495	del	38.0		38	0.0	0.0
8495	del	0.0		39	0.0	0.0
8495	del	1.0		39	0.0	0.0
8495	del	2.0		39	0.0	0.0
8495	del	3.0		39	0.0	0.0
8495	del	4.0		39	0.0	0.0
8495	del	5.0		39	0.0	0.0
8495	del	6.0		39	0.0	0.0
8495	del	7.0		39	0.0	0.0
8495	del	8.0		39	0.0	0.0
8495	del	9.0		39	0.0	0.0
8495	del	10.0		39	0.0	0.0
8495	del	11.0		39	0.0	0.0
8495	del	12.0		39	0.0	0.0
8495	del	13.0		39	0.0	0.0
8495	del	14.0		39	0.0	0.0
8495	del	15.0		39	0.0	0.0
8495	del	16.0		39	0.0	0.0
8495	del	17.0		39	0.0	0.0
8495	del	18.0		39	0.0	0.0
8495	del	19.0		39	0.0	0.0
8495	del	20.0		39	0.0	0.0
8495	del	21.0		39	0.0	0.0
8495	del	22.0		39	0.0	0.0
8495	del	23.0		39	0.0	0.0
8495	del	24.0		39	0.0	0.0
8495	del	25.0		39	0.0	0.0
8495	del	26.0		39	0.0	9.56031542669185e-07
8495	del	27.0		39	0.0	0.0
8495	del	28.0		39	0.0	0.0
8495	del	29.0		39	0.0	0.0
8495	del	30.0		39	0.0	0.0
8495	del	31.0		39	0.0	0.0
8495	del	32.0		39	0.0	0.0
8495	del	33.0		39	0.0	0.0
8495	del	34.0		39	0.0	0.0
8495	del	35.0		39	0.0	0.0
8495	del	36.0		39	0.0	0.0
8495	del	37.0		39	0.0	0.0
8495	del	38.0		39	0.0	0.0
8495	del	39.0		39	0.0	0.0
8495	del	0.0		40	0.0	0.0
8495	del	1.0		40	0.0	0.0
8495	del	2.0		40	0.0	0.0
8495	del	3.0		40	0.0	0.0
8495	del	4.0		40	0.0	0.0
8495	del	5.0		40	0.0	0.0
8495	del	6.0		40	0.0	0.0
8495	del	7.0		40	0.0	0.0
8495	del	8.0		40	0.0	0.0
8495	del	9.0		40	0.0	0.0
8495	del	10.0		40	0.0	0.0
8495	del	11.0		40	0.0	0.0
8495	del	12.0		40	0.0	0.0
8495	del	13.0		40	0.0	0.0
8495	del	14.0		40	0.0	0.0
8495	del	15.0		40	0.0	0.0
8495	del	16.0		40	0.0	0.0
8495	del	17.0		40	0.0	0.0
8495	del	18.0		40	0.0	0.0
8495	del	19.0		40	0.0	0.0
8495	del	20.0		40	0.0	0.0
8495	del	21.0		40	0.0	0.0
8495	del	22.0		40	0.0	0.0
8495	del	23.0		40	0.0	0.0
8495	del	24.0		40	0.0	0.0
8495	del	25.0		40	0.0	0.0
8495	del	26.0		40	0.0	7.445580539965397e-07
8495	del	27.0		40	0.0	0.0
8495	del	28.0		40	0.0	0.0
8495	del	29.0		40	0.0	0.0
8495	del	30.0		40	0.0	0.0
8495	del	31.0		40	0.0	0.0
8495	del	32.0		40	0.0	0.0
8495	del	33.0		40	0.0	0.0
8495	del	34.0		40	0.0	0.0
8495	del	35.0		40	0.0	0.0
8495	del	36.0		40	0.0	0.0
8495	del	37.0		40	0.0	0.0
8495	del	38.0		40	0.0	0.0
8495	del	39.0		40	0.0	0.0
8495	del	40.0		40	0.0	0.0
8495	del	0.0		41	0.0	0.0
8495	del	1.0		41	0.0	0.0
8495	del	2.0		41	0.0	0.0
8495	del	3.0		41	0.0	0.0
8495	del	4.0		41	0.0	0.0
8495	del	5.0		41	0.0	0.0
8495	del	6.0		41	0.0	0.0
8495	del	7.0		41	0.0	0.0
8495	del	8.0		41	0.0	0.0
8495	del	9.0		41	0.0	0.0
8495	del	10.0		41	0.0	0.0
8495	del	11.0		41	0.0	0.0
8495	del	12.0		41	0.0	0.0
8495	del	13.0		41	0.0	0.0
8495	del	14.0		41	0.0	0.0
8495	del	15.0		41	0.0	0.0
8495	del	16.0		41	0.0	0.0
8495	del	17.0		41	0.0	0.0
8495	del	18.0		41	0.0	0.0
8495	del	19.0		41	0.0	0.0
8495	del	20.0		41	0.0	0.0
8495	del	21.0		41	0.0	0.0
8495	del	22.0		41	0.0	0.0
8495	del	23.0		41	0.0	0.0
8495	del	24.0		41	0.0	0.0
8495	del	25.0		41	0.0	0.0
8495	del	26.0		41	0.0	5.798623637385766e-07
8495	del	27.0		41	0.0	0.0
8495	del	28.0		41	0.0	0.0
8495	del	29.0		41	0.0	0.0
8495	del	30.0		41	0.0	0.0
8495	del	31.0		41	0.0	0.0
8495	del	32.0		41	0.0	0.0
8495	del	33.0		41	0.0	0.0
8495	del	34.0		41	0.0	0.0
8495	del	35.0		41	0.0	0.0
8495	del	36.0		41	0.0	0.0
8495	del	37.0		41	0.0	0.0
8495	del	38.0		41	0.0	0.0
8495	del	39.0		41	0.0	0.0
8495	del	40.0		41	0.0	0.0
8495	del	41.0		41	0.0	0.0
8495	del	0.0		42	0.0	0.0
8495	del	1.0		42	0.0	0.0
8495	del	2.0		42	0.0	0.0
8495	del	3.0		42	0.0	0.0
8495	del	4.0		42	0.0	0.0
8495	del	5.0		42	0.0	0.0
8495	del	6.0		42	0.0	0.0
8495	del	7.0		42	0.0	0.0
8495	del	8.0		42	0.0	0.0
8495	del	9.0		42	0.0	0.0
8495	del	10.0		42	0.0	0.0
8495	del	11.0		42	0.0	0.0
8495	del	12.0		42	0.0	0.0
8495	del	13.0		42	0.0	0.0
8495	del	14.0		42	0.0	0.0
8495	del	15.0		42	0.0	0.0
8495	del	16.0		42	0.002949541767618245	0.0
8495	del	17.0		42	0.0	0.0
8495	del	18.0		42	0.0	0.0
8495	del	19.0		42	0.0	0.0
8495	del	20.0		42	0.0	0.0
8495	del	21.0		42	0.0	0.0
8495	del	22.0		42	0.0	0.0
8495	del	23.0		42	0.0	0.0
8495	del	24.0		42	0.0	0.0
8495	del	25.0		42	0.0	0.0
8495	del	26.0		42	0.0	4.5159724616080164e-07
8495	del	27.0		42	0.0	0.0
8495	del	28.0		42	0.0	0.0
8495	del	29.0		42	0.0	0.0
8495	del	30.0		42	0.0	0.0
8495	del	31.0		42	0.0	0.0
8495	del	32.0		42	0.0	0.0
8495	del	33.0		42	0.0	0.0
8495	del	34.0		42	0.0	0.0
8495	del	35.0		42	0.0	0.0
8495	del	36.0		42	0.0	0.0
8495	del	37.0		42	0.0	0.0
8495	del	38.0		42	0.0	0.0
8495	del	39.0		42	0.0	0.0
8495	del	40.0		42	0.0	0.0
8495	del	41.0		42	0.0	0.0
8495	del	42.0		42	0.0	0.0
8495	del	0.0		43	0.0	0.0
8495	del	1.0		43	0.0	0.0
8495	del	2.0		43	0.0	0.0
8495	del	3.0		43	0.0	0.0
8495	del	4.0		43	0.0	0.0
8495	del	5.0		43	0.0	0.0
8495	del	6.0		43	0.0	0.0
8495	del	7.0		43	0.0	0.0
8495	del	8.0		43	0.0	0.0
8495	del	9.0		43	0.0	0.0
8495	del	10.0		43	0.0018961339934688718	0.0
8495	del	11.0		43	0.0	0.0
8495	del	12.0		43	0.0	0.0
8495	del	13.0		43	0.0	0.0
8495	del	14.0		43	0.0	0.0
8495	del	15.0		43	0.0	0.0
8495	del	16.0		43	0.0	0.0
8495	del	17.0		43	0.0	0.0
8495	del	18.0		43	0.0	0.0
8495	del	19.0		43	0.0	0.0
8495	del	20.0		43	0.0	0.0
8495	del	21.0		43	0.0	0.0
8495	del	22.0		43	0.0	0.0
8495	del	23.0		43	0.0	0.0
8495	del	24.0		43	0.0	0.0
8495	del	25.0		43	0.0	3.517042800600971e-07
8495	del	26.0		43	0.0	0.0
8495	del	27.0		43	0.0	0.0
8495	del	28.0		43	0.0	0.0
8495	del	29.0		43	0.0	0.0
8495	del	30.0		43	0.0	0.0
8495	del	31.0		43	0.0	0.0
8495	del	32.0		43	0.0	0.0
8495	del	33.0		43	0.0	0.0
8495	del	34.0		43	0.0	0.0
8495	del	35.0		43	0.0	0.0
8495	del	36.0		43	0.0	0.0
8495	del	37.0		43	0.0	0.0
8495	del	38.0		43	0.0	0.0
8495	del	39.0		43	0.0	0.0
8495	del	40.0		43	0.0	0.0
8495	del	41.0		43	0.0	0.0
8495	del	42.0		43	0.0	0.0
8495	del	43.0		43	0.0	0.0
8495	del	0.0		44	0.0	0.0
8495	del	1.0		44	0.0	0.0
8495	del	2.0		44	0.0	0.0
8495	del	3.0		44	0.0	0.0
8495	del	4.0		44	0.0	0.0
8495	del	5.0		44	0.0	0.0
8495	del	6.0		44	0.0	0.0
8495	del	7.0		44	0.0	0.0
8495	del	8.0		44	0.0	0.0
8495	del	9.0		44	0.0	0.0
8495	del	10.0		44	0.0	0.0
8495	del	11.0		44	0.0	0.0
8495	del	12.0		44	0.0	0.0
8495	del	13.0		44	0.0	0.0
8495	del	14.0		44	0.0	0.0
8495	del	15.0		44	0.0	0.0
8495	del	16.0		44	0.0	0.0
8495	del	17.0		44	0.0	0.0
8495	del	18.0		44	0.0	0.0
8495	del	19.0		44	0.0	0.0
8495	del	20.0		44	0.0	0.0
8495	del	21.0		44	0.0	0.0
8495	del	22.0		44	0.0	0.0
8495	del	23.0		44	0.0	0.0
8495	del	24.0		44	0.0	0.0
8495	del	25.0		44	0.0	0.0
8495	del	26.0		44	0.0	2.739075640199871e-07
8495	del	27.0		44	0.0	0.0
8495	del	28.0		44	0.0	0.0
8495	del	29.0		44	0.0	0.0
8495	del	30.0		44	0.0	0.0
8495	del	31.0		44	0.0	0.0
8495	del	32.0		44	0.0	0.0
8495	del	33.0		44	0.0	0.0
8495	del	34.0		44	0.0	0.0
8495	del	35.0		44	0.0	0.0
8495	del	36.0		44	0.0	0.0
8495	del	37.0		44	0.0	0.0
8495	del	38.0		44	0.0	0.0
8495	del	39.0		44	0.0	0.0
8495	del	40.0		44	0.0	0.0
8495	del	41.0		44	0.0	0.0
8495	del	42.0		44	0.0	0.0
8495	del	43.0		44	0.0	0.0
8495	del	44.0		44	0.0	0.0
8495	del	0.0		45	0.0	0.0
8495	del	1.0		45	0.0	0.0
8495	del	2.0		45	0.0	0.0
8495	del	3.0		45	0.0	0.0
8495	del	4.0		45	0.0	0.0
8495	del	5.0		45	0.0	0.0
8495	del	6.0		45	0.0	0.0
8495	del	7.0		45	0.0	0.0
8495	del	8.0		45	0.0	0.0
8495	del	9.0		45	0.0	0.0
8495	del	10.0		45	0.0	0.0
8495	del	11.0		45	0.0	0.0
8495	del	12.0		45	0.0	0.0
8495	del	13.0		45	0.0	0.0
8495	del	14.0		45	0.0	0.0
8495	del	15.0		45	0.0	0.0
8495	del	16.0		45	0.0	0.0
8495	del	17.0		45	0.0	0.0
8495	del	18.0		45	0.0	0.0
8495	del	19.0		45	0.0	0.0
8495	del	20.0		45	0.0	0.0
8495	del	21.0		45	0.0	0.0
8495	del	22.0		45	0.0	0.0
8495	del	23.0		45	0.0	0.0
8495	del	24.0		45	0.0	0.0
8495	del	25.0		45	0.0	0.0
8495	del	26.0		45	0.0	2.1331942285992376e-07
8495	del	27.0		45	0.0	0.0
8495	del	28.0		45	0.0	0.0
8495	del	29.0		45	0.0	0.0
8495	del	30.0		45	0.0	0.0
8495	del	31.0		45	0.0	0.0
8495	del	32.0		45	0.0	0.0
8495	del	33.0		45	0.0	0.0
8495	del	34.0		45	0.0	0.0
8495	del	35.0		45	0.0	0.0
8495	del	36.0		45	0.0	0.0
8495	del	37.0		45	0.0	0.0
8495	del	38.0		45	0.0	0.0
8495	del	39.0		45	0.0	0.0
8495	del	40.0		45	0.0	0.0
8495	del	41.0		45	0.0	0.0
8495	del	42.0		45	0.0	0.0
8495	del	43.0		45	0.0	0.0
8495	del	44.0		45	0.0	0.0
8495	del	45.0		45	0.0	0.0
8495	del	0.0		46	0.0	0.0
8495	del	1.0		46	0.0	0.0
8495	del	2.0		46	0.0	0.0
8495	del	3.0		46	0.0	0.0
8495	del	4.0		46	0.0	0.0
8495	del	5.0		46	0.0	0.0
8495	del	6.0		46	0.0	0.0
8495	del	7.0		46	0.0	0.0
8495	del	8.0		46	0.0	0.0
8495	del	9.0		46	0.0	0.0
8495	del	10.0		46	0.0	0.0
8495	del	11.0		46	0.0	0.0
8495	del	12.0		46	0.0	0.0
8495	del	13.0		46	0.0	0.0
8495	del	14.0		46	0.0	0.0
8495	del	15.0		46	0.0	0.0
8495	del	16.0		46	0.0	0.0
8495	del	17.0		46	0.0	0.0
8495	del	18.0		46	0.0	0.0
8495	del	19.0		46	0.0	0.0
8495	del	20.0		46	0.0	0.0
8495	del	21.0		46	0.0	0.0
8495	del	22.0		46	0.0	0.0
8495	del	23.0		46	0.0	0.0
8495	del	24.0		46	0.0	0.0
8495	del	25.0		46	0.0	0.0
8495	del	26.0		46	0.0	1.6613333225027138e-07
8495	del	27.0		46	0.0	0.0
8495	del	28.0		46	0.0	0.0
8495	del	29.0		46	0.0	0.0
8495	del	30.0		46	0.0	0.0
8495	del	31.0		46	0.0	0.0
8495	del	32.0		46	0.0	0.0
8495	del	33.0		46	0.0	0.0
8495	del	34.0		46	0.0	0.0
8495	del	35.0		46	0.0	0.0
8495	del	36.0		46	0.0	0.0
8495	del	37.0		46	0.0	0.0
8495	del	38.0		46	0.0	0.0
8495	del	39.0		46	0.0	0.0
8495	del	40.0		46	0.0	0.0
8495	del	41.0		46	0.0	0.0
8495	del	42.0		46	0.0	0.0
8495	del	43.0		46	0.0	0.0
8495	del	44.0		46	0.0	0.0
8495	del	45.0		46	0.0	0.0
8495	del	46.0		46	0.0	0.0
8495	del	0.0		47	0.0	0.0
8495	del	1.0		47	0.0	0.0
8495	del	2.0		47	0.0	0.0
8495	del	3.0		47	0.0	0.0
8495	del	4.0		47	0.0	0.0
8495	del	5.0		47	0.0	0.0
8495	del	6.0		47	0.0	0.0
8495	del	7.0		47	0.0	0.0
8495	del	8.0		47	0.0	0.0
8495	del	9.0		47	0.0	0.0
8495	del	10.0		47	0.0	0.0
8495	del	11.0		47	0.0	0.0
8495	del	12.0		47	0.0	0.0
8495	del	13.0		47	0.0	0.0
8495	del	14.0		47	0.0	0.0
8495	del	15.0		47	0.0	0.0
8495	del	16.0		47	0.0	0.0
8495	del	17.0		47	0.0	0.0
8495	del	18.0		47	0.0	0.0
8495	del	19.0		47	0.0	0.0
8495	del	20.0		47	0.0	0.0
8495	del	21.0		47	0.0	0.0
8495	del	22.0		47	0.0	0.0
8495	del	23.0		47	0.0	0.0
8495	del	24.0		47	0.0	0.0
8495	del	25.0		47	0.0	0.0
8495	del	26.0		47	0.0	1.2938476855302947e-07
8495	del	27.0		47	0.0	0.0
8495	del	28.0		47	0.0	0.0
8495	del	29.0		47	0.0	0.0
8495	del	30.0		47	0.0	0.0
8495	del	31.0		47	0.0	0.0
8495	del	32.0		47	0.0	0.0
8495	del	33.0		47	0.0	0.0
8495	del	34.0		47	0.0	0.0
8495	del	35.0		47	0.0	0.0
8495	del	36.0		47	0.0	0.0
8495	del	37.0		47	0.0	0.0
8495	del	38.0		47	0.0	0.0
8495	del	39.0		47	0.0	0.0
8495	del	40.0		47	0.0	0.0
8495	del	41.0		47	0.0	0.0
8495	del	42.0		47	0.0	0.0
8495	del	43.0		47	0.0	0.0
8495	del	44.0		47	0.0	0.0
8495	del	45.0		47	0.0	0.0
8495	del	46.0		47	0.0	0.0
8495	del	47.0		47	0.0	0.0
8495	del	0.0		48	0.0	0.0
8495	del	1.0		48	0.0	0.0
8495	del	2.0		48	0.0	0.0
8495	del	3.0		48	0.0	0.0
8495	del	4.0		48	0.0	0.0
8495	del	5.0		48	0.0	0.0
8495	del	6.0		48	0.0	0.0
8495	del	7.0		48	0.0	0.0
8495	del	8.0		48	0.0	0.0
8495	del	9.0		48	0.0	0.0
8495	del	10.0		48	0.0	0.0
8495	del	11.0		48	0.0	0.0
8495	del	12.0		48	0.0	0.0
8495	del	13.0		48	0.0	0.0
8495	del	14.0		48	0.0	0.0
8495	del	15.0		48	0.0	0.0
8495	del	16.0		48	0.0	0.0
8495	del	17.0		48	0.0	0.0
8495	del	18.0		48	0.0	0.0
8495	del	19.0		48	0.0	0.0
8495	del	20.0		48	0.0	0.0
8495	del	21.0		48	0.0	0.0
8495	del	22.0		48	0.0	0.0
8495	del	23.0		48	0.0	0.0
8495	del	24.0		48	0.0	0.0
8495	del	25.0		48	0.0	0.0
8495	del	26.0		48	0.0	1.0076495869694838e-07
8495	del	27.0		48	0.0	0.0
8495	del	28.0		48	0.0	0.0
8495	del	29.0		48	0.0	0.0
8495	del	30.0		48	0.0	0.0
8495	del	31.0		48	0.0	0.0
8495	del	32.0		48	0.0	0.0
8495	del	33.0		48	0.0	0.0
8495	del	34.0		48	0.0	0.0
8495	del	35.0		48	0.0	0.0
8495	del	36.0		48	0.0	0.0
8495	del	37.0		48	0.0	0.0
8495	del	38.0		48	0.0	0.0
8495	del	39.0		48	0.0	0.0
8495	del	40.0		48	0.0	0.0
8495	del	41.0		48	0.0	0.0
8495	del	42.0		48	0.0	0.0
8495	del	43.0		48	0.0	0.0
8495	del	44.0		48	0.0	0.0
8495	del	45.0		48	0.0	0.0
8495	del	46.0		48	0.0	0.0
8495	del	47.0		48	0.0	0.0
8495	del	48.0		48	0.0	0.0
8495	del	0.0		49	0.0	0.0
8495	del	1.0		49	0.0	0.0
8495	del	2.0		49	0.0	0.0
8495	del	3.0		49	0.0	0.0
8495	del	4.0		49	0.0	0.0
8495	del	5.0		49	0.0	0.0
8495	del	6.0		49	0.0	0.0
8495	del	7.0		49	0.0	0.0
8495	del	8.0		49	0.0	0.0
8495	del	9.0		49	0.0	0.0
8495	del	10.0		49	0.0	0.0
8495	del	11.0		49	0.0	0.0
8495	del	12.0		49	0.0	0.0
8495	del	13.0		49	0.0	0.0
8495	del	14.0		49	0.0	0.0
8495	del	15.0		49	0.0	0.0
8495	del	16.0		49	0.0	0.0
8495	del	17.0		49	0.0	0.0
8495	del	18.0		49	0.0	0.0
8495	del	19.0		49	0.0	0.0
8495	del	20.0		49	0.0	0.0
8495	del	21.0		49	0.0	0.0
8495	del	22.0		49	0.0	0.0
8495	del	23.0		49	0.0	0.0
8495	del	24.0		49	0.0	0.0
8495	del	25.0		49	0.0	7.847582854343944e-08
8495	del	26.0		49	0.0	0.0
8495	del	27.0		49	0.0	0.0
8495	del	28.0		49	0.0	0.0
8495	del	29.0		49	0.0	0.0
8495	del	30.0		49	0.0	0.0
8495	del	31.0		49	0.0	0.0
8495	del	32.0		49	0.0	0.0
8495	del	33.0		49	0.0	0.0
8495	del	34.0		49	0.0	0.0
8495	del	35.0		49	0.0	0.0
8495	del	36.0		49	0.0	0.0
8495	del	37.0		49	0.0	0.0
8495	del	38.0		49	0.0	0.0
8495	del	39.0		49	0.0	0.0
8495	del	40.0		49	0.0	0.0
8495	del	41.0		49	0.0	0.0
8495	del	42.0		49	0.0	0.0
8495	del	43.0		49	0.0	0.0
8495	del	44.0		49	0.0	0.0
8495	del	45.0		49	0.0	0.0
8495	del	46.0		49	0.0	0.0
8495	del	47.0		49	0.0	0.0
8495	del	48.0		49	0.0	0.0
8495	del	49.0		49	0.0	0.0
8495	del	0.0		50	0.0	0.0
8495	del	1.0		50	0.0	0.0
8495	del	2.0		50	0.0	0.0
8495	del	3.0		50	0.0	0.0
8495	del	4.0		50	0.0	0.0
8495	del	5.0		50	0.0	0.0
8495	del	6.0		50	0.0	0.0
8495	del	7.0		50	0.0	0.0
8495	del	8.0		50	0.0	0.0
8495	del	9.0		50	0.0	0.0
8495	del	10.0		50	0.0	0.0
8495	del	11.0		50	0.0	0.0
8495	del	12.0		50	0.0	0.0
8495	del	13.0		50	0.0	0.0
8495	del	14.0		50	0.0	0.0
8495	del	15.0		50	0.0	0.0
8495	del	16.0		50	0.0	0.0
8495	del	17.0		50	0.0	0.0
8495	del	18.0		50	0.0	0.0
8495	del	19.0		50	0.0	0.0
8495	del	20.0		50	0.0	0.0
8495	del	21.0		50	0.0	0.0
8495	del	22.0		50	0.0	0.0
8495	del	23.0		50	0.0	0.0
8495	del	24.0		50	0.0	0.0
8495	del	25.0		50	0.0	0.0
8495	del	26.0		50	0.0	6.11170366179625e-08
8495	del	27.0		50	0.0	0.0
8495	del	28.0		50	0.0	0.0
8495	del	29.0		50	0.0	0.0
8495	del	30.0		50	0.0	0.0
8495	del	31.0		50	0.0	0.0
8495	del	32.0		50	0.0	0.0
8495	del	33.0		50	0.0	0.0
8495	del	34.0		50	0.0	0.0
8495	del	35.0		50	0.0	0.0
8495	del	36.0		50	0.0	0.0
8495	del	37.0		50	0.0	0.0
8495	del	38.0		50	0.0	0.0
8495	del	39.0		50	0.0	0.0
8495	del	40.0		50	0.0	0.0
8495	del	41.0		50	0.0	0.0
8495	del	42.0		50	0.0	0.0
8495	del	43.0		50	0.0	0.0
8495	del	44.0		50	0.0	0.0
8495	del	45.0		50	0.0	0.0
8495	del	46.0		50	0.0	0.0
8495	del	47.0		50	0.0	0.0
8495	del	48.0		50	0.0	0.0
8495	del	49.0		50	0.0	0.0
8495	del	50.0		50	0.0	0.0
8495	del	0.0		51	0.0	0.0
8495	del	1.0		51	0.0	0.0
8495	del	2.0		51	0.0	0.0
8495	del	3.0		51	0.0	0.0
8495	del	4.0		51	0.0	0.0
8495	del	5.0		51	0.0	0.0
8495	del	6.0		51	0.0	0.0
8495	del	7.0		51	0.0	0.0
8495	del	8.0		51	0.0	0.0
8495	del	9.0		51	0.0	0.0
8495	del	10.0		51	0.0	0.0
8495	del	11.0		51	0.0	0.0
8495	del	12.0		51	0.0	0.0
8495	del	13.0		51	0.0	0.0
8495	del	14.0		51	0.0	0.0
8495	del	15.0		51	0.0	0.0
8495	del	16.0		51	0.0	0.0
8495	del	17.0		51	0.0	0.0
8495	del	18.0		51	0.0	0.0
8495	del	19.0		51	0.0	0.0
8495	del	20.0		51	0.0	0.0
8495	del	21.0		51	0.0	0.0
8495	del	22.0		51	0.0	0.0
8495	del	23.0		51	0.0	0.0
8495	del	24.0		51	0.0	0.0
8495	del	25.0		51	0.0	0.0
8495	del	26.0		51	0.0	4.759799592201161e-08
8495	del	27.0		51	0.0	0.0
8495	del	28.0		51	0.0	0.0
8495	del	29.0		51	0.0	0.0
8495	del	30.0		51	0.0	0.0
8495	del	31.0		51	0.0	0.0
8495	del	32.0		51	0.0	0.0
8495	del	33.0		51	0.0	0.0
8495	del	34.0		51	0.0	0.0
8495	del	35.0		51	0.0	0.0
8495	del	36.0		51	0.0	0.0
8495	del	37.0		51	0.0	0.0
8495	del	38.0		51	0.0	0.0
8495	del	39.0		51	0.0	0.0
8495	del	40.0		51	0.0	0.0
8495	del	41.0		51	0.0	0.0
8495	del	42.0		51	0.0	0.0
8495	del	43.0		51	0.0	0.0
8495	del	44.0		51	0.0	0.0
8495	del	45.0		51	0.0	0.0
8495	del	46.0		51	0.0	0.0
8495	del	47.0		51	0.0	0.0
8495	del	48.0		51	0.0	0.0
8495	del	49.0		51	0.0	0.0
8495	del	50.0		51	0.0	0.0
8495	del	51.0		51	0.0	0.0
8495	del	0.0		52	0.0	0.0
8495	del	1.0		52	0.0	0.0
8495	del	2.0		52	0.0	0.0
8495	del	3.0		52	0.0	0.0
8495	del	4.0		52	0.0	0.0
8495	del	5.0		52	0.0	0.0
8495	del	6.0		52	0.0	0.0
8495	del	7.0		52	0.0	0.0
8495	del	8.0		52	0.0	0.0
8495	del	9.0		52	0.0	0.0
8495	del	10.0		52	0.0	0.0
8495	del	11.0		52	0.0	0.0
8495	del	12.0		52	0.0	0.0
8495	del	13.0		52	0.0	0.0
8495	del	14.0		52	0.0	0.0
8495	del	15.0		52	0.0	0.0
8495	del	16.0		52	0.0	0.0
8495	del	17.0		52	0.0	0.0
8495	del	18.0		52	0.0	0.0
8495	del	19.0		52	0.0	0.0
8495	del	20.0		52	0.0	0.0
8495	del	21.0		52	0.0	0.0
8495	del	22.0		52	0.0	0.0
8495	del	23.0		52	0.0	0.0
8495	del	24.0		52	0.0	0.0
8495	del	25.0		52	0.0	0.0
8495	del	26.0		52	0.0	3.7069356467489726e-08
8495	del	27.0		52	0.0	0.0
8495	del	28.0		52	0.0	0.0
8495	del	29.0		52	0.0	0.0
8495	del	30.0		52	0.0	0.0
8495	del	31.0		52	0.0	0.0
8495	del	32.0		52	0.0	0.0
8495	del	33.0		52	0.0	0.0
8495	del	34.0		52	0.0	0.0
8495	del	35.0		52	0.0	0.0
8495	del	36.0		52	0.0	0.0
8495	del	37.0		52	0.0	0.0
8495	del	38.0		52	0.0	0.0
8495	del	39.0		52	0.0	0.0
8495	del	40.0		52	0.0	0.0
8495	del	41.0		52	0.0	0.0
8495	del	42.0		52	0.0	0.0
8495	del	43.0		52	0.0	0.0
8495	del	44.0		52	0.0	0.0
8495	del	45.0		52	0.0	0.0
8495	del	46.0		52	0.0	0.0
8495	del	47.0		52	0.0	0.0
8495	del	48.0		52	0.0	0.0
8495	del	49.0		52	0.0	0.0
8495	del	50.0		52	0.0	0.0
8495	del	51.0		52	0.0	0.0
8495	del	52.0		52	0.0	0.0
8495	del	0.0		53	0.0	0.0
8495	del	1.0		53	0.0	0.0
8495	del	2.0		53	0.0	0.0
8495	del	3.0		53	0.0	0.0
8495	del	4.0		53	0.0	0.0
8495	del	5.0		53	0.0	0.0
8495	del	6.0		53	0.0	0.0
8495	del	7.0		53	0.0	0.0
8495	del	8.0		53	0.0	0.0
8495	del	9.0		53	0.0	0.0
8495	del	10.0		53	0.0	0.0
8495	del	11.0		53	0.0	0.0
8495	del	12.0		53	0.0	0.0
8495	del	13.0		53	0.0	0.0
8495	del	14.0		53	0.0	0.0
8495	del	15.0		53	0.0	0.0
8495	del	16.0		53	0.0	0.0
8495	del	17.0		53	0.0	0.0
8495	del	18.0		53	0.0	0.0
8495	del	19.0		53	0.0	0.0
8495	del	20.0		53	0.0	0.0
8495	del	21.0		53	0.0	0.0
8495	del	22.0		53	0.0	0.0
8495	del	23.0		53	0.0	0.0
8495	del	24.0		53	0.0	0.0
8495	del	25.0		53	0.0	0.0
8495	del	26.0		53	0.0	2.8869643829342537e-08
8495	del	27.0		53	0.0	0.0
8495	del	28.0		53	0.0	0.0
8495	del	29.0		53	0.0	0.0
8495	del	30.0		53	0.0	0.0
8495	del	31.0		53	0.0	0.0
8495	del	32.0		53	0.0	0.0
8495	del	33.0		53	0.0	0.0
8495	del	34.0		53	0.0	0.0
8495	del	35.0		53	0.0	0.0
8495	del	36.0		53	0.0	0.0
8495	del	37.0		53	0.0	0.0
8495	del	38.0		53	0.0	0.0
8495	del	39.0		53	0.0	0.0
8495	del	40.0		53	0.0	0.0
8495	del	41.0		53	0.0	0.0
8495	del	42.0		53	0.0	0.0
8495	del	43.0		53	0.0	0.0
8495	del	44.0		53	0.0	0.0
8495	del	45.0		53	0.0	0.0
8495	del	46.0		53	0.0	0.0
8495	del	47.0		53	0.0	0.0
8495	del	48.0		53	0.0	0.0
8495	del	49.0		53	0.0	0.0
8495	del	50.0		53	0.0	0.0
8495	del	51.0		53	0.0	0.0
8495	del	52.0		53	0.0	0.0
8495	del	53.0		53	0.0	0.0
8495	del	0.0		54	0.0	0.0
8495	del	1.0		54	0.0	0.0
8495	del	2.0		54	0.0	0.0
8495	del	3.0		54	0.0	0.0
8495	del	4.0		54	0.0	0.0
8495	del	5.0		54	0.0	0.0
8495	del	6.0		54	0.0	0.0
8495	del	7.0		54	0.0	0.0
8495	del	8.0		54	0.0	0.0
8495	del	9.0		54	0.0	0.0
8495	del	10.0		54	0.0	0.0
8495	del	11.0		54	0.0	0.0
8495	del	12.0		54	0.0	0.0
8495	del	13.0		54	0.0	0.0
8495	del	14.0		54	0.0	0.0
8495	del	15.0		54	0.0	0.0
8495	del	16.0		54	0.0	0.0
8495	del	17.0		54	0.0	0.0
8495	del	18.0		54	0.0	0.0
8495	del	19.0		54	0.0	0.0
8495	del	20.0		54	0.0	0.0
8495	del	21.0		54	0.0	0.0
8495	del	22.0		54	0.0	0.0
8495	del	23.0		54	0.0	0.0
8495	del	24.0		54	0.0	0.0
8495	del	25.0		54	0.0	0.0
8495	del	26.0		54	0.0	2.2483701213064582e-08
8495	del	27.0		54	0.0	0.0
8495	del	28.0		54	0.0	0.0
8495	del	29.0		54	0.0	0.0
8495	del	30.0		54	0.0	0.0
8495	del	31.0		54	0.0	0.0
8495	del	32.0		54	0.0	0.0
8495	del	33.0		54	0.0	0.0
8495	del	34.0		54	0.0	0.0
8495	del	35.0		54	0.0	0.0
8495	del	36.0		54	0.0	0.0
8495	del	37.0		54	0.0	0.0
8495	del	38.0		54	0.0	0.0
8495	del	39.0		54	0.0	0.0
8495	del	40.0		54	0.0	0.0
8495	del	41.0		54	0.0	0.0
8495	del	42.0		54	0.0	0.0
8495	del	43.0		54	0.0	0.0
8495	del	44.0		54	0.0	0.0
8495	del	45.0		54	0.0	0.0
8495	del	46.0		54	0.0	0.0
8495	del	47.0		54	0.0	0.0
8495	del	48.0		54	0.0	0.0
8495	del	49.0		54	0.0	0.0
8495	del	50.0		54	0.0	0.0
8495	del	51.0		54	0.0	0.0
8495	del	52.0		54	0.0	0.0
8495	del	53.0		54	0.0	0.0
8495	del	54.0		54	0.0	0.0
8495	del	0.0		55	0.0	0.0
8495	del	1.0		55	0.0	0.0
8495	del	2.0		55	0.0	0.0
8495	del	3.0		55	0.0	0.0
8495	del	4.0		55	0.0	0.0
8495	del	5.0		55	0.0	0.0
8495	del	6.0		55	0.0	0.0
8495	del	7.0		55	0.0	0.0
8495	del	8.0		55	0.0	0.0
8495	del	9.0		55	0.0	0.0
8495	del	10.0		55	0.0	0.0
8495	del	11.0		55	0.0	0.0
8495	del	12.0		55	0.0	0.0
8495	del	13.0		55	0.0	0.0
8495	del	14.0		55	0.0	0.0
8495	del	15.0		55	0.0	0.0
8495	del	16.0		55	0.0	0.0
8495	del	17.0		55	0.0	0.0
8495	del	18.0		55	0.0	0.0
8495	del	19.0		55	0.0	0.0
8495	del	20.0		55	0.0	0.0
8495	del	21.0		55	0.0	0.0
8495	del	22.0		55	0.0	0.0
8495	del	23.0		55	0.0	0.0
8495	del	24.0		55	0.0	0.0
8495	del	25.0		55	0.0	0.0
8495	del	26.0		55	0.0	1.7510324106715587e-08
8495	del	27.0		55	0.0	0.0
8495	del	28.0		55	0.0	0.0
8495	del	29.0		55	0.0	0.0
8495	del	30.0		55	0.0	0.0
8495	del	31.0		55	0.0	0.0
8495	del	32.0		55	0.0	0.0
8495	del	33.0		55	0.0	0.0
8495	del	34.0		55	0.0	0.0
8495	del	35.0		55	0.0	0.0
8495	del	36.0		55	0.0	0.0
8495	del	37.0		55	0.0	0.0
8495	del	38.0		55	0.0	0.0
8495	del	39.0		55	0.0	0.0
8495	del	40.0		55	0.0	0.0
8495	del	41.0		55	0.0	0.0
8495	del	42.0		55	0.0	0.0
8495	del	43.0		55	0.0	0.0
8495	del	44.0		55	0.0	0.0
8495	del	45.0		55	0.0	0.0
8495	del	46.0		55	0.0	0.0
8495	del	47.0		55	0.0	0.0
8495	del	48.0		55	0.0	0.0
8495	del	49.0		55	0.0	0.0
8495	del	50.0		55	0.0	0.0
8495	del	51.0		55	0.0	0.0
8495	del	52.0		55	0.0	0.0
8495	del	53.0		55	0.0	0.0
8495	del	54.0		55	0.0	0.0
8495	del	55.0		55	0.0	0.0
8495	del	0.0		56	0.0	0.0
8495	del	1.0		56	0.0	0.0
8495	del	2.0		56	0.0	0.0
8495	del	3.0		56	0.0	0.0
8495	del	4.0		56	0.0	0.0
8495	del	5.0		56	0.0	0.0
8495	del	6.0		56	0.0	0.0
8495	del	7.0		56	0.0	0.0
8495	del	8.0		56	0.0	0.0
8495	del	9.0		56	0.0	0.0
8495	del	10.0		56	0.0	0.0
8495	del	11.0		56	0.0	0.0
8495	del	12.0		56	0.0	0.0
8495	del	13.0		56	0.0	0.0
8495	del	14.0		56	0.0	0.0
8495	del	15.0		56	0.0	0.0
8495	del	16.0		56	0.0	0.0
8495	del	17.0		56	0.0	0.0
8495	del	18.0		56	0.0	0.0
8495	del	19.0		56	0.0	0.0
8495	del	20.0		56	0.0	0.0
8495	del	21.0		56	0.0	0.0
8495	del	22.0		56	0.0	0.0
8495	del	23.0		56	0.0	0.0
8495	del	24.0		56	0.0	0.0
8495	del	25.0		56	0.0	0.0
8495	del	26.0		56	0.0	1.3637054123828305e-08
8495	del	27.0		56	0.0	0.0
8495	del	28.0		56	0.0	0.0
8495	del	29.0		56	0.0	0.0
8495	del	30.0		56	0.0	0.0
8495	del	31.0		56	0.0	0.0
8495	del	32.0		56	0.0	0.0
8495	del	33.0		56	0.0	0.0
8495	del	34.0		56	0.0	0.0
8495	del	35.0		56	0.0	0.0
8495	del	36.0		56	0.0	0.0
8495	del	37.0		56	0.0	0.0
8495	del	38.0		56	0.0	0.0
8495	del	39.0		56	0.0	0.0
8495	del	40.0		56	0.0	0.0
8495	del	41.0		56	0.0	0.0
8495	del	42.0		56	0.0	0.0
8495	del	43.0		56	0.0	0.0
8495	del	44.0		56	0.0	0.0
8495	del	45.0		56	0.0	0.0
8495	del	46.0		56	0.0	0.0
8495	del	47.0		56	0.0	0.0
8495	del	48.0		56	0.0	0.0
8495	del	49.0		56	0.0	0.0
8495	del	50.0		56	0.0	0.0
8495	del	51.0		56	0.0	0.0
8495	del	52.0		56	0.0	0.0
8495	del	53.0		56	0.0	0.0
8495	del	54.0		56	0.0	0.0
8495	del	55.0		56	0.0	0.0
8495	del	56.0		56	0.0	0.0
8495	del	0.0		57	0.0	0.0
8495	del	1.0		57	0.0	0.0
8495	del	2.0		57	0.0	0.0
8495	del	3.0		57	0.0	0.0
8495	del	4.0		57	0.0	0.0
8495	del	5.0		57	0.0	0.0
8495	del	6.0		57	0.0	0.0
8495	del	7.0		57	0.0	0.0
8495	del	8.0		57	0.0	0.0
8495	del	9.0		57	0.0	0.0
8495	del	10.0		57	0.0	0.0
8495	del	11.0		57	0.0	0.0
8495	del	12.0		57	0.0	0.0
8495	del	13.0		57	0.0	0.0
8495	del	14.0		57	0.0	0.0
8495	del	15.0		57	0.0	0.0
8495	del	16.0		57	0.0	0.0
8495	del	17.0		57	0.0	0.0
8495	del	18.0		57	0.0	0.0
8495	del	19.0		57	0.0	0.0
8495	del	20.0		57	0.0	0.0
8495	del	21.0		57	0.0	0.0
8495	del	22.0		57	0.0	0.0
8495	del	23.0		57	0.0	0.0
8495	del	24.0		57	0.0	0.0
8495	del	25.0		57	0.0	0.0
8495	del	26.0		57	0.0	1.0620548429194975e-08
8495	del	27.0		57	0.0	0.0
8495	del	28.0		57	0.0	0.0
8495	del	29.0		57	0.0	0.0
8495	del	30.0		57	0.0	0.0
8495	del	31.0		57	0.0	0.0
8495	del	32.0		57	0.0	0.0
8495	del	33.0		57	0.0	0.0
8495	del	34.0		57	0.0	0.0
8495	del	35.0		57	0.0	0.0
8495	del	36.0		57	0.0	0.0
8495	del	37.0		57	0.0	0.0
8495	del	38.0		57	0.0	0.0
8495	del	39.0		57	0.0	0.0
8495	del	40.0		57	0.0	0.0
8495	del	41.0		57	0.0	0.0
8495	del	42.0		57	0.0	0.0
8495	del	43.0		57	0.0	0.0
8495	del	44.0		57	0.0	0.0
8495	del	45.0		57	0.0	0.0
8495	del	46.0		57	0.0	0.0
8495	del	47.0		57	0.0	0.0
8495	del	48.0		57	0.0	0.0
8495	del	49.0		57	0.0	0.0
8495	del	50.0		57	0.0	0.0
8495	del	51.0		57	0.0	0.0
8495	del	52.0		57	0.0	0.0
8495	del	53.0		57	0.0	0.0
8495	del	54.0		57	0.0	0.0
8495	del	55.0		57	0.0	0.0
8495	del	56.0		57	0.0	0.0
8495	del	57.0		57	0.0	0.0
8495	del	0.0		58	0.0	0.0
8495	del	1.0		58	0.0	0.0
8495	del	2.0		58	0.0	0.0
8495	del	3.0		58	0.0	0.0
8495	del	4.0		58	0.0	0.0
8495	del	5.0		58	0.0	0.0
8495	del	6.0		58	0.0	0.0
8495	del	7.0		58	0.0	0.0
8495	del	8.0		58	0.0	0.0
8495	del	9.0		58	0.0	0.0
8495	del	10.0		58	0.0	0.0
8495	del	11.0		58	0.0	0.0
8495	del	12.0		58	0.0	0.0
8495	del	13.0		58	0.0	0.0
8495	del	14.0		58	0.0	0.0
8495	del	15.0		58	0.0	0.0
8495	del	16.0		58	0.0	0.0
8495	del	17.0		58	0.0	0.0
8495	del	18.0		58	0.0	0.0
8495	del	19.0		58	0.0	0.0
8495	del	20.0		58	0.0	0.0
8495	del	21.0		58	0.0	0.0
8495	del	22.0		58	0.0	0.0
8495	del	23.0		58	0.0	0.0
8495	del	24.0		58	0.0	8.27129143265182e-09
8495	del	25.0		58	0.0	0.0
8495	del	26.0		58	0.0	0.0
8495	del	27.0		58	0.0	0.0
8495	del	28.0		58	0.0	0.0
8495	del	29.0		58	0.0	0.0
8495	del	30.0		58	0.0	0.0
8495	del	31.0		58	0.0	0.0
8495	del	32.0		58	0.0	0.0
8495	del	33.0		58	0.0	0.0
8495	del	34.0		58	0.0	0.0
8495	del	35.0		58	0.0	0.0
8495	del	36.0		58	0.0	0.0
8495	del	37.0		58	0.0	0.0
8495	del	38.0		58	0.0	0.0
8495	del	39.0		58	0.0	0.0
8495	del	40.0		58	0.0	0.0
8495	del	41.0		58	0.0	0.0
8495	del	42.0		58	0.0	0.0
8495	del	43.0		58	0.0	0.0
8495	del	44.0		58	0.0	0.0
8495	del	45.0		58	0.0	0.0
8495	del	46.0		58	0.0	0.0
8495	del	47.0		58	0.0	0.0
8495	del	48.0		58	0.0	0.0
8495	del	49.0		58	0.0	0.0
8495	del	50.0		58	0.0	0.0
8495	del	51.0		58	0.0	0.0
8495	del	52.0		58	0.0	0.0
8495	del	53.0		58	0.0	0.0
8495	del	54.0		58	0.0	0.0
8495	del	55.0		58	0.0	0.0
8495	del	56.0		58	0.0	0.0
8495	del	57.0		58	0.0	0.0
8495	del	58.0		58	0.0	0.0
8495	del	0.0		59	0.0	0.0
8495	del	1.0		59	0.0	0.0
8495	del	2.0		59	0.0	0.0
8495	del	3.0		59	0.0	0.0
8495	del	4.0		59	0.0	0.0
8495	del	5.0		59	0.0	0.0
8495	del	6.0		59	0.0	0.0
8495	del	7.0		59	0.0	0.0
8495	del	8.0		59	0.0	0.0
8495	del	9.0		59	0.0	0.0
8495	del	10.0		59	0.0	0.0
8495	del	11.0		59	0.0	0.0
8495	del	12.0		59	0.0	0.0
8495	del	13.0		59	0.0	0.0
8495	del	14.0		59	0.0	0.0
8495	del	15.0		59	0.0	0.0
8495	del	16.0		59	0.0	0.0
8495	del	17.0		59	0.0	0.0
8495	del	18.0		59	0.0	0.0
8495	del	19.0		59	0.0	0.0
8495	del	20.0		59	0.0	0.0
8495	del	21.0		59	0.0	0.0
8495	del	22.0		59	0.0	0.0
8495	del	23.0		59	0.0	0.0
8495	del	24.0		59	0.0	0.0
8495	del	25.0		59	0.0	0.0
8495	del	26.0		59	0.0	6.441688244414166e-09
8495	del	27.0		59	0.0	0.0
8495	del	28.0		59	0.0	0.0
8495	del	29.0		59	0.0	0.0
8495	del	30.0		59	0.0	0.0
8495	del	31.0		59	0.0	0.0
8495	del	32.0		59	0.0	0.0
8495	del	33.0		59	0.0	0.0
8495	del	34.0		59	0.0	0.0
8495	del	35.0		59	0.0	0.0
8495	del	36.0		59	0.0	0.0
8495	del	37.0		59	0.0	0.0
8495	del	38.0		59	0.0	0.0
8495	del	39.0		59	0.0	0.0
8495	del	40.0		59	0.0	0.0
8495	del	41.0		59	0.0	0.0
8495	del	42.0		59	0.0	0.0
8495	del	43.0		59	0.0	0.0
8495	del	44.0		59	0.0	0.0
8495	del	45.0		59	0.0	0.0
8495	del	46.0		59	0.0	0.0
8495	del	47.0		59	0.0	0.0
8495	del	48.0		59	0.0	0.0
8495	del	49.0		59	0.0	0.0
8495	del	50.0		59	0.0	0.0
8495	del	51.0		59	0.0	0.0
8495	del	52.0		59	0.0	0.0
8495	del	53.0		59	0.0	0.0
8495	del	54.0		59	0.0	0.0
8495	del	55.0		59	0.0	0.0
8495	del	56.0		59	0.0	0.0
8495	del	57.0		59	0.0	0.0
8495	del	58.0		59	0.0	0.0
8495	del	59.0		59	0.0	0.0
8495	del	0.0		60	0.0	0.0
8495	del	1.0		60	0.0	0.0
8495	del	2.0		60	0.0	0.0
8495	del	3.0		60	0.0	0.0
8495	del	4.0		60	0.0	0.0
8495	del	5.0		60	0.0	0.0
8495	del	6.0		60	0.0	0.0
8495	del	7.0		60	0.0	0.0
8495	del	8.0		60	0.0	0.0
8495	del	9.0		60	0.0	0.0
8495	del	10.0		60	0.0	0.0
8495	del	11.0		60	0.0	0.0
8495	del	12.0		60	0.0	0.0
8495	del	13.0		60	0.0	0.0
8495	del	14.0		60	0.0	0.0
8495	del	15.0		60	0.0	0.0
8495	del	16.0		60	0.0	0.0
8495	del	17.0		60	0.0	0.0
8495	del	18.0		60	0.0	0.0
8495	del	19.0		60	0.0	0.0
8495	del	20.0		60	0.0	0.0
8495	del	21.0		60	0.0	0.0
8495	del	22.0		60	0.0	0.0
8495	del	23.0		60	0.0	0.0
8495	del	24.0		60	0.0	0.0
8495	del	25.0		60	0.0	0.0
8495	del	26.0		60	0.0	0.0
8495	del	27.0		60	0.0	0.0
8495	del	28.0		60	0.0	0.0
8495	del	29.0		60	0.0	0.0
8495	del	30.0		60	0.0	0.0
8495	del	31.0		60	0.0	0.0
8495	del	32.0		60	0.0	0.0
8495	del	33.0		60	0.0	0.0
8495	del	34.0		60	0.0	0.0
8495	del	35.0		60	0.0	0.0
8495	del	36.0		60	0.0	0.0
8495	del	37.0		60	0.0	0.0
8495	del	38.0		60	0.0	0.0
8495	del	39.0		60	0.0	0.0
8495	del	40.0		60	0.0	0.0
8495	del	41.0		60	0.0	0.0
8495	del	42.0		60	0.0	0.0
8495	del	43.0		60	0.0	0.0
8495	del	44.0		60	0.0	0.0
8495	del	45.0		60	0.0	0.0
8495	del	46.0		60	0.0	0.0
8495	del	47.0		60	0.0	0.0
8495	del	48.0		60	0.0	0.0
8495	del	49.0		60	0.0	0.0
8495	del	50.0		60	0.0	0.0
8495	del	51.0		60	0.0	0.0
8495	del	52.0		60	0.0	0.0
8495	del	53.0		60	0.0	0.0
8495	del	54.0		60	0.0	0.0
8495	del	55.0		60	0.0	0.0
8495	del	56.0		60	0.0	0.0
8495	del	57.0		60	0.0	0.0
8495	del	58.0		60	0.0	0.0
8495	del	59.0		60	0.0	0.0
8495	del	60.0		60	0.0	0.0
6878	ins		A	1	0.0925496261923176	0.03544561349822927
6878	ins		G	1	0.007218355246197474	0.010234380708769112
6878	ins		T	1	0.0448569218870843	0.1533712289671816
6878	ins		C	1	0.0	0.012718645487443043
6878	del	0.0		1	0.04975509151843258	0.04061887037634061
6878	del	1.0		1	0.007733952049497293	0.04061887037634061
6878	del	0.0		2	0.0010311936065996391	0.0628700373760651
6878	del	1.0		2	0.34467646300592936	0.060366034195098436
6878	del	2.0		2	0.0	0.0
6878	del	0.0		3	0.10775973188966229	0.20557848491380398
6878	del	1.0		3	0.0	0.0
6878	del	2.0		3	0.0	0.0
6878	del	3.0		3	0.005155968032998196	0.0470597179452411
6878	del	0.0		4	0.0	0.010621878569923424
6878	del	1.0		4	0.016499097705594226	0.0035406261899744744
6878	del	2.0		4	0.0	0.0035406261899744744
6878	del	3.0		4	0.003609177623098737	0.0035406261899744744
6878	del	4.0		4	0.010311936065996391	0.010621878569923424
6878	del	0.0		5	0.0	0.006348789585798759
6878	del	1.0		5	0.0	0.0031743947928993795
6878	del	2.0		5	0.034544985821087906	0.028514895475384865
6878	del	3.0		5	0.0	0.0
6878	del	4.0		5	0.0	0.0031743947928993795
6878	del	5.0		5	0.0	0.006348789585798759
6878	del	0.0		6	0.0	0.0037256423681215805
6878	del	1.0		6	0.0	0.000745128473624316
6878	del	2.0		6	0.0020623872131992783	0.000745128473624316
6878	del	3.0		6	0.0	0.000745128473624316
6878	del	4.0		6	0.0	0.000745128473624316
6878	del	5.0		6	0.0	0.000745128473624316
6878	del	6.0		6	0.0	0.0037256423681215805
6878	del	0.0		7	0.0	0.0021812806063759406
6878	del	1.0		7	0.0	0.0003635467677293235
6878	del	2.0		7	0.0	0.0003635467677293235
6878	del	3.0		7	0.0	0.0003635467677293235
6878	del	4.0		7	0.0	0.0003635467677293235
6878	del	5.0		7	0.0	0.0003635467677293235
6878	del	6.0		7	0.0	0.0003635467677293235
6878	del	7.0		7	0.0	0.0021812806063759406
6878	del	0.0		8	0.00979633926269657	0.0012733645688908645
6878	del	1.0		8	0.0030935808197989174	0.013469482877477906
6878	del	2.0		8	0.0	0.0
6878	del	3.0		8	0.0	0.0002546729137781729
6878	del	4.0		8	0.0	0.0002546729137781729
6878	del	5.0		8	0.003609177623098737	0.0002546729137781729
6878	del	6.0		8	0.0	0.0002546729137781729
6878	del	7.0		8	0.0	0.0002546729137781729
6878	del	8.0		8	0.0	0.0012733645688908645
6878	del	0.0		9	0.0010311936065996391	0.0008256935877959682
6878	del	1.0		9	0.005671564836298015	0.00010321169847449603
6878	del	2.0		9	0.0	0.00010321169847449603
6878	del	3.0		9	0.0	0.00010321169847449603
6878	del	4.0		9	0.0	0.00010321169847449603
6878	del	5.0		9	0.0	0.00010321169847449603
6878	del	6.0		9	0.0	0.00010321169847449603
6878	del	7.0		9	0.0041247744263985565	0.00010321169847449603
6878	del	8.0		9	0.0	0.00010321169847449603
6878	del	9.0		9	0.006702758442897654	0.0008256935877959682
6878	del	0.0		10	0.0	0.0005926516861050612
6878	del	1.0		10	0.0	8.466452658643733e-05
6878	del	2.0		10	0.0	8.466452658643733e-05
6878	del	3.0		10	0.0	8.466452658643733e-05
6878	del	4.0		10	0.0	8.466452658643733e-05
6878	del	5.0		10	0.0	8.466452658643733e-05
6878	del	6.0		10	0.004640371229698376	0.008730055527491745
6878	del	7.0		10	0.0	0.0
6878	del	8.0		10	0.0010311936065996391	8.466452658643733e-05
6878	del	9.0		10	0.0	8.466452658643733e-05
6878	del	10.0		10	0.0	0.0005926516861050612
6878	del	0.0		11	0.0	0.00044620742455467674
6878	del	1.0		11	0.002577984016499098	0.006362533194038363
6878	del	2.0		11	0.0	0.0
6878	del	3.0		11	0.0	0.006798974081067419
6878	del	4.0		11	0.0	0.0
6878	del	5.0		11	0.0	0.00022310371227733837
6878	del	6.0		11	0.0	0.006798974081067419
6878	del	7.0		11	0.0	0.0
6878	del	8.0		11	0.0	0.006362533194038363
6878	del	9.0		11	0.0	0.0
6878	del	10.0		11	0.0	0.00022310371227733837
6878	del	11.0		11	0.0	0.00044620742455467674
6878	del	0.0		12	0.0	0.00034235192820022834
6878	del	1.0		12	0.009280742459396751	0.004955145833834882
6878	del	2.0		12	0.0	0.0
6878	del	3.0		12	0.018045888115493684	0.03965706152224178
6878	del	4.0		12	0.0	0.0
6878	del	5.0		12	0.0	0.0
6878	del	6.0		12	0.0020623872131992783	0.0052950463384174905
6878	del	7.0		12	0.0	0.0
6878	del	8.0		12	0.0	0.00017117596410011417
6878	del	9.0		12	0.0	0.004955145833834882
6878	del	10.0		12	0.0	0.0
6878	del	11.0		12	0.0	0.00017117596410011417
6878	del	12.0		12	0.0	0.00034235192820022834
6878	del	0.0		13	0.0	0.00039704267236595535
6878	del	1.0		13	0.0020623872131992783	0.003859071455623616
6878	del	2.0		13	0.0	0.0
6878	del	3.0		13	0.0	6.617377872765922e-05
6878	del	4.0		13	0.02217066254189224	0.030884950567832775
6878	del	5.0		13	0.0	0.0
6878	del	6.0		13	0.0	0.0
6878	del	7.0		13	0.0	6.617377872765922e-05
6878	del	8.0		13	0.0041247744263985565	6.617377872765922e-05
6878	del	9.0		13	0.0	6.617377872765922e-05
6878	del	10.0		13	0.0	6.617377872765922e-05
[truncated: 998,000+ more rows]
