# Supplementary material for: Machine learning based CRISPR gRNA design for therapeutic exon skipping
Source: PLoS Comput Biol. 2021 Jan 8;17(1):e1008605. doi: 10.1371/journal.pcbi.1008605 (PMC7819613; doi:10.1371/journal.pcbi.1008605)
Supplement: S3 Table — Each row represents a repair outcome, and there are 2,113 of them. The gRNA ID column consists of gRNA identifiers that correspond with the Identifier number column of S1 Table. The Category, Genotype position, Inserted Bases, and Length columns describe the repair genotype. The Exon B Retained Count and Exon B Skipped Count columns describe the observed transcript counts; the ΨR values can be calculated directly from these two columns for each row (see Methods). If the rows are aggregated by gRNA ID, the ΨG values can similarly be calculated. (CSV) [file pcbi.1008605.s017.csv]

gRNA ID	Category	Genotype position	Inserted Bases	Length	Exon B Retained Count	Exon B Skipped Count
5902	del	2.0		2	128.5	0.0
5902	del	1.0		1	144.0	2.0
3586	del	2.0		3	41.0	10.5
5839	del	3.0		8	50.5	11.0
119	del	0.0		1	322.5	3.0
5938	del	0.0		2	83.5	31.0
8756	del	1.0		1	47.5	3.0
5385	del	3.0		9	105.0	0.0
5385	del	0.0		3	54.5	2.0
5386	del	2.0		2	94.0	8.0
5386	del	1.0		1	226.5	1.0
5386	del	0.0		1	71.0	16.0
5385	del	2.0		2	3374.5	0.0
5385	ins		T	1	656.0	84.5
8819	del	1.0		2	93.0	23.0
1552	del	1.0		7	53.0	11.0
1552	ins		A	1	55.5	3.0
1552	del	0.0		1	158.5	10.0
1668	del	0.0		1	58.0	0.0
679	ins		A	1	43.0	8.0
1500	del	1.0		14	152.5	18.5
3329	ins		A	1	185.5	2.0
3329	del	2.0		3	55.0	1.0
7938	ins		T	1	180.0	1.0
2809	del	0.0		7	1156.5	23.5
2809	del	0.0		7	50.0	1.0
2811	del	2.0		2	142.5	1.0
2811	ins		C	1	64.0	1.0
2811	del	4.0		4	97.5	2.0
2809	del	0.0		1	86.5	0.0
2105	ins		A	1	62.0	7.0
2107	del	0.0		1	48.5	6.0
2105	del	1.0		2	328.0	15.5
2105	ins		C	1	54.0	0.0
2105	del	1.0		1	96.0	0.0
1890	del	0.0		5	43.5	8.5
1890	del	0.0		2	294.5	36.5
1749	ins		G	1	4.5	73.5
1749	del	0.0		1	18.5	33.5
3493	del	0.0		2	73.0	9.0
3493	del	0.0		1	1173.5	132.5
3494	del	2.0		3	64.5	21.0
3493	del	1.0		1	165.5	11.0
3494	del	0.0		1	40.0	24.0
5927	del	0.0		9	88.5	1.0
5927	ins		C	1	50.5	7.0
5927	del	0.0		6	47.0	7.0
7480	del	0.0		1	57.0	7.5
7480	ins		G	1	34.0	20.5
7480	del	1.0		1	220.5	32.0
7480	del	1.0		1	282.0	7.5
7480	ins		C	1	58.0	3.0
8834	del	0.0		1	118.5	1.0
8834	ins		A	1	52.5	17.5
8835	del	1.0		1	113.5	26.0
8837	ins		C	1	93.0	7.5
8835	ins		G	1	348.5	75.5
8835	ins		T	1	57.5	0.0
4208	ins		A	1	834.0	12.5
4208	ins		T	1	418.0	6.0
4210	ins		T	1	145.0	0.0
4208	del	2.0		5	360.0	5.0
4208	del	0.0		19	61.0	3.0
7206	del	2.0		3	54.0	56.0
7207	ins		A	1	81.0	0.0
7207	del	2.0		2	109.0	17.0
6840	del	4.0		17	1.0	172.5
6840	del	0.0		3	49.5	1.0
6841	del	0.0		1	74.5	0.0
6840	ins		A	1	664.0	33.0
6840	del	1.0		2	2649.5	0.0
6840	ins		C	1	47.0	73.0
5204	del	6.0		12	50.0	1.0
5204	del	1.0		1	112.0	1.0
5205	del	7.0		9	93.0	0.0
5205	ins		T	1	110.0	5.5
5205	del	7.0		10	98.5	3.0
5204	ins		C	1	55.0	0.0
5204	ins		T	1	109.5	3.5
8230	del	1.0		6	30.0	29.5
8230	ins		T	1	41.0	11.5
1831	del	1.0		1	81.0	28.0
2540	del	0.0		1	122.5	117.0
1836	del	1.0		2	58.0	30.5
2541	del	1.0		3	886.5	29.0
1824	del	0.0		2	237.5	60.5
9788	del	8.0		14	21.5	57.5
9788	del	0.0		1	67.0	410.0
9789	ins		A	1	10.5	75.0
1446	ins		A	1	37.0	31.0
1166	ins		A	1	57.5	24.5
1166	del	1.0		1	24.5	39.0
1194	del	0.0		1	111.0	0.0
1194	ins		T	1	207.5	1.0
1194	del	0.0		1	230.0	0.0
1837	del	0.0		9	206.5	2.0
1837	del	0.0		1	161.0	0.0
1837	del	1.0		2	65.5	1.0
1837	ins		A	1	281.5	2.5
1838	del	1.0		1	71.5	1.0
1837	del	2.0		2	793.5	6.0
1837	del	1.0		1	207.0	2.0
1837	del	3.0		3	636.5	0.0
1837	del	4.0		4	69.0	3.0
1837	ins		T	1	68.0	0.0
1837	ins		T	1	476.5	21.0
3480	del	1.0		4	97.5	7.0
3480	del	0.0		1	75.5	5.0
3480	del	1.0		1	119.5	13.0
3480	del	1.0		6	271.5	50.0
3480	del	0.0		1	66.5	1.5
3480	ins		T	1	227.0	14.5
569	del	0.0		2	118.0	1.0
569	ins		A	1	212.0	2.5
3561	del	0.0		6	396.0	37.5
3561	del	0.0		2	585.0	56.5
9601	del	0.0		1	64.5	12.0
9602	ins		A	1	49.5	12.0
4263	del	1.0		5	75.0	19.5
176	del	0.0		1	92.0	0.0
176	del	0.0		1	1810.0	6.0
176	del	0.0		2	2067.5	2.0
176	del	0.0		1	53.0	0.0
176	del	1.0		2	3425.0	0.0
176	del	3.0		3	131.5	8.0
176	ins		G	1	253.0	4.0
9271	ins		A	1	2318.5	82.5
8926	del	0.0		6	160.5	343.0
3403	del	0.0		3	82.5	12.0
3403	ins		T	1	35.5	17.0
10681	del	4.0		5	96.0	15.0
10681	ins		T	1	93.0	5.0
6454	ins		A	1	180.0	14.5
6455	ins		A	1	75.0	6.0
6454	del	1.0		1	84.5	0.0
1829	del	7.0		8	46.0	21.0
565	del	1.0		5	71.5	0.0
565	del	5.0		5	55.5	3.5
565	del	1.0		1	77.0	0.0
565	del	1.0		2	2225.5	0.0
8501	del	1.0		1	888.5	65.5
8501	ins		T	1	151.5	24.5
1419	del	3.0		3	47.0	7.0
7061	del	0.0		1	515.0	437.5
7063	del	0.0		1	64.0	110.0
7063	del	10.0		11	39.0	63.0
7061	ins		C	1	57.0	62.0
8916	ins		G	1	56.0	0.0
3075	del	0.0		2	59.5	1.0
482	del	0.0		1	39.0	53.5
483	ins		G	1	102.5	18.0
483	del	0.0		1	226.5	27.0
482	ins		C	1	55.5	9.0
482	del	5.0		9	84.5	12.0
4091	ins		A	1	147.0	264.0
4091	ins		A	1	144.0	0.0
4093	ins		G	1	91.0	25.5
4093	del	3.0		3	49.0	12.0
4093	del	1.0		1	1160.0	115.0
4093	del	1.0		1	61.5	0.0
4091	ins		C	1	30.5	24.0
4091	del	0.0		2	658.0	50.0
2334	del	1.0		1	140.0	3.0
2336	del	1.0		1	124.5	55.0
2336	del	1.0		1	51.0	8.0
2334	ins		T	1	60.0	7.0
7467	del	0.0		1	52.5	23.5
1592	del	0.0		12	87.0	13.5
1592	ins		A	1	41.0	18.5
1850	del	0.0		1	2.0	610.5
8237	del	1.0		5	61.0	1.0
8237	del	0.0		1	58.5	12.5
7245	del	1.0		1	787.0	103.5
7245	del	1.0		1	79.0	16.0
1977	del	0.0		1	151.0	6.0
1752	ins		C	1	49.5	27.5
9913	del	1.0		1	119.5	3.0
9913	del	0.0		1	256.5	3.0
4396	del	1.0		1	84.0	150.5
4396	ins		T	1	17.0	35.0
8479	ins		C	1	8.0	112.5
1350	ins		A	1	58.0	133.0
1350	del	2.0		2	102.5	17.5
5527	del	1.0		1	655.5	134.0
5529	ins		A	1	48.0	45.0
5530	del	0.0		1	75.0	51.0
8916	ins		G	1	834.0	0.0
8916	ins		G	1	718.0	0.0
5513	del	1.0		2	202.0	668.5
5513	del	0.0		1	69.5	89.0
5515	del	0.0		1	118.5	246.5
5513	ins		C	1	20.0	57.0
5153	del	1.0		3	122.5	21.5
5154	del	1.0		1	79.0	21.5
7696	del	0.0		2	425.0	93.5
7696	ins		A	1	73.5	56.5
4099	del	1.0		6	33.5	19.0
4099	del	1.0		2	67.0	36.0
4456	ins		G	1	241.0	2.0
4456	del	1.0		1	4628.5	96.5
4456	del	1.0		4	293.5	0.0
9385	del	0.0		1	388.5	0.0
9385	del	4.0		10	132.5	1.0
9385	del	1.0		4	201.0	3.0
9385	del	0.0		1	986.0	15.5
9386	ins		A	1	630.5	53.0
9386	del	7.0		7	104.5	30.5
9385	del	1.0		1	627.5	143.5
9385	ins		G	1	144.0	9.5
9385	del	1.0		2	223.0	3.0
9385	ins		C	1	182.5	17.5
1348	del	1.0		2	177.0	28.0
5789	del	1.0		2	95.5	12.0
5789	del	0.0		1	512.5	28.5
5790	del	0.0		1	195.0	12.0
5790	del	0.0		1	376.5	20.0
6903	ins		G	1	21.0	33.0
227	del	0.0		1	1037.5	67.5
228	ins		A	1	85.5	9.5
10566	del	4.0		6	50.0	89.0
3244	del	1.0		1	46.0	7.0
3244	del	5.0		6	59.0	9.0
3244	ins		G	1	97.0	7.0
3244	del	1.0		1	76.0	4.0
2836	del	1.0		1	88.5	18.0
2836	del	1.0		1	69.5	309.5
1329	del	0.0		1	129.0	3.0
1329	del	1.0		1	98.5	5.0
1329	del	3.0		4	87.5	7.0
1485	del	6.0		9	6.0	643.0
11023	del	1.0		12	1.0	176.5
11024	del	1.0		1	64.5	32.5
5155	del	0.0		9	95.0	36.5
5155	del	1.0		8	60.0	0.0
5155	del	0.0		1	350.0	70.0
5156	ins		C	1	146.0	3.0
5156	del	2.0		2	46.5	8.0
5155	ins		T	1	95.5	12.0
7806	del	0.0		1	16.5	51.0
970	del	0.0		1	15.0	68.5
1180	del	1.0		1	152.5	27.0
1180	del	3.0		4	128.5	92.0
1182	del	1.0		1	20.0	204.0
1180	ins		T	1	108.0	31.0
1180	del	1.0		2	478.0	35.5
10560	ins		C	1	2.0	57.0
8658	del	0.0		1	802.5	20.5
8658	ins		A	1	184.5	28.5
8658	ins		A	1	72.0	77.0
563	del	0.0		4	108.5	68.0
563	ins		T	1	119.5	6.5
9385	del	1.0		1	181.0	2.0
5136	del	0.0		3	246.0	18.0
5136	del	1.0		2	1970.0	7.5
1944	del	0.0		1	50.5	1.0
1944	ins		A	1	134.0	33.0
1944	del	1.0		8	96.0	30.5
10141	del	4.0		9	60.5	10.0
5718	del	1.0		1	78.0	12.0
5717	del	4.0		6	84.5	27.0
4458	del	0.0		2	217.0	12.0
4458	del	0.0		1	295.5	11.5
4458	del	1.0		1	199.5	6.0
4459	ins		A	1	282.5	67.5
4460	ins		G	1	59.5	11.5
4461	ins		T	1	50.5	0.0
4460	del	1.0		1	1281.0	84.5
8257	del	0.0		6	52.5	11.0
8257	del	0.0		1	2.0	57.0
8259	del	0.0		1	28.0	26.0
3095	ins		A	1	125.5	7.0
3095	del	3.0		6	186.0	28.0
9323	del	0.0		2	14.0	47.0
9323	del	0.0		1	5.5	353.0
2867	del	0.0		1	102.5	19.5
2868	ins		A	1	19.5	58.0
537	ins		A	1	50.0	4.0
537	del	0.0		1	375.0	16.5
537	del	4.0		7	130.0	25.5
3975	ins		A	1	167.0	38.0
3975	del	2.0		2	1604.5	15.5
3975	del	0.0		2	783.5	17.0
2525	del	0.0		1	337.5	112.5
2525	del	2.0		2	24.0	28.0
2525	del	7.0		10	36.0	35.0
2525	del	7.0		10	15.0	62.0
6627	del	0.0		1	2.0	68.5
9433	del	1.0		1	358.5	39.5
9434	del	0.0		1	685.0	108.5
9434	del	7.0		10	34.5	130.0
9433	ins		C	1	52.0	7.0
9433	ins		T	1	204.0	17.0
9981	del	0.0		1	217.0	290.0
9981	del	1.0		1	79.0	0.0
8248	del	0.0		1	2.0	71.5
8158	del	0.0		1	67.0	6.0
8160	del	0.0		1	769.0	56.0
8158	del	1.0		2	53.0	36.0
8442	del	4.0		5	77.0	8.5
8442	ins		T	1	316.0	125.0
8442	del	0.0		1	74.5	58.0
6735	del	0.0		1	18.0	34.0
7654	del	0.0		2	50.5	0.0
8700	del	0.0		1	30.0	27.0
8700	ins		T	1	59.0	56.0
1247	del	0.0		2	10.0	68.5
698	del	1.0		1	286.0	5.0
6878	del	0.0		3	49.5	36.0
6878	ins		A	1	923.5	382.5
6878	del	1.0		2	740.5	45.0
6878	ins		T	1	82.5	15.0
11021	del	0.0		2	29.0	49.0
4553	del	0.0		2	93.0	60.0
631	del	1.0		5	13.5	50.5
109	ins		A	1	9.0	48.5
6148	del	1.0		1	69.5	16.0
9122	del	1.0		6	28.0	43.0
9122	del	0.0		1	78.0	9.0
9122	ins		A	1	231.5	47.0
9124	del	0.0		1	288.5	21.0
9124	ins		G	1	101.0	2.0
9122	del	1.0		2	137.0	8.0
9122	ins		C	1	215.0	8.0
8543	del	0.0		1	30.5	215.0
8544	del	1.0		1	27.0	40.5
2737	del	0.0		1	41.0	20.0
10857	del	4.0		32	2.0	48.5
10857	del	6.0		10	178.5	31.5
10857	del	6.0		9	138.0	6.5
10857	del	1.0		1	233.5	2.0
10857	del	0.0		1	86.0	2.0
10857	ins		A	1	580.0	114.0
10857	del	5.0		6	86.0	9.5
10859	del	1.0		1	219.5	3.0
10859	ins		G	1	72.0	1.0
10857	del	5.0		5	144.5	22.0
10857	del	11.0		11	58.0	6.0
10857	ins		T	1	119.5	8.0
3944	del	4.0		4	26.0	29.5
5147	del	1.0		2	25.0	26.5
7403	del	0.0		1	20.0	121.0
810	ins		T	1	54.0	1.0
7641	ins		A	1	106.0	8.0
7641	del	1.0		1	112.5	32.0
7641	del	0.0		2	340.0	20.5
6127	ins		A	1	316.5	212.5
6127	ins		G	1	37.5	53.5
6028	del	0.0		2	64.0	2.0
4546	del	0.0		1	193.5	20.0
4546	ins		C	1	176.0	8.5
7787	del	0.0		8	116.0	0.0
7787	del	1.0		6	54.5	7.0
7787	del	0.0		3	53.0	6.0
7787	ins		A	1	59.5	2.5
7787	ins		C	1	182.0	4.5
7787	ins		T	1	91.0	0.0
7787	del	0.0		1	133.5	2.5
7787	del	0.0		5	51.0	3.0
488	ins		A	1	54.0	0.0
10355	ins		A	1	41.5	14.0
10356	del	1.0		1	31.5	52.0
10355	del	0.0		2	49.0	30.0
7100	ins		C	1	70.0	1.0
10772	ins		G	1	76.5	49.0
10772	del	0.0		1	90.5	17.0
10888	del	0.0		1	66.0	31.5
10890	del	1.0		1	65.0	43.5
1772	del	0.0		1	1132.0	33.5
1772	del	2.0		2	139.0	0.0
1772	del	1.0		1	1919.5	44.0
1773	del	6.0		6	60.0	9.0
1772	ins		T	1	221.0	5.0
5838	del	0.0		4	4.5	512.5
5838	del	0.0		4	10.0	45.0
3890	del	0.0		2	101.0	1.5
3890	del	0.0		1	86.5	3.0
10066	ins		A	1	62.0	1.0
10066	del	1.0		1	145.5	0.0
10066	del	0.0		2	117.5	1.0
4839	del	1.0		6	51.5	6.0
608	del	0.0		1	98.5	32.5
9539	ins		A	1	52.0	14.5
9539	del	1.0		1	58.0	8.0
9539	del	4.0		6	69.0	54.5
3727	ins		C	1	82.0	1.0
10273	del	4.0		6	51.0	10.5
10273	del	0.0		6	77.0	18.0
6436	ins		A	1	45.5	6.0
6437	ins		G	1	39.5	15.0
6436	del	0.0		7	216.0	7.0
2176	del	1.0		2	14.0	39.0
10839	del	0.0		1	44.5	116.5
7726	ins		G	1	79.0	74.0
624	del	1.0		5	56.0	17.0
8554	del	1.0		1	43.0	19.0
9423	del	0.0		5	69.0	13.0
7445	del	0.0		2	53.0	15.5
7445	ins		A	1	66.0	20.5
7445	del	0.0		4	79.0	2.0
9790	del	1.0		1	61.0	84.0
625	del	1.0		1	19.5	34.0
178	ins		A	1	87.5	12.5
6706	ins		A	1	35.5	20.0
6706	del	2.0		2	126.5	18.5
8512	del	3.0		9	92.0	1.0
8512	del	1.0		1	686.5	9.0
8513	ins		A	1	156.5	43.5
8513	del	2.0		2	206.0	2.0
8512	del	3.0		4	121.0	32.5
8512	ins		C	1	96.0	40.0
8512	del	1.0		2	3055.0	7.5
5597	del	0.0		3	78.5	48.5
9970	del	9.0		21	24.0	41.0
7336	del	4.0		7	2.0	56.0
2392	ins		G	1	7.0	49.5
1857	ins		T	1	27.5	88.5
6021	del	0.0		1	131.0	9.0
8291	del	2.0		3	157.0	22.0
5643	del	1.0		1	116.0	2.0
1243	del	0.0		1	54.0	14.0
1242	del	1.0		4	222.0	15.0
1242	del	1.0		2	140.0	10.5
832	ins		T	1	95.0	5.0
1418	del	1.0		1	51.5	2.0
4916	del	0.0		1	127.5	96.5
5463	del	1.0		1	3.0	107.5
6814	del	0.0		1	450.0	0.0
6814	del	0.0		1	1420.0	141.5
5845	del	1.0		1	57.5	1.0
5845	del	5.0		7	44.0	9.0
5845	del	1.0		4	178.5	6.0
5845	del	0.0		2	99.5	0.0
5845	del	2.0		7	56.5	1.0
75	del	7.0		9	78.0	3.0
75	ins		G	1	67.0	1.0
75	del	1.0		1	224.5	21.0
3317	ins		A	1	212.0	98.0
3318	del	5.0		5	29.0	26.5
3318	del	1.0		1	177.0	12.5
3317	del	4.0		4	34.5	43.0
3317	ins		G	1	71.0	0.0
3316	del	0.0		1	103.5	14.0
7682	del	1.0		1	87.0	0.0
1044	del	2.0		13	50.5	24.5
1044	del	0.0		1	171.5	7.0
1045	ins		A	1	30.5	48.0
1044	ins		C	1	58.5	7.0
7435	del	0.0		1	146.5	0.0
3410	del	1.0		1	178.5	123.0
5712	del	0.0		1	50.0	5.0
5712	del	0.0		8	28.5	46.0
5842	del	0.0		6	817.0	11.0
5842	del	0.0		1	907.0	0.0
5842	del	2.0		2	69.5	0.0
5842	del	1.0		1	360.0	0.0
5844	del	0.0		1	137.0	2.0
5844	del	5.0		7	479.5	8.0
5844	del	1.0		1	72.0	4.0
5844	del	1.0		1	347.0	4.0
5844	del	1.0		1	76.0	0.0
5842	ins		C	1	53.5	5.0
5842	ins		T	1	306.0	1.0
5842	ins		T	1	72.5	1.0
5842	del	0.0		1	1317.5	13.0
5334	del	0.0		8	5.0	46.0
5334	del	0.0		1	49.0	75.0
5335	ins		C	1	45.5	29.0
5334	ins		G	1	55.5	25.0
1731	del	0.0		12	105.0	3.0
1731	ins		A	1	110.0	3.0
1731	del	0.0		2	329.5	7.0
1731	del	2.0		4	64.0	3.0
1228	del	0.0		1	72.0	14.0
1228	del	0.0		1	387.5	1003.5
1228	del	1.0		3	48.0	91.0
1230	ins		A	1	74.0	139.0
1228	del	1.0		1	146.0	84.0
1228	del	1.0		2	28.5	73.5
1228	ins		C	1	91.0	96.5
1228	ins		C	1	38.0	47.0
1228	del	0.0		1	15.0	37.0
9330	del	1.0		1	14.5	73.0
4629	del	2.0		2	1.0	57.0
4626	del	1.0		3	69.0	1295.5
1036	del	2.0		10	14.0	47.5
2283	del	0.0		2	128.0	13.0
2283	del	0.0		1	1050.0	32.0
2283	del	1.0		16	96.0	3.0
760	del	0.0		8	30.0	31.0
2817	ins		T	1	63.0	14.5
1486	ins		T	1	50.0	4.0
5186	del	0.0		2	47.5	103.0
7571	del	0.0		3	63.0	7.0
1689	del	0.0		1	214.5	17.5
3172	del	0.0		2	233.5	56.0
4428	del	0.0		3	35.5	31.5
4428	del	1.0		2	108.0	27.5
4429	del	1.0		1	453.5	69.5
4428	ins		C	1	63.0	12.0
4429	ins		G	1	247.0	21.0
7695	del	0.0		1	148.0	14.5
7695	del	0.0		3	58.0	0.0
5872	del	2.0		8	222.0	6.0
5872	ins		A	1	1237.0	35.0
7664	del	1.0		1	732.0	64.0
7664	ins		T	1	60.5	23.5
7664	ins		T	1	32.5	19.0
1212	ins		A	1	37.0	15.5
1212	del	1.0		1	70.5	18.0
1212	ins		G	1	49.0	6.5
1212	del	2.0		9	55.5	17.0
2474	del	1.0		5	135.5	33.0
2474	del	0.0		2	123.5	8.5
2474	del	3.0		5	76.0	23.5
2474	del	0.0		1	179.5	73.0
2474	del	3.0		4	14.0	60.0
2475	del	1.0		1	57.0	7.5
2476	del	0.0		1	253.0	140.0
2476	del	1.0		1	35.0	17.0
6280	ins		T	1	20.0	40.5
2693	del	7.0		17	1.0	98.0
7699	del	1.0		2	5.0	48.0
1046	del	0.0		3	62.0	39.0
1046	del	1.0		1	106.0	7.0
1049	del	0.0		1	135.0	19.0
1049	del	0.0		1	3.5	109.5
1046	ins		T	1	51.0	6.0
4435	ins		A	1	7.0	62.0
2509	del	0.0		3	133.0	43.0
9500	del	1.0		2	38.0	26.0
6136	del	1.0		1	55.0	1.0
6134	del	2.0		5	385.0	171.0
6134	del	2.0		2	55.0	17.0
743	del	0.0		2	57.0	0.0
743	del	0.0		5	38.0	14.5
1636	del	0.0		2	56.0	3.0
1636	ins		A	1	229.5	44.5
1636	del	1.0		1	141.5	11.5
1636	del	5.0		6	51.0	3.0
1794	del	3.0		3	67.5	48.5
5638	ins		C	1	69.5	6.0
9948	del	0.0		1	485.5	0.0
9948	del	0.0		2	320.0	8.5
9948	del	7.0		14	70.0	21.5
9948	del	1.0		4	56.0	10.0
9948	del	0.0		1	814.5	32.0
9948	ins		G	1	59.5	1.0
9948	del	1.0		1	220.5	645.5
9948	del	1.0		1	133.0	17.0
9952	del	2.0		2	75.5	0.0
9948	del	1.0		1	493.0	14.5
9948	del	1.0		2	346.5	27.5
9948	ins		C	1	72.5	9.5
95	del	0.0		5	91.0	28.5
79	del	0.0		1	72.5	5.0
79	del	0.0		4	276.0	2.5
6604	del	0.0		2	5.5	450.5
8632	ins		T	1	83.0	4.0
7124	del	1.0		4	59.5	1.0
7124	del	0.0		1	198.0	10.5
7124	del	3.0		4	49.0	12.0
2935	del	0.0		1	71.5	0.0
2935	del	0.0		1	124.0	1.5
2935	del	1.0		1	63.0	1.0
3360	ins		G	1	36.5	14.0
6078	del	3.0		8	289.0	151.5
6078	del	1.0		1	52.0	103.5
6078	ins		T	1	109.0	0.0
4996	del	0.0		4	79.0	19.5
9763	ins		T	1	6.0	95.0
9762	del	1.0		1	34.0	307.5
5161	del	0.0		1	281.5	83.0
5161	ins		T	1	238.5	33.5
6694	del	2.0		8	48.5	18.5
6694	ins		A	1	37.5	15.0
6694	del	1.0		3	105.5	48.5
6248	del	0.0		1	172.5	3.0
6248	del	1.0		1	111.5	5.5
6251	del	1.0		2	100.0	9.5
6251	del	1.0		1	59.0	7.0
6251	ins		T	1	111.0	34.5
6248	del	1.0		1	585.0	74.0
6248	ins		T	1	57.0	58.0
6248	del	1.0		1	67.0	2.0
1058	del	2.0		3	428.0	4.5
1058	del	9.0		12	63.0	0.0
1058	del	10.0		11	119.5	2.0
1059	del	8.0		10	50.5	0.0
1059	del	0.0		1	312.5	10.0
1058	del	0.0		1	132.0	11.5
5788	del	1.0		1	68.5	4.5
5788	ins		G	1	47.0	12.5
1704	del	0.0		2	3.5	246.5
8562	del	0.0		3	430.0	23.0
8562	del	3.0		4	61.0	2.0
8563	del	2.0		2	51.5	10.0
8563	ins		A	1	158.5	11.0
8565	ins		A	1	177.5	16.0
8562	del	0.0		2	75.0	10.0
1935	del	0.0		1	12.5	205.0
6971	del	0.0		1	1.0	73.0
6968	del	1.0		2	4.0	172.0
2121	del	1.0		6	127.5	7.0
8426	ins		A	1	18.0	69.0
8427	del	1.0		1	140.0	71.5
8426	del	1.0		1	47.5	5.0
8427	del	1.0		1	84.0	0.0
5720	del	2.0		5	43.5	12.0
2047	del	0.0		1	79.0	1.5
8866	del	1.0		1	53.5	9.0
8867	del	5.0		5	28.0	33.0
6059	del	3.0		4	70.0	18.0
6059	del	2.0		2	7.5	43.5
6059	del	2.0		6	51.0	58.5
4216	del	0.0		1	139.0	16.0
4217	del	0.0		1	11.0	50.5
4216	del	2.0		2	131.0	28.5
4217	ins		A	1	23.0	37.0
4217	del	3.0		4	53.5	39.5
1437	del	1.0		1	116.5	129.5
1437	del	1.0		2	41.0	67.5
1437	del	0.0		10	35.5	127.0
1228	del	1.0		1	26.0	45.0
5542	ins		A	1	23.0	28.5
8642	del	1.0		2	37.0	72.5
8644	del	4.0		4	8.0	50.0
8642	ins		G	1	11.0	65.0
8642	del	6.0		8	66.5	112.0
8642	del	2.0		6	19.0	42.0
8642	del	2.0		7	65.5	77.5
8642	del	2.0		8	99.0	180.0
9064	del	0.0		1	35.0	145.5
900	del	0.0		2	8.0	43.0
4003	del	1.0		1	5.0	77.0
4003	del	1.0		1	18.0	53.0
3655	del	1.0		4	125.0	44.5
5517	del	2.0		2	5.0	57.0
8362	ins		A	1	237.5	44.5
5709	del	1.0		1	77.0	4.0
5709	ins		G	1	68.0	9.0
5264	del	0.0		1	15.5	534.5
10546	del	0.0		1	9.0	130.5
10854	del	2.0		4	69.0	14.0
10854	ins		A	1	15.0	96.0
10854	del	6.0		8	12.0	96.5
10855	ins		G	1	160.0	348.0
1788	del	0.0		1	66.0	40.0
6483	del	2.0		5	42.5	169.5
6483	del	0.0		2	75.0	1139.5
5713	del	0.0		7	71.5	1.0
5713	del	0.0		1	60.0	4.0
5715	del	2.0		2	156.5	11.0
5714	del	1.0		1	177.5	59.5
5713	ins		G	1	165.0	2.0
5713	del	4.0		5	58.5	7.0
5713	del	1.0		5	42.0	21.0
9364	del	0.0		1	11.0	75.5
10860	del	0.0		6	20.5	32.5
10860	del	0.0		1	24.0	31.0
10860	del	0.0		1	107.5	24.0
1875	del	1.0		5	17.0	111.0
1875	del	0.0		3	703.0	1494.0
1877	del	0.0		1	86.5	150.0
1834	del	0.0		1	56.0	3.0
6759	del	1.0		13	60.0	11.0
6759	del	6.0		13	63.5	10.0
6759	del	1.0		1	114.5	0.0
645	del	0.0		2	48.5	34.0
645	del	3.0		4	18.0	56.0
645	del	0.0		11	280.0	200.0
9039	del	4.0		7	73.0	4.0
9039	ins		C	1	39.0	1667.5
1303	ins		C	1	37.5	24.0
8633	del	0.0		2	57.5	31.5
8633	del	0.0		1	80.5	293.5
8634	del	2.0		3	24.0	43.5
7307	del	2.0		3	13.5	209.5
10821	del	4.0		6	54.0	18.0
9720	del	0.0		1	9.5	46.5
7119	del	1.0		8	9.0	122.5
1756	ins		G	1	9.0	181.0
5831	del	0.0		2	14.0	44.5
11035	del	1.0		1	25.0	67.5
11039	del	0.0		1	82.5	58.0
4399	del	1.0		5	21.5	49.5
4399	del	3.0		4	11.5	52.5
2978	ins		A	1	67.5	29.5
2978	del	3.0		5	44.0	18.0
2978	ins		T	1	44.5	13.0
2978	del	2.0		2	52.0	0.0
8343	del	0.0		1	3.0	362.5
6370	ins		A	1	45.5	28.5
6372	ins		A	1	320.0	47.5
6370	del	8.0		9	85.5	48.0
6370	del	2.0		2	68.5	1.0
6370	del	0.0		2	50.0	1.0
6370	del	5.0		11	45.5	35.0
6370	del	4.0		10	32.0	20.0
6370	del	1.0		10	634.0	57.5
6425	del	1.0		1	73.0	131.0
6426	ins		A	1	41.5	72.0
4360	del	0.0		4	3.0	66.5
3655	del	1.0		4	137.5	67.0
3635	del	3.0		6	33.0	51.0
460	del	1.0		4	3394.0	163.5
460	del	1.0		1	237.0	12.0
3634	del	2.0		4	17.0	33.5
3634	del	0.0		2	114.0	37.5
3634	del	4.0		5	42.0	22.0
3635	del	3.0		6	75.0	99.0
863	del	0.0		2	48.0	10.0
863	del	0.0		1	992.0	200.0
864	del	5.0		6	18.0	38.0
867	del	5.0		5	9.0	51.0
864	del	7.0		9	51.0	34.5
864	del	0.0		1	47.5	12.0
863	ins		C	1	36.5	35.0
6782	del	1.0		1	72.0	25.0
6784	ins		A	1	107.0	34.5
6782	ins		T	1	53.5	18.0
1415	del	0.0		3	59.0	16.0
1415	del	1.0		2	151.0	56.0
1415	ins		C	1	79.0	35.0
1415	ins		C	1	53.0	50.5
1417	del	0.0		1	38.0	20.0
1417	del	0.0		1	222.5	121.5
1417	ins		G	1	78.0	0.0
1417	del	0.0		2	60.5	18.0
9317	ins		C	1	76.5	14.5
9003	del	0.0		1	4.0	199.0
9295	del	0.0		3	99.5	54.5
9295	del	1.0		2	66.0	43.0
9295	del	0.0		1	74.0	22.5
9295	ins		C	1	43.5	17.0
9295	del	0.0		4	149.0	66.0
9295	del	4.0		11	103.0	50.0
3904	del	0.0		2	35.5	165.0
3904	del	0.0		1	29.5	180.0
3906	del	0.0		1	38.0	475.5
10560	del	0.0		16	1.0	105.0
9106	del	1.0		1	37.5	13.5
9106	del	4.0		6	40.0	16.0
3114	del	1.0		1	18.5	106.0
3114	del	1.0		1	4.0	63.0
7115	del	7.0		7	34.0	30.0
7117	del	2.0		2	59.5	43.5
1401	ins		T	1	11.5	48.0
691	del	0.0		2	322.5	69.0
691	del	1.0		2	74.0	52.5
6737	del	0.0		3	45.0	19.0
9958	ins		C	1	3.0	50.5
8382	ins		T	1	8.0	42.5
9844	del	0.0		1	7.5	367.5
9846	ins		A	1	1.0	53.0
7770	del	6.0		8	98.5	7.0
5842	del	0.0		6	202.0	2.0
5556	ins		A	1	55.0	2.0
5555	ins		G	1	59.0	7.5
5559	del	2.0		2	121.0	44.0
5558	del	1.0		1	30.0	24.5
5556	ins		T	1	54.5	10.5
5555	del	1.0		4	180.5	249.0
5555	del	2.0		7	42.5	15.0
5555	del	0.0		2	43.5	62.5
5555	del	1.0		8	45.0	25.0
5555	del	1.0		8	86.5	0.0
590	del	0.0		1	84.5	89.5
591	ins		A	1	59.0	11.5
592	ins		T	1	49.5	2.0
590	del	12.0		13	48.0	9.0
590	del	13.0		14	54.0	0.0
590	del	2.0		14	137.0	0.0
590	del	2.0		14	245.0	135.0
590	del	2.0		14	215.0	2381.5
601	del	0.0		5	94.5	6.0
601	del	0.0		3	98.5	19.5
601	ins		T	1	84.0	43.0
5046	del	1.0		1	190.0	8.0
5047	del	1.0		2	74.0	7.5
5047	ins		A	1	117.5	7.0
5046	ins		T	1	55.5	33.5
1792	del	0.0		1	52.5	0.0
4376	del	1.0		1	2.0	49.0
7490	del	0.0		2	856.5	8.0
7490	del	0.0		1	139.5	2.0
7490	del	1.0		1	89.0	1.0
7491	ins		T	1	108.5	5.0
7490	ins		T	1	89.5	10.0
1183	del	0.0		16	444.5	0.0
1183	del	0.0		2	516.5	12.5
1183	del	0.0		5	109.0	0.0
1234	ins		T	1	32.0	60.0
2414	del	1.0		10	36.5	23.5
2414	ins		A	1	178.5	129.5
2415	ins		G	1	222.0	17.0
2414	del	0.0		2	761.0	13.5
779	del	1.0		3	27.0	25.5
5632	del	4.0		7	99.5	45.5
5632	del	3.0		3	382.5	81.0
3054	del	0.0		4	87.5	0.0
6997	del	4.0		9	70.0	17.5
6997	del	0.0		1	44.5	20.0
6997	del	7.0		9	67.0	9.0
5006	del	0.0		1	118.5	745.0
5005	del	0.0		1	9.0	88.5
5819	del	0.0		2	1062.0	53.5
5819	ins		A	1	66.5	99.5
2619	del	0.0		2	208.0	4.0
2619	ins		T	1	235.0	2.5
2619	ins		T	1	103.0	1.0
2619	del	3.0		5	48.5	2.0
2202	del	1.0		4	37.0	63.5
5219	del	2.0		2	11.0	242.0
3088	ins		A	1	914.5	41.0
3090	ins		T	1	49.0	8.0
3090	ins		T	1	91.5	8.0
5278	del	0.0		1	595.0	47.5
5276	del	0.0		1	983.0	106.0
9009	ins		C	1	98.0	47.0
5982	del	1.0		2	48.5	3.0
5982	del	0.0		1	4871.0	49.0
5982	del	7.0		9	102.5	1.0
5982	ins		G	1	138.5	4.0
5982	del	1.0		5	108.5	11.0
5982	del	3.0		7	266.0	22.5
5982	del	1.0		9	201.0	6.5
5982	del	1.0		11	162.5	20.0
5982	del	1.0		13	96.0	14.0
941	del	1.0		3	93.0	3.0
6063	del	1.0		5	50.0	6.0
6063	del	0.0		1	79.0	39.5
6063	del	1.0		3	52.0	21.0
6063	ins		A	1	49.5	22.0
6066	del	0.0		1	169.0	5.0
6066	del	0.0		2	271.0	10.0
6063	del	1.0		2	233.5	166.0
6063	ins		C	1	63.5	8.0
9181	del	1.0		2	35.5	38.5
1762	del	3.0		6	28.0	36.5
619	del	7.0		14	121.0	22.5
619	ins		A	1	77.0	2.0
619	del	1.0		1	292.0	2.0
619	ins		T	1	49.0	7.0
8071	del	1.0		2	2.0	86.5
8072	del	1.0		1	2.0	111.5
8073	del	0.0		2	8.0	304.5
7125	ins		T	1	51.0	5.0
4047	del	0.0		1	68.0	17.0
4047	del	0.0		3	71.0	9.0
4047	del	0.0		2	265.5	155.5
4047	del	0.0		1	945.0	694.0
4049	del	1.0		1	132.5	299.0
4049	del	4.0		4	65.0	93.0
4053	del	2.0		2	39.0	34.0
4051	del	2.0		2	24.0	98.5
4052	del	1.0		1	20.0	184.5
4047	ins		C	1	111.5	65.5
4053	del	1.0		1	293.0	33.0
4047	del	0.0		1	48.0	9.0
5792	del	0.0		2	25.5	48.0
5792	del	0.0		1	39.0	33.0
1532	del	4.0		6	83.0	42.0
1532	del	0.0		1	68.0	2.0
1532	del	6.0		10	151.0	9.5
5358	del	0.0		5	67.5	18.0
5358	del	0.0		1	940.0	26.5
5358	del	1.0		1	67.0	7.5
5358	del	1.0		4	64.5	6.0
5358	del	0.0		2	62.0	4.5
4503	del	5.0		5	1.0	592.0
10003	ins		A	1	2.0	63.0
10003	ins		A	1	7.0	49.0
2381	del	1.0		3	42.5	12.0
2384	ins		G	1	60.0	8.0
2381	del	3.0		3	74.0	29.5
2381	del	4.0		4	57.0	14.5
2381	del	1.0		5	44.5	48.0
7703	del	0.0		1	1817.0	906.5
9188	del	0.0		1	51.5	29.5
4267	del	0.0		1	58.0	143.5
924	del	2.0		8	116.0	25.0
286	del	0.0		2	65.0	0.0
6793	del	0.0		6	31.0	31.0
3665	del	1.0		1	30.5	21.5
8054	del	0.0		1	56.0	13.0
8054	ins		T	1	53.0	11.5
5539	del	0.0		3	94.5	1.0
5540	del	4.0		5	48.0	8.0
5541	del	1.0		1	80.5	2.0
5539	del	2.0		2	44.0	14.5
8054	del	0.0		1	51.5	0.0
1403	del	0.0		1	23.0	41.0
1403	del	2.0		11	55.0	115.5
7610	del	0.0		1	297.0	481.5
7610	del	0.0		1	17.0	51.0
7610	ins		T	1	133.5	154.0
6014	del	0.0		1	80.5	0.0
9755	del	0.0		1	206.0	1.0
9755	del	0.0		1	572.5	1.0
9755	del	2.0		2	105.0	0.0
9755	del	0.0		1	786.5	25.0
9755	ins		C	1	123.5	815.5
9755	ins		T	1	1373.5	26.5
8686	del	0.0		1	24.0	36.0
3843	del	4.0		19	25.0	47.5
9871	del	2.0		2	10.0	118.5
2861	del	0.0		1	2.0	812.0
2862	ins		C	1	1.0	52.0
8721	ins		G	1	495.0	19.0
8721	del	1.0		4	67.5	1.0
9803	del	0.0		2	28.5	36.0
9803	del	0.0		1	55.5	77.5
9806	ins		G	1	68.0	125.5
9806	del	0.0		1	147.0	87.0
11018	del	0.0		1	233.5	31.5
11018	del	0.0		1	39.5	11.0
11018	del	0.0		3	47.5	20.0
4134	del	1.0		1	254.5	24.5
4411	del	0.0		2	10.0	227.0
4411	del	0.0		1	30.0	85.5
3588	del	1.0		1	63.5	8.5
3590	ins		C	1	60.0	3.0
3590	del	1.0		1	25.0	29.5
3588	ins		G	1	54.0	7.0
3588	del	1.0		8	98.5	12.5
1442	ins		G	1	81.0	2.0
7675	del	1.0		1	223.0	0.0
7675	del	0.0		6	84.5	10.5
7675	del	0.0		2	160.0	1.0
7675	del	0.0		1	78.5	4.0
7675	del	2.0		2	137.0	0.0
7675	del	1.0		1	271.0	13.0
7675	ins		C	1	61.0	4.0
7675	ins		T	1	71.0	0.0
6144	ins		A	1	219.0	47.0
6144	del	2.0		5	48.0	20.5
3902	del	2.0		2	5.0	109.5
7014	del	0.0		3	41.0	15.0
3249	del	1.0		1	189.0	0.0
2569	del	1.0		3	272.0	11.5
2570	ins		A	1	107.5	1.0
2320	ins		A	1	920.5	47.5
2320	ins		A	1	278.5	20.0
621	del	0.0		18	49.0	13.5
621	del	1.0		4	60.5	3.0
621	del	0.0		2	684.0	24.5
622	del	1.0		1	56.0	1.0
623	ins		A	1	255.5	25.0
622	del	2.0		2	85.0	18.5
621	ins		T	1	101.0	6.0
621	del	2.0		22	77.5	0.0
5733	ins		C	1	4.0	55.0
5735	ins		T	1	7.0	49.0
5733	ins		T	1	10.0	58.0
5733	del	0.0		1	7.0	50.0
604	del	0.0		2	244.5	23.5
604	del	0.0		1	397.0	22.0
604	del	0.0		1	75.0	23.0
604	ins		C	1	127.5	7.0
1956	del	0.0		5	28.0	69.0
10465	ins		A	1	86.5	7.0
7622	ins		A	1	197.0	12.0
7622	del	1.0		2	2314.5	29.0
7622	del	0.0		1	94.0	3.0
2086	del	3.0		9	77.5	7.0
2086	del	3.0		6	195.0	21.0
2086	del	0.0		1	118.5	5.0
2599	del	0.0		2	26.5	46.5
1100	del	1.0		18	3.0	164.5
1100	del	4.0		10	34.0	77.0
1395	ins		C	1	53.0	3.0
1397	del	1.0		2	198.0	46.5
1397	del	0.0		1	1381.0	1746.5
1397	del	0.0		1	47.5	34.0
1397	ins		G	1	3.0	83.0
1397	ins		G	1	172.0	682.0
1397	del	3.0		5	102.0	18.0
1395	del	0.0		1	63.0	120.0
8865	del	0.0		5	47.5	3.0
8865	del	1.0		2	50.0	1.0
1220	del	0.0		3	19.0	38.0
1220	ins		T	1	56.5	60.5
1820	del	1.0		3	50.0	6.5
1820	del	1.0		1	265.5	21.0
1821	ins		A	1	79.0	3.0
1822	ins		A	1	160.5	40.0
1820	ins		T	1	80.0	1.0
1820	del	0.0		1	115.0	7.0
2575	del	1.0		1	88.5	27.0
2577	del	3.0		3	145.5	6.0
2575	del	0.0		1	250.5	19.0
3140	ins		G	1	190.5	24.5
3140	ins		T	1	90.0	3.0
10746	del	0.0		1	200.0	455.5
10746	ins		C	1	54.0	152.0
10746	del	1.0		1	311.5	15.5
2843	ins		A	1	69.0	41.5
9663	del	2.0		15	41.0	196.5
7793	del	0.0		1	452.5	35.0
7793	ins		T	1	112.0	3.5
7793	del	0.0		1	242.0	0.0
1190	del	0.0		1	328.0	61.0
3517	ins		A	1	88.0	12.5
10663	ins		A	1	17.5	33.5
10665	del	1.0		1	9.0	68.5
7682	del	1.0		8	311.5	31.0
7682	del	2.0		7	63.5	8.5
7682	del	4.0		5	94.5	6.0
7682	del	1.0		1	103.0	6.5
5339	del	0.0		1	110.0	269.5
5338	del	8.0		12	1.0	59.0
10276	ins		A	1	49.5	23.5
3626	ins		T	1	157.5	17.0
3626	del	2.0		7	131.5	20.0
7067	del	0.0		2	80.5	0.0
3726	del	3.0		4	59.5	0.0
3726	del	2.0		3	78.0	18.0
3726	del	0.0		5	74.0	7.0
3563	ins		G	1	1.0	62.5
5773	del	2.0		7	64.0	9.0
5773	del	1.0		3	70.5	1.5
5773	ins		T	1	317.5	15.0
9396	del	1.0		1	28.0	46.5
9395	del	1.0		1	57.5	37.5
5583	ins		G	1	30.0	29.0
5583	del	1.0		1	217.0	42.5
5583	del	1.0		1	281.5	55.5
5582	del	0.0		1	84.0	11.0
1195	del	1.0		4	338.5	16.0
1195	del	0.0		1	174.0	19.0
1197	ins		A	1	241.0	46.5
5726	del	0.0		3	88.0	198.5
5138	del	0.0		2	90.5	4.0
5138	del	0.0		1	298.0	74.5
5139	del	1.0		1	97.0	29.0
7042	del	0.0		8	98.0	9.0
7042	ins		T	1	86.0	9.5
5851	ins		A	1	47.5	5.0
5851	ins		A	1	69.0	9.0
5850	ins		T	1	61.0	0.0
5849	del	0.0		1	38.0	15.5
8280	del	1.0		18	53.0	10.0
8280	del	0.0		3	66.5	32.0
8280	del	1.0		2	1482.0	98.5
8281	ins		A	1	35.0	16.5
8281	del	1.0		1	134.5	7.0
5012	del	1.0		1	80.0	17.0
904	del	11.0		17	1.0	147.0
1745	ins		A	1	43.0	10.0
1744	del	7.0		9	53.5	7.0
1743	del	5.0		9	32.5	21.0
8056	del	0.0		3	33.0	70.5
8056	ins		C	1	8.0	45.0
8057	del	3.0		3	6.0	52.5
4441	del	0.0		1	84.0	63.0
4441	del	9.0		10	13.5	39.5
4443	del	0.0		1	47.0	26.5
6139	del	1.0		2	13.0	175.5
10167	del	0.0		4	8.0	48.0
1006	del	0.0		1	120.0	150.5
5577	del	1.0		1	81.0	2.0
5579	del	0.0		1	202.0	4.0
6364	del	0.0		2	71.5	4.0
6364	del	0.0		1	305.0	14.5
6365	ins		A	1	266.0	12.5
6366	del	0.0		1	420.0	17.0
6367	del	1.0		1	109.0	2.5
6366	ins		A	1	231.5	39.0
6366	del	2.0		2	42.0	11.5
6366	del	1.0		1	52.0	7.5
6364	ins		C	1	72.5	2.0
1175	del	0.0		3	80.5	1.0
1175	del	0.0		1	1098.5	33.0
1176	ins		A	1	129.0	8.0
1175	ins		T	1	152.5	5.0
1175	del	2.0		12	67.0	0.0
9098	ins		G	1	465.0	12.0
5817	del	2.0		2	473.0	3.5
2600	del	0.0		1	77.5	39.0
2604	del	1.0		1	21.0	32.5
3298	ins		A	1	54.5	16.0
3755	del	1.0		5	41.0	15.0
7762	ins		T	1	53.5	3.0
7762	del	0.0		2	63.5	0.0
8918	ins		T	1	51.5	13.0
8918	del	0.0		4	2577.5	120.0
5782	del	1.0		1	57.0	5.0
4773	del	0.0		1	94.5	20.0
4773	ins		A	1	242.5	31.5
5030	ins		A	1	3.0	50.0
5030	del	6.0		6	13.0	56.5
5765	ins		A	1	85.5	2.0
6096	del	0.0		7	50.0	4.0
6096	del	0.0		2	1643.0	8.0
6096	del	0.0		1	90.5	0.0
6096	del	1.0		1	87.5	1.0
6096	del	0.0		1	1777.0	9.0
6096	del	1.0		1	142.5	12.0
6096	ins		C	1	51.0	1.0
6096	ins		T	1	215.0	8.0
5750	del	1.0		1	1.0	73.5
1238	del	0.0		1	119.5	5.5
7581	del	1.0		1	120.5	448.0
7582	del	2.0		2	21.5	72.0
7669	del	0.0		1	505.0	0.0
7669	ins		A	1	199.5	55.5
7669	del	7.0		15	55.0	4.0
1779	ins		A	1	42.0	9.0
5657	del	0.0		3	88.0	6.0
5657	del	1.0		1	41.0	11.0
5657	ins		T	1	184.0	100.5
1755	ins		A	1	167.0	0.0
1755	del	1.0		1	154.0	2.0
2052	del	0.0		6	43.0	9.0
9111	del	0.0		13	1.0	249.0
9111	del	0.0		5	101.0	1.0
9111	del	0.0		1	273.5	2.0
9111	del	2.0		2	95.5	0.0
9111	del	1.0		1	135.0	13.5
9113	del	0.0		1	59.5	6.0
9111	ins		C	1	124.5	3.5
9111	ins		T	1	98.0	1.0
10988	del	0.0		1	38.5	72.0
10989	del	5.0		6	58.5	11.0
7669	ins		A	1	54.5	1.0
5560	del	0.0		1	14.5	116.0
5561	del	0.0		1	1.0	81.0
10656	ins		A	1	26.0	32.0
694	del	1.0		3	53.0	1.0
694	del	1.0		2	107.0	1.5
694	del	0.0		1	148.0	2.0
694	del	1.0		1	134.0	2.0
694	ins		T	1	258.0	6.0
5847	del	0.0		6	189.0	0.0
7963	del	2.0		11	31.0	55.0
7963	del	5.0		7	38.5	53.5
5641	del	0.0		1	13.0	85.0
3257	ins		T	1	38.5	14.5
5910	del	4.0		6	39.0	73.5
5910	ins		T	1	12.5	80.5
5910	del	0.0		1	46.0	15.0
5910	del	0.0		2	3.0	53.0
4113	del	1.0		2	87.5	2.0
6744	del	1.0		1	49.0	36.5
5918	del	0.0		4	117.5	0.0
5918	del	0.0		1	145.0	1.0
5919	ins		A	1	83.0	9.0
4862	ins		T	1	55.5	27.0
8453	del	0.0		1	35.0	20.0
8453	del	0.0		2	92.0	37.5
8453	del	0.0		1	1594.5	305.0
8453	ins		A	1	53.5	37.0
8454	del	1.0		1	52.5	16.5
8457	ins		C	1	70.0	10.0
8454	del	5.0		5	36.0	16.0
8453	ins		C	1	76.5	17.5
8453	del	2.0		2	100.5	39.0
8453	del	3.0		6	34.0	28.0
8453	del	0.0		1	170.0	0.0
560	del	0.0		8	89.0	192.0
561	ins		G	1	72.0	0.0
560	ins		T	1	178.5	103.5
5744	del	1.0		6	97.5	7.0
5744	ins		A	1	131.0	10.0
6622	del	0.0		2	30.0	37.5
6623	del	0.0		1	67.0	24.5
6624	ins		A	1	233.0	22.0
6624	ins		A	1	177.0	0.0
6622	del	3.0		3	78.0	19.5
6622	del	2.0		2	250.0	16.5
6622	ins		T	1	51.0	3.0
6425	del	1.0		8	31.0	75.0
571	del	0.0		1	6.0	374.5
1382	ins		G	1	20.0	33.5
1382	del	0.0		1	172.5	14.0
1381	del	0.0		1	41.0	26.0
1381	del	0.0		1	1322.5	97.0
5942	del	0.0		1	3.0	139.5
2430	ins		A	1	53.0	30.5
2429	del	2.0		4	47.0	38.0
2429	del	0.0		1	75.0	22.0
10984	del	0.0		1	3.5	52.0
7628	ins		T	1	79.0	4.5
1659	del	0.0		3	202.0	30.0
10414	del	6.0		15	16.0	50.5
1091	del	0.0		2	47.0	59.0
9240	del	0.0		1	45.0	9.0
1013	del	1.0		3	55.0	4.0
3544	del	0.0		7	66.0	7.5
3544	del	0.0		1	142.5	17.5
3544	ins		T	1	64.5	7.5
870	ins		G	1	50.0	10.5
871	ins		T	1	83.0	23.0
870	del	0.0		1	179.0	24.5
7220	del	0.0		1	20.0	32.0
5694	ins		T	1	97.0	0.0
6830	del	3.0		6	46.5	53.5
2411	del	8.0		11	1.0	107.5
4645	del	4.0		7	6.0	60.0
4645	del	0.0		1	48.0	76.5
4646	ins		C	1	20.5	53.5
4647	ins		T	1	20.5	51.5
4645	ins		G	1	140.5	58.0
3031	ins		G	1	43.5	19.5
4221	del	1.0		1	49.5	20.5
4223	del	1.0		1	323.0	89.0
7713	del	1.0		4	45.0	34.5
7713	del	0.0		2	242.0	187.0
7714	del	1.0		1	53.0	54.5
7714	ins		C	1	51.0	11.5
7713	del	0.0		1	37.5	48.0
254	del	9.0		9	6.5	167.5
5568	del	0.0		2	262.5	1.0
5568	del	0.0		1	4129.0	5.5
5568	del	1.0		1	60.5	1.0
5569	ins		A	1	1512.0	57.0
5571	ins		A	1	99.5	3.0
5570	del	1.0		1	146.0	10.0
5569	del	3.0		3	299.0	22.0
5568	del	0.0		2	333.5	22.0
5568	del	0.0		1	35.0	77.0
5568	del	0.0		1	242.5	8.0
2592	ins		G	1	129.5	1.0
2592	del	1.0		4	95.0	7.0
1766	del	0.0		1	1.0	151.0
1766	del	1.0		1	2.0	202.0
5694	ins		T	1	366.0	13.0
5694	del	3.0		9	59.0	5.0
7533	del	0.0		2	39.0	34.5
6600	del	2.0		3	11.0	54.5
5660	ins		T	1	54.5	12.5
7634	del	0.0		1	191.0	24.0
7636	ins		A	1	66.5	10.5
9286	del	1.0		3	145.5	30.0
9288	del	1.0		1	27.5	35.0
9286	del	3.0		3	129.0	13.0
9286	ins		T	1	150.0	43.5
9689	del	0.0		2	20.0	76.0
7570	del	0.0		3	54.5	5.0
7570	del	2.0		4	92.0	7.0
11006	del	0.0		1	14.0	156.5
11006	del	0.0		1	13.5	49.0
11006	del	0.0		1	43.0	79.5
11012	del	1.0		1	1.0	53.0
11006	ins		C	1	22.5	66.5
6651	del	3.0		4	17.0	179.0
6651	del	0.0		1	38.0	111.0
6653	del	2.0		2	13.0	43.5
6651	ins		C	1	18.0	141.0
6652	del	1.0		3	9.0	64.0
6651	del	4.0		6	33.0	54.0
6651	del	4.0		8	31.0	104.0
8050	ins		T	1	67.0	45.0
8515	del	0.0		2	14.0	474.5
8515	del	0.0		1	9.0	147.5
3142	ins		G	1	2.0	84.0
904	del	0.0		6	2.0	70.5
3086	del	0.0		2	7.5	79.5
4351	del	0.0		6	44.5	13.0
4351	del	0.0		3	1252.0	79.0
4351	del	0.0		2	95.5	26.0
4351	del	0.0		1	614.0	126.5
4352	del	1.0		1	83.0	48.0
4353	del	2.0		2	85.0	37.5
4355	ins		G	1	153.0	0.0
4355	ins		G	1	197.0	5.0
4352	ins		G	1	46.0	9.5
4353	del	4.0		4	45.0	13.5
4352	del	4.0		5	78.0	47.5
4351	ins		C	1	61.0	8.5
4351	del	0.0		1	68.0	1.0
3696	del	0.0		2	109.0	28.0
2125	del	5.0		8	19.0	34.0
1518	del	0.0		2	14.0	81.5
71	del	0.0		2	73.0	9.0
71	del	0.0		1	396.0	30.0
72	ins		A	1	91.0	33.0
73	del	1.0		1	96.0	8.5
71	ins		C	1	46.0	10.0
71	del	3.0		11	30.5	25.0
5257	del	1.0		1	1008.5	56.5
5257	del	4.0		4	47.0	3.5
5257	del	4.0		4	134.0	11.5
5257	ins		G	1	71.0	18.5
10684	ins		A	1	127.0	3.0
10684	del	1.0		1	59.0	56.0
10684	del	4.0		4	93.0	0.0
10684	del	1.0		6	76.0	13.0
3778	del	0.0		1	19.0	63.0
3778	del	1.0		2	16.5	48.5
7673	del	0.0		4	461.5	59.5
7673	ins		T	1	66.5	5.0
7900	del	1.0		3	13.0	38.0
7899	del	0.0		2	47.0	11.0
1467	del	0.0		3	142.5	29.5
1467	del	2.0		2	93.5	2.5
1467	ins		C	1	144.0	6.0
1468	ins		A	1	135.0	22.0
1469	del	0.0		1	340.5	34.5
1512	ins		G	1	6.0	70.5
1512	del	1.0		1	6.5	79.0
6709	del	2.0		10	209.5	63.0
6710	ins		G	1	118.0	17.5
6709	ins		T	1	67.0	9.0
10553	del	0.0		3	143.5	362.0
1209	del	0.0		4	132.5	3.0
10794	del	5.0		10	72.5	5.0
10794	del	0.0		2	212.5	24.0
9441	del	0.0		2	134.5	3.0
9442	del	0.0		1	1487.5	47.5
9441	ins		T	1	58.5	4.0
5603	del	0.0		7	141.5	2.0
2460	del	3.0		5	85.5	18.5
3306	del	1.0		1	31.5	94.5
1825	del	0.0		3	405.5	10.0
1827	del	0.0		3	118.5	3.5
1827	del	1.0		1	197.0	14.0
5636	del	1.0		13	33.0	53.0
4757	del	0.0		1	9.0	173.0
4757	del	0.0		1	31.5	107.5
4758	del	1.0		1	13.0	50.0
5982	del	1.0		9	102.0	0.0
3106	del	0.0		2	303.0	14.5
3106	del	0.0		1	187.5	5.0
3108	del	0.0		1	58.5	16.5
3107	del	2.0		2	127.5	8.0
6945	del	0.0		1	102.5	10.0
6945	del	1.0		3	147.0	23.5
6945	del	0.0		2	187.0	17.5
7949	del	0.0		4	66.0	52.0
7949	ins		A	1	168.5	107.0
7995	del	0.0		4	44.0	13.0
7995	del	0.0		2	94.0	5.0
7995	ins		T	1	90.5	4.5
8614	del	0.0		3	43.0	57.5
8614	ins		T	1	26.0	50.0
5689	del	0.0		1	42.0	45.5
5691	ins		A	1	19.0	44.0
3838	del	1.0		1	1.0	58.0
5629	ins		A	1	59.5	59.5
2262	del	3.0		4	5.0	83.0
6779	del	0.0		10	151.5	0.0
6779	ins		A	1	340.5	1.0
6779	del	1.0		1	159.0	7.5
6779	del	2.0		3	130.0	30.0
2961	del	0.0		2	7.5	103.0
4038	del	0.0		5	190.0	50.5
4038	del	0.0		3	67.0	2.0
4038	del	0.0		1	58.0	7.0
4038	del	1.0		1	59.0	18.0
4041	del	0.0		1	191.5	46.5
4041	del	1.0		1	53.0	2.0
4038	ins		T	1	85.0	38.5
4038	del	0.0		1	38.5	17.0
2139	ins		A	1	1.0	214.5
9701	del	4.0		15	73.0	49.5
9701	del	0.0		4	85.5	13.5
9701	del	0.0		1	45.0	8.5
9702	ins		A	1	350.0	38.5
9703	del	2.0		4	53.0	10.5
9701	del	8.0		9	208.0	13.0
9701	ins		C	1	118.5	21.0
4373	del	1.0		2	38.0	19.5
4373	del	0.0		1	24.0	28.5
4374	del	0.0		1	99.5	22.5
4373	ins		C	1	106.5	22.5
4073	del	0.0		2	54.5	23.5
9549	del	0.0		3	54.0	72.5
10168	del	1.0		1	17.5	101.0
10167	del	0.0		1	10.0	62.5
10167	del	0.0		4	54.0	273.0
7171	ins		C	1	12.0	43.0
1812	del	0.0		2	92.0	3.0
1812	del	0.0		1	1391.5	18.5
1812	ins		A	1	102.5	25.5
1812	del	2.0		2	534.5	0.0
509	del	0.0		5	123.5	19.0
509	del	1.0		1	124.5	31.0
511	ins		G	1	714.0	35.5
5257	ins		G	1	62.0	0.0
6611	del	3.0		5	33.5	63.5
6611	del	2.0		3	32.5	22.5
8587	del	0.0		2	200.5	32.5
8587	del	0.0		1	198.0	114.5
8588	del	1.0		1	18.5	82.0
7926	del	0.0		1	733.0	452.0
1476	del	0.0		1	103.0	5.0
1476	del	0.0		2	55.5	0.0
1476	del	0.0		1	1263.5	50.0
1476	del	0.0		2	70.5	5.0
1476	del	0.0		1	1557.0	44.0
1480	del	3.0		3	63.5	3.0
1476	del	9.0		10	181.5	22.5
1479	ins		G	1	52.0	1.0
1479	del	1.0		1	59.0	18.0
1476	del	1.0		2	226.5	20.0
1476	ins		C	1	62.0	3.0
568	ins		A	1	1179.5	25.0
567	del	3.0		6	77.0	31.5
567	del	1.0		2	56.0	2.0
8614	del	0.0		3	238.5	496.5
2371	del	0.0		10	16.0	41.0
2371	del	2.0		6	144.0	87.0
2371	del	0.0		1	44.0	51.0
2371	ins		T	1	29.0	54.5
1839	del	1.0		3	50.0	10.0
151	ins		C	1	458.0	23.5
151	del	3.0		6	63.5	26.0
2111	del	2.0		26	102.0	26.0
5601	ins		T	1	747.0	0.0
6419	del	0.0		1	25.0	122.0
1291	del	1.0		1	567.5	4.0
7711	del	0.0		1	57.0	8.5
7711	del	2.0		4	99.5	41.5
6106	del	3.0		11	59.0	8.5
6106	del	0.0		1	686.5	13.5
6106	del	1.0		1	397.0	21.5
6107	ins		A	1	79.5	10.5
6108	del	1.0		1	289.0	12.0
6107	del	2.0		2	149.5	0.0
6106	del	2.0		2	865.5	35.0
6106	del	2.0		3	308.5	10.5
6106	del	3.0		4	195.5	21.0
7434	del	0.0		2	258.0	8.0
5924	del	2.0		5	236.5	7.5
5924	del	1.0		2	66.0	1.0
5924	del	1.0		1	54.0	0.0
5174	del	0.0		1	3.0	141.0
6855	del	2.0		5	68.0	15.5
6855	del	0.0		1	94.0	9.5
6855	ins		T	1	209.0	27.0
10131	ins		T	1	39.0	20.0
10970	del	3.0		3	1304.5	747.5
7649	del	0.0		2	1256.5	1.0
7649	del	2.0		5	219.5	8.5
7649	ins		A	1	176.0	3.0
7649	del	5.0		9	97.0	9.0
1149	del	0.0		5	205.0	8.0
1149	del	1.0		1	139.0	3.0
1149	del	2.0		4	257.5	12.0
1671	del	1.0		1	82.5	4.5
1671	del	1.0		2	60.5	5.0
1671	del	1.0		6	40.5	21.5
283	del	0.0		1	2056.5	121.0
283	del	0.0		3	67.5	25.5
283	del	0.0		2	358.0	74.0
283	del	0.0		1	878.0	42.0
283	ins		G	1	93.0	13.0
283	ins		T	1	52.0	11.5
283	del	1.0		5	61.0	12.0
8726	del	0.0		7	201.5	12.0
8726	ins		A	1	57.0	0.0
8726	ins		T	1	57.5	14.0
8726	del	0.0		1	112.0	1.0
8726	del	1.0		6	233.0	25.5
8726	del	0.0		6	65.0	1.0
8726	del	0.0		7	140.0	42.5
2691	del	3.0		15	30.5	28.5
812	del	1.0		2	258.0	242.5
5939	ins		A	1	30.5	50.5
7863	del	0.0		1	100.5	20.0
7864	del	0.0		1	72.0	12.0
5697	del	0.0		1	6.0	66.0
11041	ins		A	1	29.0	23.5
11042	ins		G	1	96.5	15.0
11040	del	2.0		3	71.0	25.0
4764	del	0.0		1	507.0	0.0
4764	ins		A	1	1847.5	68.0
4764	del	7.0		8	65.0	1.0
4764	del	2.0		2	989.0	9.0
4764	ins		T	1	85.5	0.0
2510	del	1.0		10	6.0	45.5
2510	del	1.0		16	6.0	159.0
1697	del	2.0		2	6.0	98.0
1650	del	3.0		6	105.5	759.0
1651	del	1.0		1	7.0	54.5
1650	del	0.0		3	104.0	183.0
1651	ins		T	1	10.0	92.0
6504	del	0.0		25	56.5	17.0
6504	del	0.0		5	88.0	11.5
6504	del	1.0		2	319.0	6.5
6504	del	0.0		1	1653.5	127.5
6506	del	0.0		1	333.0	155.0
6507	ins		T	1	51.0	5.0
6504	del	6.0		6	25.0	39.0
7574	ins		T	1	46.0	5.5
5506	del	2.0		5	179.5	81.0
5506	ins		G	1	131.0	33.5
5506	del	0.0		1	106.5	41.5
1178	ins		A	1	82.0	0.0
1178	del	1.0		3	56.0	8.5
4733	ins		A	1	174.5	14.0
367	del	0.0		5	125.5	7.0
367	ins		C	1	63.0	3.0
367	del	0.0		1	3714.0	125.0
367	ins		G	1	64.0	2.0
3865	del	2.0		4	48.5	43.5
3865	del	2.0		6	9.0	41.5
7560	del	2.0		11	172.0	0.0
10027	ins		A	1	41.5	10.5
6292	del	3.0		7	92.5	25.0
6292	del	1.0		1	116.0	7.0
442	del	1.0		3	34.0	26.0
2559	ins		A	1	330.0	176.5
1325	del	1.0		1	85.0	27.5
1325	del	2.0		5	66.5	46.0
7792	del	0.0		2	524.0	80.5
7792	ins		C	1	67.0	22.0
7792	ins		T	1	291.5	1.0
10574	ins		A	1	47.0	25.0
10574	del	1.0		1	102.5	18.0
10574	del	1.0		3	263.0	64.0
10576	del	1.0		1	52.5	19.0
10576	ins		G	1	6.5	49.5
10574	del	0.0		12	9.5	60.0
1807	del	3.0		7	249.0	28.0
1808	ins		A	1	148.0	64.5
1807	del	0.0		2	141.5	50.0
5419	del	0.0		1	56.0	1.0
5419	del	1.0		1	60.0	20.5
5804	del	1.0		1	190.5	20.5
5804	del	0.0		1	64.5	7.0
5580	del	0.0		7	39.5	20.5
5580	ins		T	1	47.0	12.0
6673	del	0.0		2	176.5	66.0
4025	ins		A	1	276.5	988.5
7871	ins		A	1	112.5	39.5
7872	del	1.0		1	41.0	10.0
7871	del	0.0		2	54.0	1.0
576	del	1.0		1	88.0	8.0
576	del	0.0		3	54.0	4.0
576	del	3.0		12	57.0	5.0
1107	del	3.0		3	52.0	3.0
1107	ins		A	1	79.0	17.0
1107	del	0.0		1	172.0	13.5
5745	del	0.0		1	40.0	10.5
5745	ins		A	1	125.5	32.0
5745	ins		A	1	195.5	50.0
5745	del	7.0		7	122.0	47.5
5747	del	1.0		2	134.0	33.5
5747	del	0.0		1	1003.5	19.5
5747	ins		G	1	52.0	4.5
5747	del	0.0		2	1944.0	2.0
5745	ins		C	1	148.5	6.0
10229	del	2.0		4	275.0	6.0
10229	del	3.0		3	79.5	2.0
10229	del	0.0		5	244.0	11.5
928	del	0.0		1	38.0	72.0
5174	del	0.0		1	7.5	79.5
11022	del	0.0		3	54.0	10.0
9185	del	1.0		2	37.5	34.5
7140	ins		T	1	53.0	15.5
8807	del	1.0		4	90.0	1.0
5688	del	0.0		1	60.0	0.0
5688	ins		T	1	46.0	8.0
11016	del	1.0		1	108.0	44.5
11017	del	0.0		1	204.0	0.0
11016	ins		T	1	81.0	5.0
1414	del	0.0		1	162.0	5.0
1414	del	2.0		3	328.0	24.5
5753	del	1.0		5	99.0	1.0
5754	ins		C	1	139.0	0.0
5754	del	1.0		1	1117.0	21.0
5754	ins		G	1	51.5	4.5
5753	del	0.0		2	146.5	7.5
9371	del	1.0		1	51.5	0.0
9372	ins		A	1	90.0	8.0
9371	ins		T	1	48.0	3.0
5542	del	0.0		1	56.0	10.5
6805	del	0.0		1	104.5	1.0
6805	ins		A	1	1082.0	579.5
6805	del	12.0		13	65.0	29.5
6806	del	1.0		1	38.0	21.0
7815	ins		C	1	63.0	0.0
8861	del	1.0		1	61.0	68.5
7720	del	0.0		2	154.0	20.0
7722	del	0.0		1	34.0	20.5
7720	del	0.0		1	62.5	6.0
531	del	0.0		4	55.0	0.0
531	del	0.0		1	493.5	31.5
532	ins		G	1	55.0	0.0
532	del	1.0		1	54.5	1.0
531	ins		C	1	42.5	25.5
531	ins		C	1	45.0	17.5
7960	ins		A	1	9.0	160.5
945	del	2.0		6	49.5	4.5
945	ins		C	1	50.5	0.0
709	del	2.0		5	22.0	52.0
9009	del	3.0		3	59.0	5.0
9009	del	0.0		1	115.5	15.0
9009	del	1.0		1	72.0	18.0
9009	del	3.0		3	172.5	61.0
9009	del	1.0		1	82.5	11.0
2098	del	0.0		2	267.0	33.0
2098	del	0.0		1	454.5	15.5
2099	ins		A	1	100.0	24.0
2101	del	1.0		1	51.5	0.0
2100	ins		C	1	108.0	5.0
2100	ins		C	1	60.0	0.0
2101	ins		T	1	136.0	11.0
2099	del	7.0		7	127.5	26.0
2100	del	1.0		1	59.0	13.0
2099	del	9.0		9	83.5	21.0
8260	del	1.0		1	2440.5	11.5
8261	ins		A	1	717.5	58.5
8260	ins		G	1	115.0	46.5
8260	del	1.0		1	460.0	24.5
8261	ins		C	1	66.0	5.0
8260	ins		T	1	67.0	0.0
8260	del	0.0		2	258.0	0.0
465	del	1.0		6	38.5	29.0
465	ins		A	1	20.5	40.0
4075	ins		T	1	477.0	175.0
10566	del	0.0		1	119.5	104.5
318	del	7.0		12	77.5	155.5
318	del	0.0		1	19.5	31.5
318	ins		A	1	22.0	101.5
318	del	1.0		1	72.5	50.0
318	del	7.0		8	78.0	97.0
2417	del	0.0		1	201.5	15.5
2417	del	0.0		1	277.0	47.0
2419	del	1.0		1	192.0	46.0
2417	del	1.0		2	97.0	21.0
2417	ins		C	1	66.0	16.0
8044	ins		T	1	189.0	5.0
1432	del	2.0		9	112.0	1.0
6632	del	1.0		1	47.0	12.0
1784	ins		G	1	1.5	190.5
1784	del	0.0		2	35.0	33.0
391	del	0.0		4	103.0	39.5
391	del	0.0		3	47.0	36.0
391	del	0.0		1	7256.0	2107.0
392	ins		A	1	155.5	84.0
391	del	2.0		2	111.5	7.0
4572	del	0.0		1	21.0	50.5
4572	del	0.0		1	71.5	8.5
4572	del	0.0		1	142.5	115.5
10350	del	2.0		2	44.0	36.0
10349	del	0.0		2	23.5	77.5
5777	del	0.0		2	184.0	44.0
5777	del	0.0		1	52.0	16.5
10814	del	0.0		4	1.0	95.0
10814	del	0.0		2	2.0	66.5
10814	del	1.0		1	7.0	207.5
10814	del	2.0		3	13.0	49.5
3071	del	0.0		2	171.0	0.0
3071	del	0.0		1	375.5	74.0
3071	del	1.0		6	47.5	14.0
2588	del	0.0		1	114.0	10.5
2588	ins		A	1	106.0	33.0
2588	del	7.0		7	93.0	26.0
2591	del	1.0		1	72.5	10.0
2588	ins		G	1	75.0	2.0
1237	ins		A	1	41.0	16.5
1236	del	0.0		1	81.0	19.0
6523	del	0.0		1	1361.5	39.5
5642	del	0.0		5	71.0	4.0
5642	del	1.0		2	70.5	2.0
5642	ins		A	1	41.0	19.0
5642	ins		A	1	89.0	1.0
5642	del	1.0		3	89.0	22.0
10497	del	0.0		1	121.5	18.0
10498	del	0.0		1	240.0	12.0
10498	ins		A	1	380.0	3.0
9643	del	0.0		4	127.5	4.0
9643	ins		A	1	119.5	14.0
595	del	0.0		1	13.0	59.5
597	del	1.0		1	14.5	103.0
10712	del	2.0		9	60.5	236.0
1015	del	0.0		1	37.0	17.5
1785	del	1.0		4	184.5	7.0
1785	del	0.0		2	242.0	6.0
1785	ins		T	1	234.0	4.0
6538	del	1.0		5	38.0	17.0
6538	del	0.0		2	40.0	34.0
6539	del	2.0		2	21.0	38.5
10601	del	0.0		2	542.0	144.0
10601	del	0.0		1	579.5	174.0
10601	del	7.0		7	40.0	27.5
10602	ins		A	1	40.5	27.0
10602	ins		G	1	29.0	24.0
10602	del	0.0		1	421.5	292.5
10601	ins		C	1	27.0	27.0
8246	del	3.0		3	131.0	4.0
8246	ins		C	1	58.5	5.0
8246	del	0.0		2	51.0	2.0
1690	del	1.0		4	67.0	13.0
1690	del	1.0		2	59.0	14.0
1690	del	3.0		3	62.5	22.0
1692	ins		A	1	75.0	4.0
1741	del	0.0		6	62.0	13.0
1741	del	0.0		1	61.5	8.0
1741	ins		T	1	125.5	8.0
1741	ins		T	1	90.0	1.0
7651	del	1.0		1	65.0	15.0
7650	del	0.0		1	1071.5	434.0
2242	del	1.0		2	501.0	23.0
2242	del	0.0		1	350.0	4.0
2243	ins		G	1	183.0	4.0
2243	del	0.0		1	97.0	25.0
2243	del	0.0		2	26.0	32.5
2242	ins		C	1	78.0	0.0
302	del	3.0		11	37.5	41.0
302	del	8.0		11	35.0	175.0
290	del	1.0		5	25.5	27.5
290	del	0.0		1	26.0	26.0
5601	ins		T	1	531.0	0.0
10023	del	1.0		2	188.0	68.5
10024	ins		A	1	22.0	34.0
3120	ins		A	1	93.0	40.0
3120	ins		A	1	30.0	28.5
1817	del	0.0		6	30.0	23.5
10457	del	0.0		7	144.0	20.5
10873	del	0.0		1	9.0	43.0
9174	del	1.0		1	381.0	94.5
9178	ins		G	1	89.0	26.0
9178	del	0.0		1	247.5	67.0
9176	ins		G	1	37.5	19.0
9174	del	0.0		1	51.0	4.0
9174	del	0.0		4	142.0	44.5
10112	ins		A	1	43.0	13.5
10194	ins		A	1	20.0	45.5
325	del	1.0		3	61.0	17.0
325	ins		T	1	79.5	8.5
827	del	0.0		4	37.0	90.0
9088	del	5.0		8	55.0	15.0
9088	del	1.0		3	163.0	32.0
9088	del	0.0		1	169.0	26.5
9088	del	4.0		5	280.5	53.0
9088	del	8.0		9	81.0	36.0
9088	del	1.0		1	63.5	27.0
9088	del	3.0		4	113.0	69.5
4066	ins		C	1	64.0	0.0
4066	del	0.0		1	17.0	36.0
5017	del	0.0		5	65.5	10.5
5017	del	0.0		1	65.0	12.5
5017	ins		T	1	68.0	6.5
2923	del	0.0		6	81.5	16.0
2923	del	0.0		1	101.0	11.0
2924	ins		A	1	349.0	72.5
2923	ins		T	1	162.5	16.0
6795	del	0.0		24	10.0	258.5
6795	del	0.0		1	80.0	16.0
6795	del	1.0		2	1635.0	188.5
5282	ins		C	1	13.0	186.5
5282	del	4.0		5	29.0	365.0
5282	del	5.0		14	29.0	47.0
10311	del	0.0		2	36.0	61.0
10311	del	0.0		1	34.0	126.0
10313	del	0.0		1	4.0	71.0
6252	del	0.0		1	99.0	2.0
6252	del	1.0		3	72.5	2.0
6252	ins		A	1	167.0	2.0
6254	del	1.0		1	139.5	6.0
6255	del	0.0		1	2356.0	110.0
6255	ins		G	1	108.0	5.0
6252	del	1.0		2	507.0	17.0
6252	ins		C	1	452.0	53.5
6252	ins		C	1	57.0	0.0
6252	del	7.0		13	55.0	0.0
6495	ins		A	1	229.0	0.0
6495	del	1.0		1	641.5	12.5
6294	del	0.0		1	386.5	6.0
6294	ins		A	1	46.0	7.5
5535	del	1.0		1	7.0	135.0
2808	del	1.0		1	49.0	23.0
2807	ins		T	1	145.5	81.0
1143	del	5.0		6	156.5	167.0
1143	ins		G	1	134.5	77.0
1143	del	0.0		1	87.0	105.5
1143	del	2.0		6	46.0	57.5
1143	del	1.0		8	33.0	46.5
9567	del	0.0		1	165.0	3.0
9567	del	0.0		1	1582.0	31.5
9567	del	0.0		1	59.5	0.0
9567	del	0.0		5	187.5	16.5
9567	del	1.0		2	473.0	5.0
9567	ins		C	1	85.5	1.0
9568	ins		A	1	322.5	25.0
9568	del	4.0		5	115.0	23.5
9569	del	1.0		1	193.0	5.0
9567	del	8.0		10	99.0	5.0
9567	del	0.0		1	110.0	1.0
10614	del	1.0		1	82.5	15.0
10615	ins		G	1	38.0	13.0
10614	ins		T	1	45.5	42.5
8586	del	1.0		1	30.0	80.0
8586	del	0.0		2	35.0	46.5
8082	del	0.0		2	119.5	24.0
10375	del	2.0		7	122.5	1.0
10375	del	5.0		9	80.5	7.0
10375	ins		A	1	503.5	40.0
10376	ins		T	1	218.5	35.5
10375	del	2.0		2	54.0	2.0
10375	del	3.0		6	386.5	45.5
2712	del	1.0		2	50.5	7.5
2714	ins		A	1	147.5	21.0
2714	del	1.0		1	103.0	9.0
2714	ins		C	1	130.0	18.5
2712	del	9.0		11	47.0	12.5
1965	del	0.0		1	75.5	4.0
1966	ins		A	1	61.5	15.5
1966	del	2.0		2	432.0	24.5
1635	ins		A	1	101.5	152.0
77	del	3.0		6	23.0	47.0
77	ins		T	1	69.0	31.0
5433	del	1.0		2	117.5	3.0
8738	ins		A	1	1.0	129.0
2329	del	1.0		1	8.0	53.0
1409	del	0.0		1	175.5	629.0
1409	del	0.0		2	270.0	21.5
1409	del	0.0		1	1394.5	1596.0
1411	ins		A	1	121.5	34.5
1409	ins		C	1	33.5	22.5
6647	del	0.0		1	2.0	53.0
5586	del	1.0		1	190.0	1138.0
5586	ins		T	1	19.5	49.5
5586	del	0.0		1	5.0	88.5
6884	del	1.0		2	61.0	2.0
6884	del	0.0		1	65.0	15.0
6884	ins		C	1	70.0	10.0
1881	del	0.0		1	8.5	42.0
1432	ins		C	1	177.5	9.5
9586	del	5.0		5	76.0	11.5
9586	del	1.0		1	216.5	14.0
9586	del	4.0		4	132.5	32.5
9589	del	2.0		2	67.0	0.0
9588	del	1.0		1	62.5	30.0
9586	ins		G	1	274.0	3.0
9586	del	2.0		5	48.5	36.5
9586	del	0.0		1	58.5	16.0
6921	del	6.0		8	93.0	12.5
5547	ins		A	1	7.0	52.0
9746	ins		A	1	42.0	18.0
5520	ins		T	1	117.5	46.0
5520	del	2.0		7	35.5	40.0
940	del	0.0		1	65.5	71.0
940	ins		T	1	64.5	14.5
306	del	0.0		8	34.0	22.0
5895	del	0.0		2	57.5	60.5
5895	ins		A	1	154.5	346.5
5895	ins		A	1	40.0	42.5
5895	del	5.0		9	121.0	126.5
3771	del	2.0		3	44.0	17.0
3771	del	1.0		1	129.0	29.5
3431	del	0.0		1	37.0	13.5
933	del	3.0		18	1.5	320.5
933	del	0.0		1	15.0	75.5
933	del	0.0		2	59.0	179.0
1215	del	0.0		2	62.0	18.5
1215	del	0.0		1	709.5	752.5
1218	ins		T	1	49.5	42.5
1215	del	0.0		1	228.0	166.0
1215	ins		C	1	91.5	19.5
3229	del	1.0		2	8.0	133.5
5158	del	1.0		2	96.5	4.0
3286	ins		A	1	22.0	66.0
7548	del	1.0		1	93.5	16.0
1495	del	3.0		6	1.0	143.5
1507	del	2.0		15	90.0	3.0
1507	del	0.0		6	36.0	20.0
1507	del	0.0		5	89.0	12.5
1507	del	0.0		1	4839.0	350.0
1509	del	0.0		3	154.5	27.0
1509	del	1.0		1	159.5	4.0
1509	del	5.0		8	98.5	5.0
1509	ins		G	1	111.5	7.5
1509	del	3.0		4	48.0	8.0
7772	ins		A	1	117.0	64.0
9238	ins		T	1	58.0	226.5
10373	del	1.0		1	45.0	10.0
10373	del	0.0		2	130.0	21.0
5926	del	0.0		2	484.5	0.0
5926	del	1.0		1	200.0	0.0
1840	del	1.0		7	220.0	7.0
1840	del	0.0		6	40.5	18.5
1840	del	0.0		1	82.0	1.0
1840	del	3.0		7	244.0	23.0
1840	del	1.0		1	113.0	5.5
5598	ins		T	1	57.0	0.0
1192	del	0.0		3	205.0	41.5
1192	ins		A	1	101.0	13.0
6283	del	1.0		7	53.0	4.0
6283	del	1.0		5	50.0	8.0
6283	del	0.0		1	105.5	4.0
1805	del	3.0		9	23.0	52.0
1805	del	4.0		10	53.5	9.0
9907	del	1.0		1	120.0	4.5
9907	del	7.0		11	85.0	1.0
9907	ins		A	1	38.0	14.0
9907	del	1.0		1	107.0	5.0
9908	del	7.0		7	313.5	19.0
9907	del	2.0		2	114.5	4.0
9910	del	11.0		11	67.0	0.0
9907	del	1.0		1	1333.0	118.0
9910	del	1.0		1	85.0	0.0
9907	del	0.0		3	549.5	178.5
8786	del	0.0		1	962.5	9.5
8786	del	0.0		1	84.0	1.0
8786	ins		T	1	58.0	0.0
8786	del	0.0		3	91.0	1.0
8786	del	0.0		1	198.0	1.0
1192	del	3.0		35	116.0	0.0
5687	ins		A	1	300.5	69.5
3627	ins		T	1	49.0	2.0
3789	del	1.0		2	55.5	3.0
3789	del	0.0		1	789.0	12.5
3790	del	4.0		8	49.0	20.0
3790	del	0.0		1	54.0	2.5
2123	del	0.0		1	698.0	4.0
2123	ins		A	1	471.5	20.5
2124	del	1.0		1	101.0	0.0
2124	del	0.0		2	3145.5	0.0
2123	del	2.0		2	258.5	2.0
2123	del	1.0		1	226.0	0.0
2123	del	3.0		3	61.5	0.0
4494	del	0.0		9	188.0	1.0
4494	del	0.0		5	167.0	10.0
4494	del	1.0		2	120.5	2.0
10104	ins		T	1	59.5	10.0
3627	del	1.0		6	68.0	13.0
3627	ins		T	1	132.0	2.0
2385	ins		A	1	107.0	19.5
2385	del	0.0		1	145.0	61.0
2385	del	0.0		3	87.0	12.5
3903	del	0.0		1	116.5	25.5
7723	del	0.0		2	45.5	6.5
2806	ins		A	1	196.5	12.5
6109	del	1.0		2	2131.0	44.0
6109	del	1.0		2	172.0	6.0
1833	del	0.0		1	693.5	0.0
9140	del	4.0		8	26.5	40.5
9140	del	1.0		1	7.0	120.5
9141	ins		T	1	8.0	85.5
8206	ins		C	1	75.0	18.5
8207	ins		G	1	248.0	72.0
8207	del	0.0		1	565.5	50.0
8206	del	0.0		1	46.0	16.5
8206	del	4.0		10	62.5	3.0
6413	del	1.0		1	78.0	0.0
2463	del	2.0		7	65.0	30.5
11025	del	0.0		4	817.0	26.0
11025	del	0.0		1	68.0	0.0
11025	del	2.0		2	139.0	7.0
11025	del	1.0		1	495.5	10.0
11026	ins		A	1	93.0	12.0
11027	del	3.0		3	78.0	1.0
11027	ins		T	1	257.5	4.5
11027	del	0.0		1	421.0	29.5
9751	del	0.0		7	186.5	5.0
9751	del	0.0		7	994.5	17.0
429	del	1.0		7	50.0	1.0
429	del	0.0		1	608.0	55.0
429	ins		G	1	97.5	8.0
429	del	2.0		8	52.0	32.0
9456	del	1.0		2	27.5	25.5
9458	del	1.0		1	44.5	33.0
9456	ins		T	1	57.5	26.0
11027	del	0.0		1	82.0	0.0
1336	del	1.0		4	48.0	17.5
1336	ins		T	1	225.5	61.0
3965	del	0.0		5	107.0	1.5
1201	del	0.0		3	320.0	10.0
1201	ins		C	1	64.0	2.0
1202	del	1.0		1	56.0	0.0
7462	del	4.0		14	119.0	3.5
7462	del	0.0		7	1.0	3788.5
7462	del	0.0		3	268.5	55.5
7462	del	0.0		2	256.0	22.0
7462	del	0.0		1	69.0	3.0
7464	del	1.0		1	308.5	2.0
7462	ins		T	1	192.5	9.0
6034	del	0.0		1	35.0	40.0
676	del	1.0		1	50.5	0.0
676	del	2.0		2	114.5	0.0
5565	ins		A	1	94.5	10.0
5566	del	1.0		1	72.0	1.0
5566	ins		G	1	67.0	14.0
5565	del	1.0		2	14.0	162.0
7112	ins		A	1	101.0	33.0
7112	del	1.0		1	305.0	64.0
7734	del	0.0		1	62.0	64.0
7732	del	0.0		1	42.0	17.5
5824	del	4.0		7	42.5	9.0
7016	del	1.0		1	9.5	42.5
7016	del	0.0		2	51.0	14.0
7017	ins		A	1	133.5	35.5
10326	del	0.0		1	58.0	8.0
10327	del	1.0		1	173.5	35.0
10328	del	6.0		6	69.5	74.0
10327	ins		G	1	116.0	10.0
6930	del	1.0		1	59.0	0.0
6930	del	1.0		7	109.5	4.0
887	del	0.0		2	73.5	26.0
5678	del	0.0		1	5419.0	213.5
5679	del	6.0		6	229.0	5.0
5680	ins		G	1	157.0	41.0
5678	del	1.0		1	129.0	12.5
5678	del	2.0		2	170.5	110.0
[truncated: 114 more rows]
