# Supplementary material for: Machine learning based CRISPR gRNA design for therapeutic exon skipping
Source: PLoS Comput Biol. 2021 Jan 8;17(1):e1008605. doi: 10.1371/journal.pcbi.1008605 (PMC7819613; doi:10.1371/journal.pcbi.1008605)
Supplement: S4 Table — Each row represents a wild type (WT) lib-SA target splice acceptor, and there are 1,697 of them. The gRNA ID column consists of gRNA identifiers that correspond with the Identifier number column of S1 Table. The Exon B Retained Count and Exon B Skipped Count columns describe the observed transcript counts; the WT Ψ values can be calculated directly from these two columns for each row (see Methods). Note that 735 gRNA identifiers are shared between this S4 and S3 Tables, so for those 735 we can compare their WT Ψ and ΨG values. (CSV) [file pcbi.1008605.s018.csv]

gRNA ID	Exon B Retained Count	Exon B Skipped Count
5902	7940	105
1447	3	1
1335	943	33
1126	13	3
3586	890	30
5839	2267	70
119	1289	31
635	5673	72
5880	175	59
1156	209	51
5938	1404	90
7987	13	5
8756	343	39
5385	16493	150
968	1	0
7873	3	0
8819	518	36
3528	5	6
1552	4065	25
5623	9	4
1668	5352	44
679	1020	21
1500	4372	105
3174	948	25
3329	1968	17
7938	6515	48
2809	18347	67
2105	4634	90
1890	6078	64
1536	227	18
1749	1047	196
3493	6736	375
5927	2451	53
9467	21	1
7480	9042	243
8834	6743	297
3400	17	1
4208	6424	60
3080	42	3
4772	1799	31
7206	823	71
4431	730	174
6579	12	0
272	14	9
10726	151	19
5610	318	4
6840	18026	78
7238	10	0
33	42	25
5204	7885	38
4522	3	0
8230	1923	136
1831	4753	216
2540	615	99
1836	311	23
2541	940	13
7539	192	11
1824	1001	64
9788	338	142
1446	684	166
1166	1032	187
1226	1	0
754	92	26
5974	480	20
1194	8236	47
1837	16269	107
3480	12832	274
8909	69	7
569	2575	49
3561	1419	61
9601	4330	84
4263	2048	52
1429	203	16
176	8392	55
1579	296	235
5650	572	17
9202	21	11
9865	38	5
3224	1495	26
9271	4901	47
6128	75	9
9715	63	18
7019	298	125
8926	110	34
2633	1759	53
3403	1291	58
10681	5345	238
9603	1	0
4947	131	64
6354	28	18
1538	292	70
169	16	1
4181	4125	23
6454	10320	53
1829	1573	171
232	455	53
565	12009	96
8501	4713	252
5163	3	0
7684	94	6
7534	1403	38
1419	685	44
121	10	0
7061	1611	427
3075	11180	129
482	10527	99
4091	33080	261
2563	4	0
2334	4324	266
7467	406	75
1592	3578	143
1850	10	1
8237	928	56
7245	1294	147
7599	8	0
1977	3257	83
1752	1163	108
1967	15	2
1193	3310	100
9913	9646	69
7869	364	12
4396	326	102
8115	594	47
3066	94	9
693	827	29
5953	62	11
8479	87	31
1883	5	0
1350	4018	395
5527	2410	341
8916	3606	113
5513	4378	2863
5152	3804	166
7696	1208	116
7418	805	16
1443	17	2
4099	297	40
4456	4777	34
9385	25313	223
1348	3778	124
1056	142	3
5789	5737	129
6900	19	0
4828	12	4
227	5372	254
3244	4467	65
2836	1938	1528
1329	7366	68
3283	6	0
8102	57	14
1485	4	0
9449	1	0
11023	843	118
164	7062	37
5596	346	42
2698	455	140
5155	6359	319
6733	39	4
7806	246	34
9668	51	5
970	401	94
3387	125	14
1180	3858	493
8658	2552	69
8129	1	0
3399	174	24
563	2567	203
5136	7653	74
1944	6189	152
10141	3336	38
5717	6183	41
2927	171	44
7663	6	0
2526	71	6
5645	1	0
5323	4	0
2268	14	1
4458	7461	151
2767	8	1
7975	6	0
8257	828	54
3095	5160	35
9323	65	12
942	2	0
2867	758	57
9020	1152	8
537	4552	52
90	266	19
5551	260	5
3975	4445	38
2525	6417	894
6627	15	2
9433	3320	267
9981	219	34
8661	612	23
1497	4	1
3984	24	17
2421	117	15
6551	1864	194
7878	12	0
8248	15	1
8158	3331	133
5013	139	9
4807	1	6
2177	1	1
8442	10482	718
1435	6	0
6735	360	168
7654	2459	54
28	2091	179
8700	815	279
10742	124	19
1247	29	1
698	7897	117
1855	1987	147
6878	3981	457
1302	387	17
2196	66	5
11021	103	22
4553	382	60
9922	58	20
6068	20	10
631	243	113
5519	35	25
8547	1	0
6473	56	23
8503	35	3
10941	2	0
1641	5	3
106	112	10
8759	1049	234
156	898	10
6146	1596	34
5023	888	40
9122	12646	175
5615	1937	219
8543	1974	1165
2737	109	28
1072	380	15
10857	23057	194
3942	904	172
1390	11	0
5147	788	71
7401	42	8
74	3617	31
1570	3	0
7643	13	2
4663	743	206
7553	4353	41
10157	2434	54
810	631	11
9954	17	9
4700	13	2
7641	4509	38
1389	8	2
3162	8	4
6127	340	59
6028	8686	69
7133	9	1
4546	8229	80
7787	6091	44
9831	29	12
2367	21	0
488	6080	45
10355	1554	227
9384	22	1
7100	1605	198
6300	188	40
10772	16501	188
1219	35	26
51	1044	44
5879	757	97
10888	587	73
1772	11599	118
199	2813	184
5838	1255	143
3890	1467	29
2717	16	3
5612	485	67
10066	6930	60
4839	4516	243
608	3544	353
5929	358	21
6731	36	28
1246	148	11
9539	2994	143
3727	3850	156
10273	7330	71
6436	2922	72
5552	487	25
2176	549	64
1537	2	0
10839	187	56
7726	4995	201
624	3799	36
2439	6915	126
6890	8	1
8554	416	33
3878	127	9
9423	4021	40
9258	8	1
7445	1343	55
2656	50	26
2606	1	0
9322	79	6
625	125	10
1450	11	0
5550	13	1
178	2208	108
5763	2250	50
1729	81	11
7047	2	0
4115	23	5
6706	1424	43
845	475	272
10613	11	5
8512	16188	176
5428	2	0
5597	1322	90
5903	119	33
5682	301	20
9970	768	336
7334	93	12
10906	139	19
9638	318	8
1857	259	96
6021	1639	46
8291	6637	71
1065	1690	9
5643	1813	368
1242	2470	117
5261	3292	67
832	1201	23
578	136	29
2487	89	13
6172	154	15
5656	7	0
1418	3835	35
1322	576	36
4916	89	12
5463	20	5
6814	2890	161
8040	54	7
5845	6506	31
1351	161	19
75	8903	268
3316	19146	599
5668	915	57
2203	157	12
1249	3	0
1044	5681	149
859	30	4
7435	2769	28
3410	2295	217
5712	2659	136
5842	26079	146
7394	2	2
5334	5057	1166
1731	10982	112
8377	3099	56
1228	3091	2359
4722	97	6
1494	485	11
3093	9	0
4285	225	57
9328	313	84
2679	2	0
4626	148	47
5407	747	97
2609	11	0
4990	2	0
1036	7	0
8880	1894	193
2283	2585	93
6685	224	6
8292	12	0
760	518	63
4717	4	0
1884	48	5
5538	23	2
3797	3	0
2817	1364	88
1486	2347	28
6299	12	10
5186	269	1
7571	1181	92
5785	103	5
9354	362	91
1739	1	0
1689	2282	94
3172	703	52
4428	5661	499
9021	81	8
7695	4968	30
8132	1	0
5872	3876	41
7536	3	0
7725	19	3
1487	1	0
7664	496	13
1212	4469	193
8733	87	1
1700	4	0
5960	4	0
2474	4302	378
6280	403	100
7612	1	2
1423	1	0
1515	71	31
4164	8	2
32	29	0
1120	2	0
3992	122	25
9237	4	0
8322	1	0
7699	135	43
9836	2	1
5828	1	0
1046	1809	108
2057	3	0
4435	12	4
2509	3394	24
9500	536	118
6124	1412	26
6134	7657	151
3913	1	0
7057	20	13
6222	1937	288
743	1124	26
1636	12166	292
1794	57	11
10869	1	9
5638	1463	77
6006	84	18
82	5	0
10798	87	20
9948	14357	585
8651	12	13
95	6475	88
9117	387	108
79	11907	85
5230	509	131
6604	19	3
8632	1291	12
280	425	96
9795	290	28
7330	26	0
7124	4912	58
70	1141	95
5672	60	5
4277	64	13
2934	8487	77
6714	12239	201
3359	1846	263
6078	409	101
1618	1	0
6376	28	12
4996	3454	44
422	3	0
9762	103	54
5161	5992	154
5037	5	0
6694	978	96
6248	15852	569
3930	61	3
1058	10605	71
5786	1562	47
10921	5	0
915	143	21
7591	276	24
8550	33	2
3745	27	3
11	7	1
10361	14	0
8562	4335	90
7921	183	18
1935	48	8
3527	56	17
1198	12	15
7362	327	19
644	124	8
6968	16	10
9121	619	78
2121	10465	38
662	12	0
8426	12370	1277
6071	882	29
7595	9	7
5720	397	26
2047	134	51
8866	2698	142
1823	4	0
6059	283	43
5762	170	48
8327	5	6
7623	48	13
4216	1663	130
2546	2318	662
1437	2067	429
6665	3	0
5542	656	126
9915	169	11
8642	630	386
10525	205	21
9064	170	36
900	39	3
3013	672	140
2722	108	1
4297	329	316
6256	36	29
2926	6	0
4001	6323	1048
8362	5421	75
7299	104	26
5709	1899	30
5264	77	29
9710	657	65
7602	1	0
10546	559	47
463	70	11
10854	3476	1981
1788	365	31
2368	12	0
612	948	46
7135	2	0
2021	91	22
6483	514	553
1715	865	62
5713	17207	235
10787	349	171
2991	1	1
9364	25	9
10860	4430	335
1875	1307	816
5868	9	0
1759	9	0
1834	2070	119
6759	3297	204
645	634	149
9039	807	55
9529	85	13
9135	1516	90
3247	213	81
5501	5231	146
7705	9	2
1303	967	155
8633	425	165
7307	5	0
10821	1627	82
7310	327	12
8852	17	21
9720	13	0
969	3	0
7119	67	7
1756	3360	48
4635	20	2
7637	6	0
5831	65	10
11035	619	397
4399	358	142
6641	14	1
2978	3134	174
3242	53	21
586	2	1
518	195	92
8343	226	60
6370	6284	495
9370	213	109
2680	9	2
6425	1340	393
4360	41	7
3655	2270	378
5028	3	1
460	22280	294
3634	1033	270
863	8998	443
2406	23	8
10699	8	0
6782	1586	193
8336	8	4
1292	2	0
1415	2137	288
4291	14	6
9317	1983	245
4342	44	9
9003	60	14
9295	4122	558
3904	96	35
5511	30	6
3098	12	2
10560	6	4
9106	650	57
9129	2	4
3111	89	16
7114	1347	371
1502	2849	215
5589	15	0
1401	354	36
3659	2	0
2678	163	30
6184	39	8
4639	50	2
691	1131	98
6737	141	11
9957	21	13
8382	7	4
9844	42	14
2697	15	5
7770	8634	147
6475	31	5
3060	4	0
10999	70	14
2753	1	0
3178	3	0
6844	2	0
2645	116	10
1634	1	0
365	4	1
5555	1316	290
5805	41	4
3027	6	2
8888	1	0
4288	24	4
7568	4	0
8414	1787	89
7706	46	3
10014	82	20
8531	1	0
4127	11	1
590	2731	113
601	6079	150
5046	5254	140
7066	153	2
5562	3	4
1792	8603	72
1786	19	2
146	244	44
7122	3	0
81	1891	14
6460	57	5
1481	18	2
1578	23	12
4376	3	0
9979	192	33
7490	7973	68
559	174	24
1183	4080	18
1234	691	187
2414	20840	144
9992	288	9
7155	3	0
777	860	103
2309	710	45
3258	339	181
5632	1701	171
162	6	0
1757	249	48
3054	3504	76
8640	1	0
3356	28	16
6997	863	105
8459	332	19
4835	145	15
5005	172	97
5819	4121	94
1489	1	0
6893	1037	37
184	1072	16
2619	5425	26
5492	28	4
2202	3683	37
5216	25	6
8173	9	0
2366	1	0
9867	344	33
3088	2993	96
5276	6447	290
8216	32	4
4884	58	2
5982	19497	100
10636	17	1
941	3695	80
1347	2189	312
1184	5	0
6063	10506	394
5935	13	2
9181	63	5
5968	11	0
4547	139	6
3534	2587	70
1762	75	24
4449	1	0
10086	2	0
637	2	1
8621	4	0
67	37	1
619	3700	51
8071	19	23
7125	1984	13
4047	6179	1996
1614	1919	26
5792	879	332
1532	2766	200
5358	3321	126
4502	12	14
10003	51	24
2381	4274	563
7703	622	54
1268	3	0
9188	498	47
824	126	51
4267	358	66
924	4095	97
286	2813	38
5803	242	7
6793	1325	23
3893	14	1
7358	2	0
3665	329	34
5498	186	19
9454	153	29
8054	2371	98
5539	7664	96
5649	163	22
7542	5138	147
1403	1336	366
8805	21	5
7610	274	108
7647	2	0
4766	29	0
6014	1750	50
10387	239	11
5664	42	12
9755	13150	84
7142	16	2
8686	324	96
3843	49	9
9870	77	15
4956	2	0
6452	127	15
2861	4	0
7578	1	0
8721	10131	52
3398	2	2
9803	1455	365
8319	13	1
11018	4294	166
4134	2045	258
7619	213	17
4411	36	38
5594	2	0
2321	109	6
7629	1	0
6373	1	0
1473	1307	70
3588	8381	122
1311	178	8
1442	1486	117
7675	9664	62
5507	46	115
6144	8753	152
3902	18	5
7014	948	24
83	2123	47
3249	3455	16
2569	852	49
3693	42	15
2320	3394	26
6160	218	8
4566	24	18
621	23070	236
5733	285	301
8140	10	5
604	8845	305
1956	85	18
10465	3596	42
7622	6529	56
588	229	40
1521	520	10
504	2145	151
2086	7720	41
2599	282	81
1100	1201	391
1395	3460	2591
7968	165	71
8724	1	0
3047	4	0
5659	498	5
3816	996	210
8865	2759	50
5774	245	49
8949	4376	48
1220	3801	757
5669	2	0
1820	11172	283
2575	12426	247
3140	1070	55
8768	2	0
1716	2837	37
5815	1	0
7615	10	2
10746	544	163
2843	206	12
9663	144	11
5281	47	5
7793	3642	132
39	20	2
1524	514	25
1190	574	37
3516	6156	108
10507	8	0
10663	498	201
7682	11779	132
5052	2	0
446	22	2
5338	186	10
7785	678	84
1106	487	33
10276	1370	31
8276	599	8
3626	1952	62
7067	8366	159
3726	7526	65
581	101	5
1533	17	11
425	438	16
6122	41	1
3563	1	0
4867	2	0
4161	6	1
5773	3320	17
5948	78	2
9395	332	33
5582	2520	298
10634	465	99
1195	13190	238
5726	537	65
5138	1070	36
1694	18	0
7042	1604	117
574	1360	22
3765	5	0
8813	2242	34
8373	23	1
5849	10954	122
9501	4	2
8280	5235	156
985	4	0
2424	198	4
8266	477	71
5011	932	167
1743	2028	65
8599	16	0
9774	11	1
6054	1	0
9208	5	0
4953	15	14
1747	3	0
8056	1216	814
4441	874	210
1269	1	0
6039	7	0
1662	9	0
6138	19	2
1105	272	19
1005	1009	284
5577	5369	241
6364	11486	273
1619	238	7
1175	7103	105
807	10	0
6833	288	24
9316	156	40
9098	1485	42
5817	1847	36
9672	434	13
9053	13	1
1607	23	7
4474	4492	55
2600	1102	119
3298	1520	84
3755	464	18
7762	925	233
8918	1624	71
5782	1118	14
4773	1031	22
7326	207	25
5029	29	2
6819	1	0
10011	115	1
1553	88	17
5765	5503	48
3303	65	24
6096	11691	77
10881	1467	59
4822	42	8
8557	20	9
1238	2251	39
243	12	0
7580	215	28
6775	77	17
7775	361	18
7669	2661	46
3442	297	11
1779	1579	109
5657	281	50
6503	690	23
1754	12212	178
10307	2	0
2544	461	13
2052	1360	32
9111	18032	79
10988	359	41
1400	9	0
2207	3	0
5560	75	15
5019	422	16
1742	13	4
10655	181	22
694	4072	32
2182	4	1
5847	1791	54
4692	5	0
84	2	0
7963	102	21
5640	213	34
7149	2	0
3257	489	18
6619	29	10
5756	1	0
1113	16	0
5910	1854	232
5605	1	0
4113	7873	52
2136	16	3
6743	1460	120
5209	24	1
10577	139	16
3157	529	11
5525	1	3
5918	6748	69
4862	49	5
8448	13	1
7386	384	8
7354	5	2
5440	1	0
9230	3	0
8453	4949	408
560	284	82
1177	2603	27
5744	2514	16
1373	1	1
6622	3584	67
2094	63	5
1139	3	3
571	12	3
10633	2	0
3999	7	0
10230	942	101
490	12	0
1381	4551	98
5942	14	1
6541	1	0
10158	2	0
2429	750	76
10983	20	0
5499	234	34
5048	1	0
10384	63	38
1484	7	0
3148	2	2
7512	3	0
8667	7	0
6211	1754	80
1569	2069	31
9618	5137	52
7628	1010	102
1659	1765	52
1550	3	2
2916	3	0
10414	21	5
1091	483	65
9240	1588	188
2403	1	0
10581	667	67
1809	1478	52
1013	51	7
2	267	37
1892	15	2
3544	3157	75
7717	1	0
870	7182	174
5748	24	2
1712	183	6
7220	238	25
636	673	13
6830	12240	320
9142	5	0
737	403	8
10568	101	10
1160	311	27
1096	1	0
2410	6	0
3228	7	0
6046	102	24
2709	194	27
4645	1099	477
1819	3	0
1868	175	16
3031	1174	48
8413	223	1
788	721	18
5593	68	2
4657	7	1
8019	15	1
4860	1	0
10756	505	17
1168	217	19
4221	419	29
7713	1825	732
252	440	111
5438	27	4
115	472	220
8101	45	3
5568	33226	163
5348	4848	13
2592	6949	42
5795	4	0
3973	355	23
2444	2	0
1766	4	0
3129	17	0
4104	2	1
5694	6203	60
3402	58	3
9553	109	5
7533	143	26
6599	86	7
3730	1	0
10866	3	0
1187	8	7
5660	4416	828
7634	3843	116
6472	144	22
9286	11284	343
8809	273	89
10964	18	1
9689	879	384
7570	1271	31
5496	74	5
5521	617	13
434	19	0
8653	1	0
4467	75	6
11006	123	49
435	3	0
6651	4425	2703
3879	8	0
9598	1928	86
8050	2721	345
8933	151	7
6847	93	6
7660	23	53
1974	252	4
906	179	20
8515	69	16
8950	3	1
861	717	40
3142	3	0
904	44	15
2278	165	44
6013	1	1
1131	1	0
3086	103	30
4351	11214	955
2620	1	0
9462	526	53
5760	1	0
6861	8	0
3696	1087	69
2125	52	16
1518	60	6
1811	1	0
8031	52	7
10149	158	20
71	2400	149
6740	20	1
5572	20	2
3628	1	0
5257	6549	89
10793	201	43
10684	1278	37
3778	166	56
8095	7	0
5728	68	10
6239	2	0
7673	10822	81
7899	1614	94
5295	1	0
9899	76	12
1467	7263	469
7366	248	23
1511	235	111
6709	7290	163
3684	242	21
10553	1072	229
1209	2352	29
10794	1351	12
8045	21	2
7658	1133	27
9441	3445	62
7727	7961	42
6836	3	1
2907	218	16
5581	1900	17
5603	2290	43
2460	2838	112
3305	686	82
1825	3913	85
6362	749	11
5636	603	101
4757	223	44
7690	10	4
3106	2866	107
5604	63	6
6945	1925	72
211	16	2
6712	4	0
7949	331	25
3198	118	2
10100	19	0
7739	52	12
7995	3012	60
6486	11	0
8614	352	67
5841	1294	116
5275	4470	36
7322	383	29
5689	207	23
3836	186	58
5629	1457	352
4625	194	4
2261	38	37
1241	63	11
610	393	34
9167	9	0
6779	6870	52
3186	3432	89
2961	173	104
4038	2955	206
6228	2	10
7227	453	30
1264	1	0
2138	7	1
9701	14566	97
3570	24	0
4373	1317	92
814	43	8
4316	678	82
4073	3610	101
9549	140	12
3102	3	0
8646	2	0
10167	73	16
7171	1960	73
1812	12061	103
1709	240	48
1030	545	238
509	8531	282
3686	265	99
6611	4338	194
8587	3639	577
5545	663	61
10287	108	16
5367	65	10
277	932	73
7926	842	18
1476	16117	276
567	6297	74
2044	372	74
823	1224	47
1150	3064	77
5329	360	26
4019	7321	187
1448	8	0
7687	119	12
207	26	3
2371	914	279
1839	400	5
151	4527	123
2111	840	34
5775	15	3
5503	700	42
1172	2137	47
6419	60	4
10528	96	9
1291	4274	22
7668	189	21
7711	2273	266
6106	12351	214
7434	1710	13
5924	9393	45
6906	4	0
6855	3260	168
10131	310	59
10970	28	5
7572	9122	170
7649	7540	88
2524	4285	16
1149	6057	136
5599	2	0
10920	1845	38
4133	158	37
4887	8	0
1987	86	13
1671	5076	40
1517	539	8
10745	15	6
5873	700	73
283	3693	151
4117	1	0
8726	3732	62
5222	617	70
2691	220	26
812	259	31
6382	11	0
5939	912	113
7863	1566	124
5697	54	10
11040	8368	616
4764	8404	75
5703	49	57
2510	96	54
1695	6	3
1650	587	419
1963	51	16
6504	7808	237
9362	6	2
1753	2	0
7574	3386	58
8229	436	29
10661	975	17
3827	502	79
5506	7941	172
1178	3268	33
4733	7045	37
367	4782	36
4723	548	59
3865	1726	169
9906	3774	38
7560	4089	39
10027	2854	38
5936	7	0
6292	717	18
441	123	5
2559	986	70
5072	738	26
2790	1146	42
7586	547	30
1325	2258	172
5808	7	3
7709	2999	59
3572	422	61
7792	1478	113
10574	3698	576
1807	8063	119
5419	3454	42
5618	2	0
8006	78	31
5804	2258	126
5580	612	122
6673	337	61
7988	2	0
9773	2009	36
4025	5782	25
3682	23	3
7871	18270	95
576	1330	17
1107	6233	56
562	212	38
8104	1190	145
1525	236	23
931	8	0
8529	4	0
5745	11929	564
10229	9936	115
5848	3	0
5180	20	8
4362	16	3
928	73	16
5172	14	8
533	1	0
701	660	60
3268	52	29
11022	970	27
9183	33	11
7140	2449	60
1155	2	0
3152	6	1
8156	52	6
8807	2319	60
10762	5	0
5688	2666	36
11016	3467	137
1414	4335	73
7219	189	32
5753	6034	127
9336	44	3
5026	370	72
1724	1323	37
9371	7298	274
10411	954	44
2041	13	6
6805	12582	155
1463	9	1
7815	712	56
8058	14	0
6702	42	1
2054	142	23
8855	421	57
7720	3485	106
531	6895	91
11015	22	6
594	99	1
7960	117	85
9222	61	25
945	1773	26
4987	83	78
709	317	56
2146	2	0
9009	2432	90
1679	2	0
2098	8468	249
8260	15734	109
1086	276	14
3049	25	5
10118	31	2
465	906	245
4075	900	68
1545	1921	50
7730	9	0
9985	451	97
614	3	0
10566	799	184
4203	4	0
318	984	457
2417	2960	162
8044	525	12
6581	1	0
5996	1	0
7039	7	0
1979	100	7
6632	3837	26
1781	51	19
963	16	34
391	4186	566
10493	35	3
4572	365	32
10349	783	190
10738	224	18
5777	865	103
4925	2689	115
10814	59	4
3071	2938	204
7577	4071	76
3957	2684	7
5736	32	22
3915	18	9
2588	11845	307
1236	2465	131
6523	1588	79
5642	2318	10
10497	1192	57
267	10	0
9643	4898	28
595	61	12
10786	3	0
1710	1115	30
2473	150	6
3929	81	13
10712	246	18
9978	1	0
1015	457	207
4529	460	33
10199	460	14
3393	2130	23
1785	3210	45
6538	1205	207
10601	2734	389
10354	2	0
1108	19	2
8246	3327	36
1690	12821	120
1741	2313	27
2571	40	3
7650	3674	338
9700	178	60
2242	8709	97
302	328	124
3718	215	24
29	526	15
10898	317	14
290	838	292
584	8	1
5466	5	0
2245	465	39
5601	1659	34
2529	106	10
617	10	0
2179	2	0
2936	23	1
10023	828	77
3120	421	54
6999	11	0
1817	244	47
10457	3586	102
10873	756	259
8802	110	5
9174	2833	241
10112	593	33
10194	1301	69
4364	35	24
3607	7	0
325	4710	96
1385	89	4
827	674	219
6349	2	0
9088	2523	257
4246	3	0
1908	11	0
1598	1	0
9560	39	3
7870	866	26
4066	3674	32
9866	3058	23
2523	714	17
5017	1975	148
9367	1	0
611	5	0
2923	7361	150
2844	403	22
3796	74	11
2995	19	3
7549	1	0
7584	521	22
2085	850	26
550	174	12
6795	3977	268
4555	30	6
6	32	2
5928	2820	92
5282	136	83
10311	528	153
6252	24563	217
6275	2029	62
6494	5880	80
6294	1174	41
9716	2	0
5652	1106	15
235	21	11
5531	1	1
5534	15	2
2807	213	29
1143	12542	741
4310	5	1
9559	60	4
9567	14770	198
5374	148	25
7420	455	10
10614	676	80
8311	2671	44
6332	26	1
2236	230	8
9291	8	0
8586	248	43
5696	1	0
1799	7	0
8082	1528	27
4323	21	0
10375	17045	321
306	1387	157
2712	8770	589
2641	10	3
557	1	0
2060	7	0
399	43	2
2376	12	0
1965	1973	46
4831	10	0
1635	366	129
77	1785	334
5433	2182	65
6262	3	0
1565	15	1
5695	220	4
2328	452	76
1409	2544	448
7214	130	6
8738	7	0
6219	1	0
4013	17	4
7678	5	2
10440	1	0
6647	38	7
5586	861	1000
8422	13	3
9476	924	102
6884	1856	331
7328	820	56
1461	2	0
6272	90	20
1881	47	10
1432	2432	21
9586	13805	192
6921	976	57
1539	840	74
166	551	131
1186	86	32
5547	307	99
9746	2142	47
5520	1525	200
940	908	182
8495	11	0
5895	856	178
3771	5240	143
4347	309	55
7797	9849	87
2452	92	14
2025	2078	93
3431	1466	85
933	207	27
1215	3337	621
8195	72	1
7677	1	0
3229	14	0
9699	418	21
5158	215	22
3285	268	31
40	64	15
7546	2232	123
8647	1	0
1495	3	0
1507	17145	449
2350	11	1
10115	355	19
6854	47	3
8265	841	28
7772	691	50
1622	14	4
9238	179	85
1227	2291	20
6302	7524	126
10373	2660	64
5926	9390	56
1158	129	41
1840	6332	118
5598	2741	8
1192	5343	50
6977	1797	55
9332	13	6
1916	65	6
6283	8357	111
1805	228	31
9907	8433	428
8786	5024	35
8285	25	6
877	1327	192
5687	2375	146
3789	5090	102
2123	17093	73
4494	7059	53
10104	1948	62
3627	2313	43
628	2	0
2385	1394	202
1142	31	1
3903	4088	120
22	211	6
9311	19	6
7723	2844	341
2806	2720	23
6109	1706	37
443	182	20
10233	2	0
8941	205	23
3287	1	0
1833	7779	58
1174	57	7
9140	26	3
10259	332	33
8206	2805	196
6413	9058	51
2463	2472	96
6005	124	35
11025	21476	200
2724	1	0
7976	1	0
9751	9135	41
1362	256	14
429	7437	142
9456	3802	635
1336	5501	348
1408	166	47
3965	1250	51
1201	9057	180
7462	7505	133
4810	1380	106
1733	21	1
6034	274	39
177	134	11
3482	665	145
676	5587	36
5565	5274	23
7112	1801	286
6196	2	0
4112	1	0
7732	524	84
5824	65	7
2952	23	9
376	364	36
7016	2904	285
10326	9110	178
6930	2487	30
4155	978	92
4149	570	16
887	691	37
5678	16305	252
477	378	26
7937	4654	43
2857	300	31
6910	4	0
8253	6	0
1210	5	0
4096	60	49
1258	69	15
8308	1213	73
1725	681	52
282	2346	41
10870	10590	123
7735	4776	145
2103	4024	135
1320	67	6
1164	3	2
5818	55	3
2514	13626	134
5822	1431	69
8063	16	2
3250	6	3
1306	173	63
10154	4598	349
8461	340	86
889	54	2
10592	10769	54
1248	7452	54
4748	16568	86
3422	240	20
1207	7303	46
4182	3456	56
2387	1514	169
2518	6073	114
3828	6034	192
980	141	45
7666	42	35
5477	781	85
5684	1134	77
869	424	81
9512	99	22
7375	78	31
8320	620	240
1669	64	17
5607	1	0
5647	1700	178
6214	11345	116
9839	3330	170
620	423	24
1223	2888	78
7998	178	15
5764	70	3
8971	1027	105
9369	101	23
5246	38862	283
4684	3408	57
8483	736	310
5702	1743	201
5683	5479	20
1815	4	0
7786	615	65
1162	1591	247
7543	234	52
4507	843	92
340	5	0
8663	298	216
8356	730	1227
1163	7	0
885	3977	28
2373	187	62
7790	31	9
